# Supplementary material for: Which type of social activities may reduce cognitive decline in the elderly?: a longitudinal population-based study
Source: BMC Geriatr. 2016 Sep 27;16:165. doi: 10.1186/s12877-016-0343-x (PMC5039914; doi:10.1186/s12877-016-0343-x)
Supplement: Additional file 4: — 2 wave KLoSA Codebook English version_2008. (XLSX 968 kb) [file 12877_2016_343_MOESM4_ESM.xlsx]

## Sheet: CV
Variable name	Variable explanation	Value	Freq.
PID	Personal ID.		8688
PID08	In 2008, Personal ID.		8688
HHID	Household ID.		8688
HHID08	In 2008, Household ID.		8688
w02type	Moved out a panel household membe or not		8688
		0 living together	8670
		1 1st branch family	14
		2 2nd branch family	4
w02CV006_01	Gender of 1st non panel household member		4209
		1 Male	2375
		5 Female	1810
		-8 Refuse to answer	4
		-9 Don’t know	20
w02CV006_02	Gender of 2nd non panel household member		2398
		1 Male	1022
		5 Female	1360
		-8 Refuse to answer	3
		-9 Don’t know	13
w02CV006_03	Gender of 3rd non panel household member		1046
		1 Male	602
		5 Female	429
		-8 Refuse to answer	5
		-9 Don’t know	10
w02CV006_04	Gender of 4th non panel household member		454
		1 Male	245
		5 Female	200
		-8 Refuse to answer	3
		-9 Don’t know	6
w02CV006_05	Gender of 5th non panel household member		106
		1 Male	59
		5 Female	47
w02CV006_06	Gender of 6th non panel household member		19
		1 Male	6
		5 Female	11
		-9 Don’t know	2
w02CV006_07	Gender of 7th non panel household member		2
		1 Male	1
		5 Female	1
w02CV006_08	Gender of 8th non panel household member		1
		1 Male	1
		5 Female
w02CV006_09	Gender of 9th non panel household member		1
		1 Male	1
		5 Female
w02CV007_01	The relationship between 1st non panel household member and a CV respondent		4209
		1 Father/mother	50
		2 Father‐in‐law/mother‐in‐law	7
		3 spouse	653
		4 Son/daughter	3207
		5 Son‐in‐law/daughter‐in‐law	64
		6 Brother/sister	4
		7 grand child(ren)	174
		8 Child of brother/sister
		9 Brother-in-law/sister-in-law
		10 Child of brother-in-law/sister-in-law
		11 Spouse of grandchild
		12 Great grand child(ren)
		13 Others	50
w02CV007_02	The relationship between 2nd non panel household member and a CV respondent		2398
		1 Father/mother	7
		2 Father‐in‐law/mother‐in‐law
		3 spouse	31
		4 Son/daughter	1716
		5 Son‐in‐law/daughter‐in‐law	341
		6 Brother/sister	1
		7 grand child(ren)	198
		8 Child of brother/sister
		9 Brother-in-law/sister-in-law
		10 Child of brother-in-law/sister-in-law
		11 Spouse of grandchild	2
		12 Great grand child(ren)	1
		13 Others	101
w02CV007_03	The relationship between 3rd non panel household member and a CV respondent		1046
		1 Father/mother	3
		2 Father‐in‐law/mother‐in‐law	5
		3 spouse	18
		4 Son/daughter	517
		5 Son‐in‐law/daughter‐in‐law	27
		6 Brother/sister
		7 grand child(ren)	410
		8 Child of brother/sister	1
		9 Brother-in-law/sister-in-law
		10 Child of brother-in-law/sister-in-law	2
		11 Spouse of grandchild
		12 Great grand child(ren)	1
		13 Others	62
w02CV007_04	The relationship between 4th non panel household member and a CV respondent		454
		1 Father/mother
		2 Father‐in‐law/mother‐in‐law
		3 spouse	8
		4 Son/daughter	100
		5 Son‐in‐law/daughter‐in‐law	3
		6 Brother/sister
		7 grand child(ren)	305
		8 Child of brother/sister
		9 Brother-in-law/sister-in-law
		10 Child of brother-in-law/sister-in-law
		11 Spouse of grandchild
		12 Great grand child(ren)
		13 Others	38
w02CV007_05	The relationship between 5th non panel household member and a CV respondent		106
		1 Father/mother	2
		2 Father‐in‐law/mother‐in‐law	1
		3 spouse	2
		4 Son/daughter	17
		5 Son‐in‐law/daughter‐in‐law	1
		6 Brother/sister
		7 grand child(ren)	72
		8 Child of brother/sister
		9 Brother-in-law/sister-in-law
		10 Child of brother-in-law/sister-in-law
		11 Spouse of grandchild
		12 Great grand child(ren)	2
		13 Others	9
w02CV007_06	The relationship between 6th non panel household member and a CV respondent		19
		1 Father/mother
		2 Father‐in‐law/mother‐in‐law
		3 spouse	1
		4 Son/daughter	1
		5 Son‐in‐law/daughter‐in‐law	2
		6 Brother/sister
		7 grand child(ren)	14
		8 Child of brother/sister
		9 Brother-in-law/sister-in-law
		10 Child of brother-in-law/sister-in-law
		11 Spouse of grandchild
		12 Great grand child(ren)
		13 Others	1
w02CV007_07	The relationship between 7th non panel household member and a CV respondent		2
		1 Father/mother
		2 Father‐in‐law/mother‐in‐law
		3 spouse
		4 Son/daughter
		5 Son‐in‐law/daughter‐in‐law
		6 Brother/sister
		7 grand child(ren)	2
		8 Child of brother/sister
		9 Brother-in-law/sister-in-law
		10 Child of brother-in-law/sister-in-law
		11 Spouse of grandchild
		12 Great grand child(ren)
		13 Others
w02CV007_08	The relationship between 8th non panel household member and a CV respondent		1
		1 Father/mother
		2 Father‐in‐law/mother‐in‐law
		3 spouse
		4 Son/daughter
		5 Son‐in‐law/daughter‐in‐law
		6 Brother/sister
		7 grand child(ren)	1
		8 Child of brother/sister
		9 Brother-in-law/sister-in-law
		10 Child of brother-in-law/sister-in-law
		11 Spouse of grandchild
		12 Great grand child(ren)
		13 Others
w02CV007_09	The relationship between 9th non panel household member and a CV respondent		1
		1 Father/mother
		2 Father‐in‐law/mother‐in‐law
		3 spouse
		4 Son/daughter
		5 Son‐in‐law/daughter‐in‐law
		6 Brother/sister
		7 grand child(ren)	1
		8 Child of brother/sister
		9 Brother-in-law/sister-in-law
		10 Child of brother-in-law/sister-in-law
		11 Spouse of grandchild
		12 Great grand child(ren)
		13 Others
w02CV009_01	The year of 1st non panel household member's birth		4209
		-8 Refuse to answer	63
		-9 Don’t know	25
w02CV009_02	The year of 2nd non panel household member's birth		2398
		-8 Refuse to answer	17
		-9 Don’t know	45
w02CV009_03	The year of 3rd non panel household member's birth		1046
		-8 Refuse to answer	19
		-9 Don’t know	37
w02CV009_04	The year of 4th non panel household member's birth		454
		-8 Refuse to answer	13
		-9 Don’t know	27
w02CV009_05	The year of 5th non panel household member's birth		106
		-8 Refuse to answer	2
w02CV009_06	The year of 6th non panel household member's birth		8669
		-8 Refuse to answer	1
		-9 Don’t know	3
w02CV009_07	The year of 7th non panel household member's birth		2
		-8 Refuse to answer	1
w02CV009_08	The year of 8th non panel household member's birth		1
w02CV009_09	The year of 9th non panel household member's birth		1
w02CV010_01	1st non panel household member's marital status		4209
		1 Currently married or living with a partner (i.e., common-law marriage)	1200
		3 Separated/Divorced/Widowed	221
		5 Never married	2788
w02CV010_02	2nd non panel household member's marital status		2398
		1 Currently married or living with a partner (i.e., common-law marriage)	513
		3 Separated/Divorced/Widowed	29
		5 Never married	1856
w02CV010_03	3rd non panel household member's marital status		7642
		1 Currently married or living with a partner (i.e., common-law marriage)	62
		3 Separated/Divorced/Widowed	6
		5 Never married	977
		-8 Refuse to answer	1
w02CV010_04	4th non panel household member's marital status		454
		1 Currently married or living with a partner (i.e., common-law marriage)	16
		3 Separated/Divorced/Widowed	2
		5 Never married	436
w02CV010_05	5th non panel household member's marital status		106
		1 Currently married or living with a partner (i.e., common-law marriage)	5
		3 Separated/Divorced/Widowed	3
		5 Never married	98
w02CV010_06	6th non panel household member's marital status		19
		1 Currently married or living with a partner (i.e., common-law marriage)	3
		3 Separated/Divorced/Widowed
		5 Never married	16
w02CV010_07	7th non panel household member's marital status		2
		1 Currently married or living with a partner (i.e., common-law marriage)
		3 Separated/Divorced/Widowed
		5 Never married	2
w02CV010_08	8th non panel household member's marital status		1
		1 Currently married or living with a partner (i.e., common-law marriage)
		3 Separated/Divorced/Widowed
		5 Never married	1
w02CV010_09	9th non panel household member's marital status		1
		1 Currently married or living with a partner (i.e., common-law marriage)
		3 Separated/Divorced/Widowed
		5 Never married	1
w02CV013_01	Since previous interview, moved out or not_1st		8688
		1 yes	716
		5 no	7971
		-9 Don’t know	1
w02CV013_02	Since previous interview, moved out or not_2nd		7972
		1 yes	12
		5 no	704
w02CV013_03	Since previous interview, moved out or not_3rd		12
		1 yes
		5 no	12
w02CV014_01	The time of moved out_1st(yyyy/mm)		716
w02CV014_01y	The time of moved out_1st(yyyy)		716
w02CV014_01m	The time of moved out_1st (mm)		716
w02CV014_02	The time of moved out_2nd(yyyy/mm)		8676
w02CV014_02y	The time of moved out_2nd(yyyy)		8676
w02CV014_02m	The time of moved out_2nd (mm)		8676
w02CV014_03	The time of moved out_3rd(yyyy/mm)
w02CV015_01	The reason of moved out_1st		716
		1 Because R or R’s spouse moved to a new job/workplace	25
		2 Because any family member other than R or R’s spouse moved to a new job/workplace	31
		3 Due to education for children or grandchildren	23
		4 To seek a better residential environment	366
		5 To sell up the house and invest that money in other assets	45
		6 To sell up the house and spend that money on living expenses	33
		7 (In case of deposit-based rental house or monthly rental house) Due to the expiration of the contract	132
		8 Others	61
w02CV015_02	The reason of moved out_2nd		12
		1 Because R or R’s spouse moved to a new job/workplace
		2 Because any family member other than R or R’s spouse moved to a new job/workplace	2
		3 Due to education for children or grandchildren
		4 To seek a better residential environment	8
		5 To sell up the house and invest that money in other assets
		6 To sell up the house and spend that money on living expenses
		7 (In case of deposit-based rental house or monthly rental house) Due to the expiration of the contract
		8 Others	2
w02CV015_03	The reason of moved out_3rd	Non-valid cases
w02CV016_01	Other reasons of moved out_1st		61
w02CV016_02	Other reasons of moved out_2nd		2
w02CV016_03	Other reasons of moved out_3rd	Non-valid cases
w02gen_num	The number of generation		8688
		0 Singleness	886
		1 One generation	3232
		2 Two genreations	3222
		3 Three generations	1013
		4 Others	335
w02hhsize	The number of household		8688
w02panel_n	The number of panel household member(s) in household		8688
w02panel_01	The relationship between 1st panel household member and a CV respondent		6590
		1 Father/mother	246
		2 Father‐in‐law/mother‐in‐law	83
		3 spouse	5990
		4 Son/daughter	173
		5 Son‐in‐law/daughter‐in‐law	40
		6 Brother/sister	20
		7 grand child(ren)
		8 Child of brother/sister
		9 Brother-in-law/sister-in-law	2
		10 Child of brother-in-law/sister-in-law
		11 Spouse of grandchild
		12 Great grand child(ren)
		13 Others	36
w02panel_02	The relationship between 2nd panel household member and a CV respondent		7772
		1 Father/mother	394
		2 Father‐in‐law/mother‐in‐law	204
		3 spouse	141
		4 Son/daughter	100
		5 Son‐in‐law/daughter‐in‐law	51
		6 Brother/sister	3
		7 grand child(ren)
		8 Child of brother/sister
		9 Brother-in-law/sister-in-law	10
		10 Child of brother-in-law/sister-in-law
		11 Spouse of grandchild
		12 Great grand child(ren)
		13 Others	13
w02panel_03	The relationship between 3rd panel household member and a CV respondent		148
		1 Father/mother	76
		2 Father‐in‐law/mother‐in‐law	28
		3 spouse	12
		4 Son/daughter	8
		5 Son‐in‐law/daughter‐in‐law	16
		6 Brother/sister
		7 grand child(ren)
		8 Child of brother/sister
		9 Brother-in-law/sister-in-law
		10 Child of brother-in-law/sister-in-law
		11 Spouse of grandchild
		12 Great grand child(ren)
		13 Others	8
w02wgt01	2nd interview longitudinal weight		8688
w02wgt02	2nd interview crosssectional weight		8688
w02CV_resp	Responsed a section of CV or not		8688
		0 no	3460
		1 yes	5228

## Sheet: A
Variable name	Variable explanation	Value	Freq.
w02A001	In last interview, The date when the respondent was born (re-check)		8688
		1 yes	8372
		5 no	316
w02A002	The date when the respondent was born(yyyy/mm)		8688
w02A002y	The date when the respondent was born(yyyy)		8688
w02A002m	The date when the respondent was born(mm)		8688
w02A003	The solar calendar/the lunar calendar		316
		1 Solar calendar	76
		5 Lunar calendar	240
w02A004	In last interview, respondent's educational background re-check		8688
		1 yes	8590
		5 no	98
w02A005_	In last interview, respondent's educational background re-answer		8688
		1 No formal education (illiterate)	581
		2 No formal education (capable of reading)	978
		3 Elementary school	2421
		4 Middle school	1480
		5 High school	2308
		6 Two-year college	120
		7 College grad	720
		8 Post college (M D) college (Master)	61
		9 Post college (PhD)	16
		97 Other
		-8 Refuse to answer	2
		-9 Don’t know	1
w02A006_	In last interview, respondent's educational background re-check(other scholarship matter)_other
w02A007_	In last interview, scholarship (a degree)		7126
		1 Currently enrolled	21
		2 Yes, diploma	6533
		3 Dropped out	562
		4 Yes, equivalency	7
		5 Completed course of study	3
w02A008	After last interview, added regular scholarship or not		8688
		1 yes	14
		5 no	8674
w02A009	Added regular scholarship		14
		3 Elementary school	1
		4 Middle school	1
		5 High school	2
		6 Two-year college	2
		7 College grad	4
		8 Post college (M D) college (Master)	4
		9 Post college (PhD)
		97 Other
		-8 Refuse to answer
		-9 Don’t know
w02A010	Added regular scholarship_other
w02A011	In last interview, respondent's marital status re-check		8688
		1 yes	8617
		5 no	71
w02A012_	In last interview, respondent's marital status		8688
		1 Currently married or living with a partner (i.e., common-law marriage)	6811
		2 Separated	60
		3 Divorced	168
		4 Widowed or missing (dispersed family)	1580
		5 Never married	69
		-8 Refuse to answer
		-9 Don’t know
w02A013_01	After last interview, the change marital status or not_1st		8688
		1 yes	140
		5 no	8548
w02A013_02	After last interview, the change marital status or not_2nd		140
		1 yes	2
		5 no	138
w02A013_03	After last interview, the change marital status or not_3rd		2
		1 yes
		5 no	2
w02A014_01	After last interview, the change marital status_1st		140
		1 Currently married or living with a partner (i.e., common-law marriage)	7
		2 Separated	3
		3 Divorced	12
		4 Widowed or missing (dispersed family)	118
w02A014_02	After last interview, the change marital status_2nd		2
		1 Currently married or living with a partner (i.e., common-law marriage)	2
		2 Separated
		3 Divorced
		4 Widowed or missing (dispersed family)
w02A014_03	After last interview, the change marital status_3rd
		1 Currently married or living with a partner (i.e., common-law marriage)
		2 Separated
		3 Divorced
		4 Widowed or missing (dispersed family)
w02A015_01	After last interview, the time of the change marital status_1st(yyyy/mm)		140
		-8 Refuse to answer	1
		-9 Don’t know	1
w02A015_01y	After last interview, the time of the change marital status_1st(yyyy)		140
		-8 Refuse to answer	1
		-9 Don’t know	1
w02A015_01m	After last interview, the time of the change marital status_1st(mm)		140
		-8 Refuse to answer	1
		-9 Don’t know	6
w02A015_02	After last interview, the time of the change marital status_2nd(yyyy/mm)		2
w02A015_02y	After last interview, the time of the change marital status_2nd(yyyy)		2
w02A015_02m	After last interview, the time of the change marital status_2nd(mm)		2
		-9 Don’t know	2
w02A015_03	After last interview, the time of the change marital status_3rd(yyyy/mm)
w02A016	Whether a current spouse was a penal respondont(in 2006) or not		6711
		1 yes	6035
		5 no	676
w02A017	Check to identical spouse's name by 2006 a spouse's name		680
		1 yes	651
		5 no	29
w02A019	The date when the spouse was born (re-check)		680
		1 yes	578
		5 no	72
		-8 Refuse to answer	30
w02A020	The date when the spouse was born(yyyy)		72
		-9 Don’t know	16
w02A021	The spouse's educational background re-check		680
		1 yes	590
		5 no	57
		-8 Refuse to answer	33
w02A022	The spouse's educational background (a school)		63
		1 No formal education (illiterate)
		2 No formal education (capable of reading)	3
		3 Elementary school	15
		4 Middle school	11
		5 High school	28
		6 Two-year college	1
		7 College grad	3
		8 Post college (M D)	1
		9 Post college (PhD)
		97 Other
		-8 Refuse to answer
		-9 Don’t know	1
w02A023	The spouse's educational background (others)
w02A024	The spouse's educational background (a degree)		59
		1 Currently enrolled
		2 Yes, diploma	55
		3 Dropped out	4
		4 Yes, equivalency
		5 Completed course of study
		-8 Refuse to answer
w02A025	After last interview, the spouse's added regular scholarship or not		680
		1 yes	6
		5 no	647
		-8 Refuse to answer	26
		-9 Don’t know	1
w02A026	The spouse's added regular scholarship (a school)		6
		3 Elementary school
		4 Middle school
		5 High school	4
		6 Two-year college
		7 College grad	2
		8 Post college (M D)
		9 Post college (PhD)
		97 Other
		-8 Refuse to answer
		-9 Don’t know
w02A027	The spouse's added regular scholarship (a school)_Others
w02A028	Employment condition of the spouse		686
		1 Full-time worker	290
		2 Part-time worker	23
		3 Temporarily laid off, on sick or other leave	13
		4 Unemployed and looking for work	16
		5 Retired	118
		6 Homemaker	207
		97 Other
		-8 Refuse to answer	18
		-9 Don’t know	1
w02A029	Employment condition of the spouse_Others
w02A030	Religion		8688
		1 No preference	4265
		2 Protestant	1695
		3 Catholic	655
		4 Buddhist	2002
		5 Won Buddhist	21
		6 Other	50
w02A031	Other religion		50
w02A032	How often meeting with familiar people		8688
		1 Almost every day (more than 4 times per week)	2778
		2 Once a week	1757
		3 2-3 times a week	1180
		4 Once a month	1251
		5 Twice a month (every two weeks)	471
		6 Once or twice a year	251
		7 Three or for times a year (once every three or four months)	279
		8 Five or six times a year (every two months)	79
		9 Almost never	68
		10 No close friend or relative	574
w02A033m01	Participating to the religious meeting_①		8688
		0 No	6766
		1 Yes	1922
w02A033m02	Participating to the Social clubs (e.g., private savings club, senior citizens' club, etc)_②		8688
		0 No	3447
		1 Yes	5241
w02A033m03	Participating to the leisure/cultural/sports relation group (old person university etc.)_③		8688
		0 No	8301
		1 Yes	387
w02A033m04	Participating to the Alumni society/society for people from the same hometown/ family councils_④		8688
		0 No	7221
		1 Yes	1467
w02A033m05	Participating to the Volunteer groups_⑤		8688
		0 No	8567
		1 Yes	121
w02A033m06	Participating to the political party/the NGOs/the interest group_⑥		8688
		0 No	8653
		1 Yes	35
w02A033m07	Participating to other group_⑦		8688
		0 No	8688
		1 Yes
w02A033m08	Non_participating to the group_⑧		8688
		0 No	6605
		1 Yes	2083
w02A034	Other participation meeting(group)
w02A035_01	How often participation to a religious meeting_①		1922
		1 Almost every day (more than 4 times per week)	115
		2 Once a week	986
		3 2-3 times a week	280
		4 Once a month	257
		5 Twice a month (every two weeks)	80
		6 Once or twice a year	77
		7 Three or four times a year (once every three or four months)	60
		8 Five or six times a year (every two months)	43
		9 Almost never a year	12
		10 Almost never	12
w02A035_02	How often participation to the Social clubs (e.g., private savings club, senior citizens' club, etc)_②		5241
		1 Almost every day (more than 4 times per week)	464
		2 Once a week	514
		3 2-3 times a week	276
		4 Once a month	2702
		5 Twice a month (every two weeks)	683
		6 Once or twice a year	183
		7 Three or four times a year (once every three or four months)	174
		8 Five or six times a year (every two months)	224
		9 Almost never a year	4
		10 Almost never	17
w02A035_03	How often participation to the leisure/cultural/sports relation group (old person university etc.)_③		387
		1 Almost every day (more than 4 times per week)	51
		2 Once a week	54
		3 2-3 times a week	71
		4 Once a month	159
		5 Twice a month (every two weeks)	18
		6 Once or twice a year	12
		7 Three or four times a year (once every three or four months)	9
		8 Five or six times a year (every two months)	10
		9 Almost never a year
		10 Almost never	3
w02A035_04	How often participation to the Alumni society/society for people from the same hometown/ family councils_④		1467
		1 Almost every day (more than 4 times per week)	8
		2 Once a week	29
		3 2-3 times a week	20
		4 Once a month	568
		5 Twice a month (every two weeks)	52
		6 Once or twice a year	434
		7 Three or four times a year (once every three or four months)	200
		8 Five or six times a year (every two months)	137
		9 Almost never a year	6
		10 Almost never	13
w02A035_05	How often participation to Volunteer groups_⑤		121
		1 Almost every day (more than 4 times per week)	6
		2 Once a week	20
		3 2-3 times a week	17
		4 Once a month	38
		5 Twice a month (every two weeks)	15
		6 Once or twice a year	8
		7 Three or four times a year (once every three or four months)	9
		8 Five or six times a year (every two months)	7
		9 Almost never a year
		10 Almost never	1
w02A035_06	How often participation to the political party/the NGOs/the interest group_⑥		35
		1 Almost every day (more than 4 times per week)	2
		2 Once a week	2
		3 2-3 times a week	1
		4 Once a month	19
		5 Twice a month (every two weeks)	5
		6 Once or twice a year	2
		7 Three or four times a year (once every three or four months)	2
		8 Five or six times a year (every two months)	1
		9 Almost never a year
		10 Almost never	1
w02A002_age	The respondont's age		8688
w01edu	In first interview, educational backgroud (a school)		8688
		1 Less than elementary education	4135
		2 Middle school completed	1400
		3 Highschool completed	2309
		4 More than college enrolled	841
		-8 Refuse to answer	2
		-9 Don’t know	1
w02edu	In second interview, educational backgroud (a school)		8688
		1 Less than elementary education	4130
		2 Middle school completed	1401
		3 Highschool completed	2310
		4 More than college enrolled	844
		-8 Refuse to answer	2
		-9 Don’t know	1
w02gender1	The respondont's sex		8688
		1 male	3767
		5 female	4921
w02marital	In 2008, currently the respondont's marital status		8688
		1 Currently married or living with a partner (i.e., common-law marriage)	6711
		2 Separated	61
		3 Divorced	171
		4 Widowed or missing (dispersed family)	1676
		5 Never been married	69
w02CID	Couple ID		8688
w02region1	Region1: a local variable		8688
		11 Seoul.	1372
		21 Busan.	648
		22 Deagu.	497
		23 Incheon.	408
		24 GwangJu.	362
		25 Deajeon	340
		26 Ulsan.	266
		31 Gyeonggi	1570
		32 Gangwon.	337
		33 Chungbuk.	363
		34 Chungnam.	521
		35 Jeonbuk.	447
		36 Jeonam.	434
		37 Gyeongbuk.	531
		38 Gyeongnam	592
w02region2	Region2: village/town		8688
		1 village	6549
		2 town	2139
w02region3	Region3: Metropolitan/City/Town		8688
		1 Metropolitan	3764
		2 City	2785
		3 Town	2139
w02enu_type	A residential form.		8688
		1 A house	5335
		2 An apartment.	3353
w02mniw_y	The this questionnaire interview date (yyyy).		8688
w02mniw_m	The this questionnaire interview date (mm).		8688
w02mniw_d	The this questionnaire interview date (dd).		8688

## Sheet: Ba
Variable name	Variable explanation	Value	Freq.
w02Ba001	In last interview, the number of the respondont's children re-check		8685
		1 yes	8501
		5 no	176
w02Ba002	In last interview, modify the number of the respondont's children		184
w02Ba003	The number of currently survival children(unit : a person)		8688
w02Ba005_01	The time of death_1st child(yyyy/mm)		41
		-9 Don’t know	1
w02Ba005_01y	The time of death_1st child(yyyy)		41
		-9 Don’t know	1
w02Ba005_01m	The time of death_1st child(mm)		41
		-9 Don’t know	2
w02Ba005_02	The time of death_2nd child(yyyy/mm)		1
		-9 Don’t know	1
w02Ba005_02y	The time of death_2nd child(yyyy)		1
		-9 Don’t know	1
w02Ba005_02m	The time of death_2nd child(mm)		1
		-9 Don’t know	1
chid_01	Children ID 1		8458
chid_02	Children ID 2		7851
chid_03	Children ID 3		4897
chid_04	Children ID 4		2715
chid_05	Children ID 5		1440
chid_06	Children ID 6		643
chid_07	Children ID 7		251
chid_08	Children ID 8		71
chid_09	Children ID 9		16
chid_10	Children ID 10		2
w02chgender_01	The 1st child's sex		8458
		1 son	4546
		5 daughter	3912
w02chgender_02	The 2nd child's sex		7851
		1 son	4118
		5 daughter	3733
w02chgender_03	The 3rd child's sex		4897
		1 son	2523
		5 daughter	2374
w02chgender_04	The 4th child's sex		2715
		1 son	1284
		5 daughter	1431
w02chgender_05	The 5th child's sex		1440
		1 son	721
		5 daughter	719
w02chgender_06	The 6th child's sex		643
		1 son	304
		5 daughter	339
w02chgender_07	The 7th child's sex		251
		1 son	112
		5 daughter	139
w02chgender_08	The 8th child's sex		71
		1 son	33
		5 daughter	38
w02chgender_09	The 9th child's sex		16
		1 son	7
		5 daughter	9
w02chgender_10	The 10th child's sex		2
		1 son
		5 daughter	2
w02Ba008_01	The 1st child's age(unit: years old)		8458
		-8 Refuse to answer	1
		-9 Don’t know	2
w02Ba008_02	The 2nd child's age(unit: years old)		7851
		-8 Refuse to answer	2
		-9 Don’t know	3
w02Ba008_03	The 3rd child's age(unit: years old)		4897
		-9 Don’t know	1
w02Ba008_04	The 4th child's age(unit: years old)		2715
		-9 Don’t know	2
w02Ba008_05	The 5th child's age(unit: years old)		1440
		-9 Don’t know	2
w02Ba008_06	The 6th child's age(unit: years old)		643
		-9 Don’t know	1
w02Ba008_07	The 7th child's age(unit: years old)		251
w02Ba008_08	The 8th child's age(unit: years old)		71
w02Ba008_09	The 9th child's age(unit: years old)		16
w02Ba008_10	The 10th child's age(unit: years old)		2
w02Ba009_01	The 1st child's educational backgroud (a school)		8458
		1 No formal education (illiterate)	18
		2 No formal education (capable of reading)	47
		3 Elementary school	501
		4 Middle school	660
		5 High school	2704
		6 Two-year college	568
		7 College grad	3649
		8 Post college (Master)	240
		9 Post college (PhD)	66
		97 Other	4
w02Ba009_02	The 2nd child's educational backgroud (a school)		7851
		1 No formal education (illiterate)	11
		2 No formal education (capable of reading)	46
		3 Elementary school	416
		4 Middle school	620
		5 High school	2660
		6 Two-year college	565
		7 College grad	3355
		8 Post college (Master)	146
		9 Post college (PhD)	31
		97 Other
w02Ba009_03	The 3rd child's educational backgroud (a school)		4897
		1 No formal education (illiterate)	7
		2 No formal education (capable of reading)	20
		3 Elementary school	286
		4 Middle school	423
		5 High school	1946
		6 Two-year college	359
		7 College grad	1710
		8 Post college (Master)	110
		9 Post college (PhD)	36
		97 Other
w02Ba009_04	The 4th child's educational backgroud (a school)		2715
		1 No formal education (illiterate)	3
		2 No formal education (capable of reading)	5
		3 Elementary school	156
		4 Middle school	241
		5 High school	1161
		6 Two-year college	187
		7 College grad	895
		8 Post college (Master)	50
		9 Post college (PhD)	17
		97 Other
w02Ba009_05	The 5th child's educational backgroud (a school)		1440
		1 No formal education (illiterate)	3
		2 No formal education (capable of reading)	6
		3 Elementary school	89
		4 Middle school	134
		5 High school	651
		6 Two-year college	105
		7 College grad	425
		8 Post college (Master)	18
		9 Post college (PhD)	9
		97 Other
w02Ba009_06	The 6th child's educational backgroud (a school)		643
		1 No formal education (illiterate)
		2 No formal education (capable of reading)	3
		3 Elementary school	35
		4 Middle school	81
		5 High school	286
		6 Two-year college	35
		7 College grad	192
		8 Post college (Master)	10
		9 Post college (PhD)	1
		97 Other
w02Ba009_07	The 7th child's educational backgroud (a school)		251
		1 No formal education (illiterate)
		2 No formal education (capable of reading)
		3 Elementary school	13
		4 Middle school	36
		5 High school	104
		6 Two-year college	17
		7 College grad	76
		8 Post college (Master)	4
		9 Post college (PhD)	1
		97 Other
w02Ba009_08	The 8th child's educational backgroud (a school)		71
		1 No formal education (illiterate)
		2 No formal education (capable of reading)
		3 Elementary school	3
		4 Middle school	17
		5 High school	26
		6 Two-year college	7
		7 College grad	18
		8 Post college (Master)
		9 Post college (PhD)
		97 Other
w02Ba009_09	The 9th child's educational backgroud (a school)		16
		1 No formal education (illiterate)
		2 No formal education (capable of reading)
		3 Elementary school	1
		4 Middle school	2
		5 High school	8
		6 Two-year college
		7 College grad	7
		8 Post college (Master)
		9 Post college (PhD)
		97 Other
w02Ba009_10	The 10th child's educational backgroud (a school)		2
		1 No formal education (illiterate)
		2 No formal education (capable of reading)
		3 Elementary school
		4 Middle school	1
		5 High school
		6 Two-year college
		7 College grad	1
		8 Post college (Master)
		9 Post college (PhD)
		97 Other
w02Ba010_01	The 1st child's educational backgroud (other school)		4
w02Ba010_02	The 2nd child's educational backgroud (other school)
w02Ba010_03	The 3rd child's educational backgroud (other school)
w02Ba010_04	The 4th child's educational backgroud (other school)
w02Ba010_05	The 5th child's educational backgroud (other school)
w02Ba010_06	The 6th child's educational backgroud (other school)
w02Ba010_07	The 7th child's educational backgroud (other school)
w02Ba010_08	The 8th child's educational backgroud (other school)
w02Ba010_09	The 9th child's educational backgroud (other school)
w02Ba010_10	The 10th child's educational backgroud (other school)
w02Ba011_01	The 1st child's completion of a course of study		8392
		1 Currently enrolled	1099
		2 Yes, diploma	7018
		3 Dropped out	253
		4 Yes, equivalency	19
		5 Completed course of study	3
w02Ba011_02	The 2nd child's completion of a course of study		7793
		1 Currently enrolled	1259
		2 Yes, diploma	6343
		3 Dropped out	170
		4 Yes, equivalency	17
		5 Completed course of study	4
w02Ba011_03	The 3rd child's completion of a course of study		4870
		1 Currently enrolled	366
		2 Yes, diploma	4376
		3 Dropped out	107
		4 Yes, equivalency	17
		5 Completed course of study	4
w02Ba011_04	The 4th child's completion of a course of study		2707
		1 Currently enrolled	88
		2 Yes, diploma	2565
		3 Dropped out	45
		4 Yes, equivalency	9
		5 Completed course of study
w02Ba011_05	The 5th child's completion of a course of study		1431
		1 Currently enrolled	37
		2 Yes, diploma	1366
		3 Dropped out	22
		4 Yes, equivalency	6
		5 Completed course of study
w02Ba011_06	The 6th child's completion of a course of study		640
		1 Currently enrolled	11
		2 Yes, diploma	617
		3 Dropped out	10
		4 Yes, equivalency	2
		5 Completed course of study
w02Ba011_07	The 7th child's completion of a course of study		251
		1 Currently enrolled	2
		2 Yes, diploma	246
		3 Dropped out	2
		4 Yes, equivalency	1
		5 Completed course of study
w02Ba011_08	The 8th child's completion of a course of study		71
		1 Currently enrolled	2
		2 Yes, diploma	69
		3 Dropped out
		4 Yes, equivalency
		5 Completed course of study
w02Ba011_09	The 9th child's completion of a course of study		16
		1 Currently enrolled
		2 Yes, diploma	16
		3 Dropped out
		4 Yes, equivalency
		5 Completed course of study
w02Ba011_10	The 10th child's completion of a course of study		2
		1 Currently enrolled
		2 Yes, diploma	2
		3 Dropped out
		4 Yes, equivalency
		5 Completed course of study
w02Ba012_01	The 1st child works for pay		8458
		1 Yes	4983
		5 No	3471
		-9 Don’t know	4
w02Ba012_02	The 2nd child works for pay		7851
		1 Yes	4549
		5 No	3299
		-9 Don’t know	3
w02Ba012_03	The 3rd child works for pay		4897
		1 Yes	3068
		5 No	1827
		-9 Don’t know	2
w02Ba012_04	The 4th child works for pay		2715
		1 Yes	1753
		5 No	961
		-9 Don’t know	1
w02Ba012_05	The 5th child works for pay		1440
		1 Yes	958
		5 No	482
w02Ba012_06	The 6th child works for pay		643
		1 Yes	405
		5 No	238
w02Ba012_07	The 7th child works for pay		251
		1 Yes	170
		5 No	81
w02Ba012_08	The 8th child works for pay		71
		1 Yes	37
		5 No	34
w02Ba012_09	The 9th child works for pay		16
		1 Yes	11
		5 No	5
w02Ba012_10	The 10th child works for pay		2
		1 Yes	1
		5 No	1
w02Ba013_01	Co-residing with 1st child		8458
		1 Yes	2436
		5 No	6021
		-9 Don’t know	1
w02Ba013_02	Co-residing with 2nd child		7851
		1 Yes	2236
		5 No	5615
w02Ba013_03	Co-residing with 3rd child		4897
		1 Yes	914
		5 No	3983
w02Ba013_04	Co-residing with 4th child		2715
		1 Yes	347
		5 No	2368
w02Ba013_05	Co-residing with 5th child		1440
		1 Yes	144
		5 No	1296
w02Ba013_06	Co-residing with 6th child		643
		1 Yes	58
		5 No	585
w02Ba013_07	Co-residing with 7th child		251
		1 Yes	25
		5 No	226
w02Ba013_08	Co-residing with 8th child		71
		1 Yes	7
		5 No	64
w02Ba013_09	Co-residing with 9th child		16
		1 Yes
		5 No	16
w02Ba013_10	Co-residing with 10th child		2
		1 Yes
		5 No	2
w02Ba014_01m01	In last interview, co-residing with 1st child or not_2007/01		2663
		0 No	107
		1 Yes	2556
w02Ba014_01m02	In last interview, co-residing with 1st child or not_2007/02		2663
		0 No	113
		1 Yes	2550
w02Ba014_01m03	In last interview, co-residing with 1st child or not_2007/03		2663
		0 No	120
		1 Yes	2543
w02Ba014_01m04	In last interview, co-residing with 1st child or not_2007/04		2663
		0 No	125
		1 Yes	2538
w02Ba014_01m05	In last interview, co-residing with 1st child or not_2007/05		2663
		0 No	119
		1 Yes	2544
w02Ba014_01m06	In last interview, co-residing with 1st child or not_2007/06		2663
		0 No	130
		1 Yes	2533
w02Ba014_01m07	In last interview, co-residing with 1st child or not_2007/07		2663
		0 No	130
		1 Yes	2533
w02Ba014_01m08	In last interview, co-residing with 1st child or not_2007/08		2663
		0 No	124
		1 Yes	2539
w02Ba014_01m09	In last interview, co-residing with 1st child or not_2007/09		2663
		0 No	131
		1 Yes	2532
w02Ba014_01m10	In last interview, co-residing with 1st child or not_2007/10		2663
		0 No	144
		1 Yes	2519
w02Ba014_01m11	In last interview, co-residing with 1st child or not_2007/11		2663
		0 No	150
		1 Yes	2513
w02Ba014_01m12	In last interview, co-residing with 1st child or not_2007/12		2663
		0 No	144
		1 Yes	2519
w02Ba014_02m01	In last interview, co-residing with 2nd child or not_2007/01		2496
		0 No	81
		1 Yes	2415
w02Ba014_02m02	In last interview, co-residing with 2nd child or not_2007/02		2496
		0 No	87
		1 Yes	2409
w02Ba014_02m03	In last interview, co-residing with 2nd child or not_2007/03		2496
		0 No	98
		1 Yes	2398
w02Ba014_02m04	In last interview, co-residing with 2nd child or not_2007/04		2496
		0 No	106
		1 Yes	2390
w02Ba014_02m05	In last interview, co-residing with 2nd child or not_2007/05		2496
		0 No	104
		1 Yes	2392
w02Ba014_02m06	In last interview, co-residing with 2nd child or not_2007/06		2496
		0 No	117
		1 Yes	2379
w02Ba014_02m07	In last interview, co-residing with 2nd child or not_2007/07		2496
		0 No	123
		1 Yes	2373
w02Ba014_02m08	In last interview, co-residing with 2nd child or not_2007/08		2496
		0 No	124
		1 Yes	2372
w02Ba014_02m09	In last interview, co-residing with 2nd child or not_2007/09		2496
		0 No	138
		1 Yes	2358
w02Ba014_02m10	In last interview, co-residing with 2nd child or not_2007/10		2496
		0 No	163
		1 Yes	2333
w02Ba014_02m11	In last interview, co-residing with 2nd child or not_2007/11		2496
		0 No	167
		1 Yes	2329
w02Ba014_02m12	In last interview, co-residing with 2nd child or not_2007/12		2496
		0 No	167
		1 Yes	2329
w02Ba014_03m01	In last interview, co-residing with 3rd child or not_2007/01		1028
		0 No	35
		1 Yes	993
w02Ba014_03m02	In last interview, co-residing with 3rd child or not_2007/02		1028
		0 No	38
		1 Yes	990
w02Ba014_03m03	In last interview, co-residing with 3rd child or not_2007/03		1028
		0 No	41
		1 Yes	987
w02Ba014_03m04	In last interview, co-residing with 3rd child or not_2007/04		1028
		0 No	47
		1 Yes	981
w02Ba014_03m05	In last interview, co-residing with 3rd child or not_2007/05		1028
		0 No	49
		1 Yes	979
w02Ba014_03m06	In last interview, co-residing with 3rd child or not_2007/06		1028
		0 No	48
		1 Yes	980
w02Ba014_03m07	In last interview, co-residing with 3rd child or not_2007/07		1028
		0 No	50
		1 Yes	978
w02Ba014_03m08	In last interview, co-residing with 3rd child or not_2007/08		1028
		0 No	50
		1 Yes	978
w02Ba014_03m09	In last interview, co-residing with 3rd child or not_2007/09		1028
		0 No	54
		1 Yes	974
w02Ba014_03m10	In last interview, co-residing with 3rd child or not_2007/10		1028
		0 No	51
		1 Yes	977
w02Ba014_03m11	In last interview, co-residing with 3rd child or not_2007/11		1028
		0 No	44
		1 Yes	984
w02Ba014_03m12	In last interview, co-residing with 3rd child or not_2007/12		1028
		0 No	52
		1 Yes	976
w02Ba014_04m01	In last interview, co-residing with 4th child or not_2007/01		383
		0 No	32
		1 Yes	351
w02Ba014_04m02	In last interview, co-residing with 4th child or not_2007/02		383
		0 No	33
		1 Yes	350
w02Ba014_04m03	In last interview, co-residing with 4th child or not_2007/03		383
		0 No	36
		1 Yes	347
w02Ba014_04m04	In last interview, co-residing with 4th child or not_2007/04		383
		0 No	33
		1 Yes	350
w02Ba014_04m05	In last interview, co-residing with 4th child or not_2007/05		383
		0 No	28
		1 Yes	355
w02Ba014_04m06	In last interview, co-residing with 4th child or not_2007/06		383
		0 No	30
		1 Yes	353
w02Ba014_04m07	In last interview, co-residing with 4th child or not_2007/07		383
		0 No	36
		1 Yes	347
w02Ba014_04m08	In last interview, co-residing with 4th child or not_2007/08		383
		0 No	28
		1 Yes	355
w02Ba014_04m09	In last interview, co-residing with 4th child or not_2007/09		383
		0 No	30
		1 Yes	353
w02Ba014_04m10	In last interview, co-residing with 4th child or not_2007/10		383
		0 No	27
		1 Yes	356
w02Ba014_04m11	In last interview, co-residing with 4th child or not_2007/11		383
		0 No	27
		1 Yes	356
w02Ba014_04m12	In last interview, co-residing with 4th child or not_2007/12		383
		0 No	25
		1 Yes	358
w02Ba014_05m01	In last interview, co-residing with 5th child or not_2007/01		159
		0 No	14
		1 Yes	145
w02Ba014_05m02	In last interview, co-residing with 5th child or not_2007/02		159
		0 No	14
		1 Yes	145
w02Ba014_05m03	In last interview, co-residing with 5th child or not_2007/03		159
		0 No	14
		1 Yes	145
w02Ba014_05m04	In last interview, co-residing with 5th child or not_2007/04		159
		0 No	11
		1 Yes	148
w02Ba014_05m05	In last interview, co-residing with 5th child or not_2007/05		159
		0 No	9
		1 Yes	150
w02Ba014_05m06	In last interview, co-residing with 5th child or not_2007/06		159
		0 No	12
		1 Yes	147
w02Ba014_05m07	In last interview, co-residing with 5th child or not_2007/07		159
		0 No	14
		1 Yes	145
w02Ba014_05m08	In last interview, co-residing with 5th child or not_2007/08		159
		0 No	13
		1 Yes	146
w02Ba014_05m09	In last interview, co-residing with 5th child or not_2007/09		159
		0 No	11
		1 Yes	148
w02Ba014_05m10	In last interview, co-residing with 5th child or not_2007/10		159
		0 No	8
		1 Yes	151
w02Ba014_05m11	In last interview, co-residing with 5th child or not_2007/11		159
		0 No	9
		1 Yes	150
w02Ba014_05m12	In last interview, co-residing with 5th child or not_2007/12		159
		0 No	9
		1 Yes	150
w02Ba014_06m01	In last interview, co-residing with 6th child or not_2007/01		65
		0 No	5
		1 Yes	60
w02Ba014_06m02	In last interview, co-residing with 6th child or not_2007/02		65
		0 No	5
		1 Yes	60
w02Ba014_06m03	In last interview, co-residing with 6th child or not_2007/03		65
		0 No	5
		1 Yes	60
w02Ba014_06m04	In last interview, co-residing with 6th child or not_2007/04		65
		0 No	4
		1 Yes	61
w02Ba014_06m05	In last interview, co-residing with 6th child or not_2007/05		65
		0 No	5
		1 Yes	60
w02Ba014_06m06	In last interview, co-residing with 6th child or not_2007/06		65
		0 No	5
		1 Yes	60
w02Ba014_06m07	In last interview, co-residing with 6th child or not_2007/07		65
		0 No	5
		1 Yes	60
w02Ba014_06m08	In last interview, co-residing with 6th child or not_2007/08		65
		0 No	5
		1 Yes	60
w02Ba014_06m09	In last interview, co-residing with 6th child or not_2007/09		65
		0 No	4
		1 Yes	61
w02Ba014_06m10	In last interview, co-residing with 6th child or not_2007/10		65
		0 No	2
		1 Yes	63
w02Ba014_06m11	In last interview, co-residing with 6th child or not_2007/11		65
		0 No	2
		1 Yes	63
w02Ba014_06m12	In last interview, co-residing with 6th child or not_2007/12		65
		0 No	3
		1 Yes	62
w02Ba014_07m01	In last interview, co-residing with 7th child or not_2007/01		27
		0 No	1
		1 Yes	26
w02Ba014_07m02	In last interview, co-residing with 7th child or not_2007/02		27
		0 No	1
		1 Yes	26
w02Ba014_07m03	In last interview, co-residing with 7th child or not_2007/03		27
		0 No	1
		1 Yes	26
w02Ba014_07m04	In last interview, co-residing with 7th child or not_2007/04		27
		0 No	1
		1 Yes	26
w02Ba014_07m05	In last interview, co-residing with 7th child or not_2007/05		27
		0 No	1
		1 Yes	26
w02Ba014_07m06	In last interview, co-residing with 7th child or not_2007/06		27
		0 No
		1 Yes	27
w02Ba014_07m07	In last interview, co-residing with 7th child or not_2007/07		27
		0 No	1
		1 Yes	26
w02Ba014_07m08	In last interview, co-residing with 7th child or not_2007/08		27
		0 No	1
		1 Yes	26
w02Ba014_07m09	In last interview, co-residing with 7th child or not_2007/09		27
		0 No	1
		1 Yes	26
w02Ba014_07m10	In last interview, co-residing with 7th child or not_2007/10		27
		0 No	1
		1 Yes	26
w02Ba014_07m11	In last interview, co-residing with 7th child or not_2007/11		27
		0 No	1
		1 Yes	26
w02Ba014_07m12	In last interview, co-residing with 7th child or not_2007/12		27
		0 No	1
		1 Yes	26
w02Ba014_08m01	In last interview, co-residing with 8th child or not_2007/01		7
		0 No
		1 Yes	7
w02Ba014_08m02	In last interview, co-residing with 8th child or not_2007/02		7
		0 No
		1 Yes	7
w02Ba014_08m03	In last interview, co-residing with 8th child or not_2007/03		7
		0 No
		1 Yes	7
w02Ba014_08m04	In last interview, co-residing with 8th child or not_2007/04		7
		0 No
		1 Yes	7
w02Ba014_08m05	In last interview, co-residing with 8th child or not_2007/05		7
		0 No
		1 Yes	7
w02Ba014_08m06	In last interview, co-residing with 8th child or not_2007/06		7
		0 No
		1 Yes	7
w02Ba014_08m07	In last interview, co-residing with 8th child or not_2007/07		7
		0 No
		1 Yes	7
w02Ba014_08m08	In last interview, co-residing with 8th child or not_2007/08		7
		0 No
		1 Yes	7
w02Ba014_08m09	In last interview, co-residing with 8th child or not_2007/09		7
		0 No
		1 Yes	7
w02Ba014_08m10	In last interview, co-residing with 8th child or not_2007/10		7
		0 No
		1 Yes	7
w02Ba014_08m11	In last interview, co-residing with 8th child or not_2007/11		7
		0 No
		1 Yes	7
w02Ba014_08m12	In last interview, co-residing with 8th child or not_2007/12		7
		0 No
		1 Yes	7
w02Ba014_09m01~w02Ba014_10m12		Non-valid cases
w02Ba015_01	The 1st child owns a home or not		8458
		1 Yes	2480
		5 No	5974
		-9 Don’t know	4
w02Ba015_02	The 2nd child owns a home or not		7851
		1 Yes	1947
		5 No	5901
		-9 Don’t know	3
w02Ba015_03	The 3rd child owns a home or not		4897
		1 Yes	1426
		5 No	3470
		-9 Don’t know	1
w02Ba015_04	The 4th child owns a home or not		2715
		1 Yes	859
		5 No	1856
w02Ba015_05	The 5th child owns a home or not		1440
		1 Yes	495
		5 No	945
w02Ba015_06	The 6th child owns a home or not		643
		1 Yes	225
		5 No	418
w02Ba015_07	The 7th child owns a home or not		251
		1 Yes	83
		5 No	168
w02Ba015_08	The 8th child owns a home or not		71
		1 Yes	15
		5 No	56
w02Ba015_09	The 9th child owns a home or not		16
		1 Yes	5
		5 No	11
w02Ba015_10	The 10th child owns a home or not		2
		1 Yes	1
		5 No	1
w02Ba016_01	The 1st child's marital status		8277
		1 Currently married or living together	5205
		2 Separated	24
		3 Divorced	200
		4 Widowed or missing (Dispersed family)	74
		5 Never been married	2769
		-9 Dont' know	5
w02Ba016_02	The 2nd child's marital status		7508
		1 Currently married or living together	4535
		2 Separated	19
		3 Divorced	148
		4 Widowed or missing (Dispersed family)	52
		5 Never been married	2752
		-9 Dont' know	2
w02Ba016_03	The 3rd child's marital status		4713
		1 Currently married or living together	3297
		2 Separated	25
		3 Divorced	113
		4 Widowed or missing (Dispersed family)	27
		5 Never been married	1251
w02Ba016_04	The 4th child's marital status		2675
		1 Currently married or living together	2038
		2 Separated	6
		3 Divorced	75
		4 Widowed or missing (Dispersed family)	20
		5 Never been married	536
w02Ba016_05	The 5th child's marital status		1422
		1 Currently married or living together	1127
		2 Separated	6
		3 Divorced	36
		4 Widowed or missing (Dispersed family)	9
		5 Never been married	244
w02Ba016_06	The 6th child's marital status		641
		1 Currently married or living together	533
		2 Separated	3
		3 Divorced	11
		4 Widowed or missing (Dispersed family)	3
		5 Never been married	91
w02Ba016_07	The 7th child's marital status		251
		1 Currently married or living together	205
		2 Separated	1
		3 Divorced	4
		4 Widowed or missing (Dispersed family)	2
		5 Never been married	39
w02Ba016_08	The 8th child's marital status		71
		1 Currently married or living together	54
		2 Separated	1
		3 Divorced	3
		4 Widowed or missing (Dispersed family)
		5 Never been married	13
w02Ba016_09	The 9th child's marital status		16
		1 Currently married or living together	14
		2 Separated
		3 Divorced
		4 Widowed or missing (Dispersed family)
		5 Never been married	2
w02Ba016_10	The 10th child's marital status		2
		1 Currently married or living together	2
		2 Separated
		3 Divorced
		4 Widowed or missing (Dispersed family)
		5 Never been married
w02Ba017_01	The number of 1st child's sons and daughters(A numder of grandchild, unit: number)		8277
		-9 Dont' know	5
w02Ba017_02	The number of 2nd child's sons and daughters(A numder of grandchild, unit: number)		7508
		-9 Dont' know	3
w02Ba017_03	The number of 3rd child's sons and daughters(A numder of grandchild, unit: number)		4713
		-9 Dont' know	1
w02Ba017_04	The number of 4th child's sons and daughters(A numder of grandchild, unit: number)		2675
		-9 Dont' know	1
w02Ba017_05	The number of 5th child's sons and daughters(A numder of grandchild, unit: number)		1422
w02Ba017_06	The number of 6th child's sons and daughters(A numder of grandchild, unit: number)		641
w02Ba017_07	The number of 7th child's sons and daughters(A numder of grandchild, unit: number)		251
w02Ba017_08	The number of 8th child's sons and daughters(A numder of grandchild, unit: number)		71
w02Ba017_09	The number of 9th child's sons and daughters(A numder of grandchild, unit: number)		16
w02Ba017_10	The number of 10th child's sons and daughters(A numder of grandchild, unit: number)		2
w02Ba018_01	The proximity to 1st child		6021
		1 Within a 30-minute distance by public transportation	1089
		2 Within a 1-hour distance by public transportation	1371
		3 Within a 2-hour distance by public transportation	1217
		4 More than a 2-hour distance by public transportation	2341
		-9 Dont' know	3
w02Ba018_02	The proximity to 2nd child		5560
		1 Within a 30-minute distance by public transportation	1030
		2 Within a 1-hour distance by public transportation	1249
		3 Within a 2-hour distance by public transportation	1145
		4 More than a 2-hour distance by public transportation	2131
		-9 Dont' know	5
w02Ba018_03	The proximity to 3rd child		3954
		1 Within a 30-minute distance by public transportation	667
		2 Within a 1-hour distance by public transportation	942
		3 Within a 2-hour distance by public transportation	838
		4 More than a 2-hour distance by public transportation	1504
		-9 Dont' know	3
w02Ba018_04	The proximity to 4th child		2354
		1 Within a 30-minute distance by public transportation	352
		2 Within a 1-hour distance by public transportation	529
		3 Within a 2-hour distance by public transportation	512
		4 More than a 2-hour distance by public transportation	961
w02Ba018_05	The proximity to 5th child		1290
		1 Within a 30-minute distance by public transportation	186
		2 Within a 1-hour distance by public transportation	266
		3 Within a 2-hour distance by public transportation	319
		4 More than a 2-hour distance by public transportation	519
w02Ba018_06	The proximity to 6th child		585
		1 Within a 30-minute distance by public transportation	88
		2 Within a 1-hour distance by public transportation	120
		3 Within a 2-hour distance by public transportation	135
		4 More than a 2-hour distance by public transportation	242
w02Ba018_07	The proximity to 7th child		225
		1 Within a 30-minute distance by public transportation	34
		2 Within a 1-hour distance by public transportation	55
		3 Within a 2-hour distance by public transportation	51
		4 More than a 2-hour distance by public transportation	85
w02Ba018_08	The proximity to 8th child		64
		1 Within a 30-minute distance by public transportation	13
		2 Within a 1-hour distance by public transportation	10
		3 Within a 2-hour distance by public transportation	9
		4 More than a 2-hour distance by public transportation	32
w02Ba018_09	The proximity to 9th child		16
		1 Within a 30-minute distance by public transportation	1
		2 Within a 1-hour distance by public transportation	1
		3 Within a 2-hour distance by public transportation	6
		4 More than a 2-hour distance by public transportation	8
w02Ba018_10	The proximity to 10th child		2
		1 Within a 30-minute distance by public transportation	1
		2 Within a 1-hour distance by public transportation
		3 Within a 2-hour distance by public transportation
		4 More than a 2-hour distance by public transportation	1
w02Ba019_01	The meeting frequency with 1st child		5996
		1 Almost every day (more than 4 times per week)	188
		2 Once a week	499
		3 2-3 times a week	214
		4 Once a month	1089
		5 Twice a month (every two weeks)	479
		6 Once or twice a year	798
		7 Three or four times a year (once every three or four months)	1601
		8 Five or six times a year (every two months)	821
		9 Almost never a year	221
		10 Never	86
w02Ba019_02	The meeting frequency with 2nd child		5560
		1 Almost every day (more than 4 times per week)	166
		2 Once a week	409
		3 2-3 times a week	191
		4 Once a month	953
		5 Twice a month (every two weeks)	449
		6 Once or twice a year	847
		7 Three or four times a year (once every three or four months)	1471
		8 Five or six times a year (every two months)	760
		9 Almost never a year	233
		10 Never	81
w02Ba019_03	The meeting frequency with 3rd child		3954
		1 Almost every day (more than 4 times per week)	91
		2 Once a week	219
		3 2-3 times a week	126
		4 Once a month	694
		5 Twice a month (every two weeks)	280
		6 Once or twice a year	603
		7 Three or four times a year (once every three or four months)	1174
		8 Five or six times a year (every two months)	573
		9 Almost never a year	145
		10 Never	48
		-9 Dont' know	1
w02Ba019_04	The meeting frequency with 4th child		2354
		1 Almost every day (more than 4 times per week)	42
		2 Once a week	125
		3 2-3 times a week	52
		4 Once a month	372
		5 Twice a month (every two weeks)	117
		6 Once or twice a year	419
		7 Three or four times a year (once every three or four months)	724
		8 Five or six times a year (every two months)	373
		9 Almost never a year	100
		10 Never	30
w02Ba019_05	The meeting frequency with 5th child		1290
		1 Almost every day (more than 4 times per week)	17
		2 Once a week	57
		3 2-3 times a week	28
		4 Once a month	186
		5 Twice a month (every two weeks)	94
		6 Once or twice a year	240
		7 Three or four times a year (once every three or four months)	412
		8 Five or six times a year (every two months)	200
		9 Almost never a year	39
		10 Never	17
w02Ba019_06	The meeting frequency with 6th child		585
		1 Almost every day (more than 4 times per week)	13
		2 Once a week	22
		3 2-3 times a week	19
		4 Once a month	73
		5 Twice a month (every two weeks)	42
		6 Once or twice a year	121
		7 Three or four times a year (once every three or four months)	185
		8 Five or six times a year (every two months)	82
		9 Almost never a year	23
		10 Never	5
w02Ba019_07	The meeting frequency with 7th child		225
		1 Almost every day (more than 4 times per week)	3
		2 Once a week	9
		3 2-3 times a week	9
		4 Once a month	36
		5 Twice a month (every two weeks)	17
		6 Once or twice a year	41
		7 Three or four times a year (once every three or four months)	77
		8 Five or six times a year (every two months)	24
		9 Almost never a year	7
		10 Never	2
w02Ba019_08	The meeting frequency with 8th child		64
		1 Almost every day (more than 4 times per week)	2
		2 Once a week	2
		3 2-3 times a week	1
		4 Once a month	8
		5 Twice a month (every two weeks)	1
		6 Once or twice a year	17
		7 Three or four times a year (once every three or four months)	21
		8 Five or six times a year (every two months)	8
		9 Almost never a year	4
		10 Never
w02Ba019_09	The meeting frequency with 9th child		16
		1 Almost every day (more than 4 times per week)
		2 Once a week
		3 2-3 times a week
		4 Once a month	3
		5 Twice a month (every two weeks)
		6 Once or twice a year	5
		7 Three or four times a year (once every three or four months)	3
		8 Five or six times a year (every two months)	5
		9 Almost never a year
		10 Never
w02Ba019_10	The meeting frequency with 10th child		2
		1 Almost every day (more than 4 times per week)
		2 Once a week
		3 2-3 times a week
		4 Once a month
		5 Twice a month (every two weeks)
		6 Once or twice a year	1
		7 Three or four times a year (once every three or four months)	1
		8 Five or six times a year (every two months)
		9 Almost never a year
		10 Never
w02Ba020_01	The contact frequency with 1st child(by phone, letter or e-mail)		6000
		1 Almost every day (more than 4 times per week)	544
		2 Once a week	1712
		3 2-3 times a week	962
		4 Once a month	1458
		5 Twice a month (every two weeks)	696
		6 Once or twice a year	169
		7 Three or four times a year (once every three or four months)	170
		8 Five or six times a year (every two months)	140
		9 Almost never a year	79
		10 Never	70
w02Ba020_02	The contact frequency with 2nd child(by phone, letter or e-mail)		5560
		1 Almost every day (more than 4 times per week)	438
		2 Once a week	1598
		3 2-3 times a week	850
		4 Once a month	1398
		5 Twice a month (every two weeks)	636
		6 Once or twice a year	138
		7 Three or four times a year (once every three or four months)	181
		8 Five or six times a year (every two months)	161
		9 Almost never a year	70
		10 Never	90
w02Ba020_03	The contact frequency with 3rd child(by phone, letter or e-mail)		3954
		1 Almost every day (more than 4 times per week)	243
		2 Once a week	1093
		3 2-3 times a week	565
		4 Once a month	1096
		5 Twice a month (every two weeks)	479
		6 Once or twice a year	114
		7 Three or four times a year (once every three or four months)	154
		8 Five or six times a year (every two months)	123
		9 Almost never a year	37
		10 Never	49
		-9 Don’t know	1
w02Ba020_04	The contact frequency with 4th child(by phone, letter or e-mail)		2354
		1 Almost every day (more than 4 times per week)	122
		2 Once a week	583
		3 2-3 times a week	285
		4 Once a month	738
		5 Twice a month (every two weeks)	296
		6 Once or twice a year	87
		7 Three or four times a year (once every three or four months)	106
		8 Five or six times a year (every two months)	77
		9 Almost never a year	33
		10 Never	27
w02Ba020_05	The contact frequency with 5th child(by phone, letter or e-mail)		1290
		1 Almost every day (more than 4 times per week)	45
		2 Once a week	293
		3 2-3 times a week	162
		4 Once a month	415
		5 Twice a month (every two weeks)	181
		6 Once or twice a year	48
		7 Three or four times a year (once every three or four months)	61
		8 Five or six times a year (every two months)	52
		9 Almost never a year	19
		10 Never	14
w02Ba020_06	The contact frequency with 6th child(by phone, letter or e-mail)		585
		1 Almost every day (more than 4 times per week)	27
		2 Once a week	118
		3 2-3 times a week	69
		4 Once a month	202
		5 Twice a month (every two weeks)	70
		6 Once or twice a year	33
		7 Three or four times a year (once every three or four months)	30
		8 Five or six times a year (every two months)	25
		9 Almost never a year	5
		10 Never	6
w02Ba020_07	The contact frequency with 7th child(by phone, letter or e-mail)		225
		1 Almost every day (more than 4 times per week)	4
		2 Once a week	45
		3 2-3 times a week	31
		4 Once a month	83
		5 Twice a month (every two weeks)	25
		6 Once or twice a year	7
		7 Three or four times a year (once every three or four months)	11
		8 Five or six times a year (every two months)	12
		9 Almost never a year	7
		10 Never
w02Ba020_08	The contact frequency with 8th child(by phone, letter or e-mail)		64
		1 Almost every day (more than 4 times per week)	3
		2 Once a week	15
		3 2-3 times a week	6
		4 Once a month	16
		5 Twice a month (every two weeks)	10
		6 Once or twice a year	2
		7 Three or four times a year (once every three or four months)	6
		8 Five or six times a year (every two months)	3
		9 Almost never a year	3
		10 Never
w02Ba020_09	The contact frequency with 9th child(by phone, letter or e-mail)		16
		1 Almost every day (more than 4 times per week)	1
		2 Once a week	3
		3 2-3 times a week
		4 Once a month	8
		5 Twice a month (every two weeks)	2
		6 Once or twice a year
		7 Three or four times a year (once every three or four months)
		8 Five or six times a year (every two months)	1
		9 Almost never a year	1
		10 Never
w02Ba020_10	The contact frequency with 10th child(by phone, letter or e-mail)		2
		1 Almost every day (more than 4 times per week)
		2 Once a week	1
		3 2-3 times a week
		4 Once a month
		5 Twice a month (every two weeks)
		6 Once or twice a year
		7 Three or four times a year (once every three or four months)	1
		8 Five or six times a year (every two months)
		9 Almost never a year
		10 Never
w02Ba021_01m01	Received regular financial supports(including non-financial supports) from the 1st child or not_(1)regular financial supports		5989
		0 No	5350
		1 Yes	639
w02Ba021_01m02	Received irregular financial supports(including non-financial supports) from the 1st child or not_(2) irregular financial supports		5989
		0 No	3156
		1 Yes	2833
w02Ba021_01m03	Received regular financial supports(including non-financial supports) from the 1st child or not_(3)regular non-financial supports		5989
		0 No	3156
		1 Yes	2833
w02Ba021_01m04	Received regular financial supports(including non-financial supports) from the 1st child or not_(4) non-supports		5989
		0 No	3827
		1 Yes	2162
w02Ba021_02m01	Received regular financial supports(including non-financial supports) from the 2nd child or not_(1)regular financial supports		5539
		0 No	5002
		1 Yes	537
w02Ba021_02m02	Received irregular financial supports(including non-financial supports) from the 2nd child or not_(2) irregular financial supports		5539
		0 No	2935
		1 Yes	2604
w02Ba021_02m03	Received regular financial supports(including non-financial supports) from the 2nd child or not_(3)regular non-financial supports		5539
		0 No	4570
		1 Yes	969
w02Ba021_02m04	Received regular financial supports(including non-financial supports) from the 2nd child or not_(4) non-supports		5539
		0 No	3500
		1 Yes	2039
w02Ba021_03m01	Received regular financial supports(including non-financial supports) from the 3rd child or not_(1)regular financial supports		3929
		0 No	3564
		1 Yes	365
w02Ba021_03m02	Received irregular financial supports(including non-financial supports) from the 3rd child or not_(2) irregular financial supports		3929
		0 No	1932
		1 Yes	1997
w02Ba021_03m03	Received regular financial supports(including non-financial supports) from the 3rd child or not_(3)regular non-financial supports		3929
		0 No	3157
		1 Yes	772
w02Ba021_03m04	Received regular financial supports(including non-financial supports) from the 3rd child or not_(4) non-supports		3929
		0 No	2643
		1 Yes	1286
w02Ba021_04m01	Received regular financial supports(including non-financial supports) from the 4th child or not_(1)regular financial supports		2360
		0 No	2141
		1 Yes	219
w02Ba021_04m02	Received irregular financial supports(including non-financial supports) from the 4th child or not_(2) irregular financial supports		2360
		0 No	1134
		1 Yes	1226
w02Ba021_04m03	Received regular financial supports(including non-financial supports) from the 4th child or not_(3)regular non-financial supports		2360
		0 No	1858
		1 Yes	502
w02Ba021_04m04	Received regular financial supports(including non-financial supports) from the 4th child or not_(4) non-supports		2360
		0 No	1599
		1 Yes	761
w02Ba021_05m01	Received regular financial supports(including non-financial supports) from the 5th child or not_(1)regular financial supports		1295
		0 No	1176
		1 Yes	119
w02Ba021_05m02	Received irregular financial supports(including non-financial supports) from the 5th child or not_(2) irregular financial supports		1295
		0 No	617
		1 Yes	678
w02Ba021_05m03	Received regular financial supports(including non-financial supports) from the 5th child or not_(3)regular non-financial supports		1295
		0 No	994
		1 Yes	301
w02Ba021_05m04	Received regular financial supports(including non-financial supports) from the 5th child or not_(4) non-supports		1295
		0 No	899
		1 Yes	396
w02Ba021_06m01	Received regular financial supports(including non-financial supports) from the 6th child or not_(1)regular financial supports		579
		0 No	518
		1 Yes	61
w02Ba021_06m02	Received irregular financial supports(including non-financial supports) from the 6th child or not_(2) irregular financial supports		579
		0 No	295
		1 Yes	284
w02Ba021_06m03	Received regular financial supports(including non-financial supports) from the 6th child or not_(3)regular non-financial supports		579
		0 No	442
		1 Yes	137
w02Ba021_06m04	Received regular financial supports(including non-financial supports) from the 6th child or not_(4) non-supports		579
		0 No	393
		1 Yes	186
w02Ba021_07m01	Received regular financial supports(including non-financial supports) from the 7th child or not_(1)regular financial supports		223
		0 No	201
		1 Yes	22
w02Ba021_07m02	Received irregular financial supports(including non-financial supports) from the 7th child or not_(2) irregular financial supports		223
		0 No	102
		1 Yes	121
w02Ba021_07m03	Received regular financial supports(including non-financial supports) from the 7th child or not_(3)regular non-financial supports		223
		0 No	168
		1 Yes	55
w02Ba021_07m04	Received regular financial supports(including non-financial supports) from the 7th child or not_(4) non-supports		223
		0 No	157
		1 Yes	66
w02Ba021_08m01	Received regular financial supports(including non-financial supports) from the 8th child or not_(1)regular financial supports		64
		0 No	56
		1 Yes	8
w02Ba021_08m02	Received irregular financial supports(including non-financial supports) from the 8th child or not_(2) irregular financial supports		64
		0 No	32
		1 Yes	32
w02Ba021_08m03	Received regular financial supports(including non-financial supports) from the 8th child or not_(3)regular non-financial supports		64
		0 No	42
		1 Yes	22
w02Ba021_08m04	Received regular financial supports(including non-financial supports) from the 8th child or not_(4) non-supports		64
		0 No	47
		1 Yes	17
w02Ba021_09m01	Received regular financial supports(including non-financial supports) from the 9th child or not_(1)regular financial supports		16
		0 No	12
		1 Yes	4
w02Ba021_09m02	Received irregular financial supports(including non-financial supports) from the 9th child or not_(2) irregular financial supports		16
		0 No	8
		1 Yes	8
w02Ba021_09m03	Received regular financial supports(including non-financial supports) from the 9th child or not_(3)regular non-financial supports		16
		0 No	12
		1 Yes	4
w02Ba021_09m04	Received regular financial supports(including non-financial supports) from the 9th child or not_(4) non-supports		16
		0 No	12
		1 Yes	4
w02Ba021_10m01	Received regular financial supports(including non-financial supports) from the 10th child or not_(1)regular financial supports		2
		0 No	2
		1 Yes
w02Ba021_10m02	Received irregular financial supports(including non-financial supports) from the 10th child or not_(2) irregular financial supports		2
		0 No	1
		1 Yes	1
w02Ba021_10m03	Received regular financial supports(including non-financial supports) from the 10th child or not_(3)regular non-financial supports		2
		0 No	1
		1 Yes	1
w02Ba021_10m04	Received regular financial supports(including non-financial supports) from the 10th child or not_(4) non-supports		2
		0 No	1
		1 Yes	1
w02Ba022_01	In last year, received the monthly average amount of regular financial supports from the 1st child (unit: 10,000 Korean won)		639
w02Ba022_02	In last year, received the monthly average amount of regular financial supports from the 2nd child (unit: 10,000 Korean won)		537
w02Ba022_03	In last year, received the monthly average amount of regular financial supports from the 3rd child (unit: 10,000 Korean won)		365
w02Ba022_04	In last year, received the monthly average amount of regular financial supports from the 4th child (unit: 10,000 Korean won)		219
w02Ba022_05	In last year, received the monthly average amount of regular financial supports from the 5th child (unit: 10,000 Korean won)		119
w02Ba022_06	In last year, received the monthly average amount of regular financial supports from the 6th child (unit: 10,000 Korean won)		61
w02Ba022_07	In last year, received the monthly average amount of regular financial supports from the 7th child (unit: 10,000 Korean won)		22
w02Ba022_08	In last year, received the monthly average amount of regular financial supports from the 8th child (unit: 10,000 Korean won)		8
w02Ba022_09	In last year, received the monthly average amount of regular financial supports from the 9th child (unit: 10,000 Korean won)		4
w02Ba022_10	In last year, received the monthly average amount of regular financial supports from the 10th child (unit: 10,000 Korean won)		639
w02Ba022_01ct~w02Ba022_10ct		Non-valid cases
w02Ba028_01m01	In last year, received regular financial supports from 1st child_(1)2007/01		639
		0 No	18
		1 Yes	621
w02Ba028_01m02	In last year, received regular financial supports from 1st child_(2)2007/02		639
		0 No	15
		1 Yes	624
w02Ba028_01m03	In last year, received regular financial supports from 1st child_(3)2007/03		639
		0 No	17
		1 Yes	622
w02Ba028_01m04	In last year, received regular financial supports from 1st child_(4)2007/04		639
		0 No	18
		1 Yes	621
w02Ba028_01m05	In last year, received regular financial supports from 1st child_(5)2007/05		639
		0 No	13
		1 Yes	626
w02Ba028_01m06	In last year, received regular financial supports from 1st child_(6)2007/06		639
		0 No	11
		1 Yes	628
w02Ba028_01m07	In last year, received regular financial supports from 1st child_(7)2007/07		639
		0 No	13
		1 Yes	626
w02Ba028_01m08	In last year, received regular financial supports from 1st child_(8)2007/08		639
		0 No	8
		1 Yes	631
w02Ba028_01m09	In last year, received regular financial supports from 1st child_(9)2007/09		639
		0 No	11
		1 Yes	628
w02Ba028_01m10	In last year, received regular financial supports from 1st child_(10)2007/10		639
		0 No	8
		1 Yes	631
w02Ba028_01m11	In last year, received regular financial supports from 1st child_(11)2007/11		639
		0 No	10
		1 Yes	629
w02Ba028_01m12	In last year, received regular financial supports from 1st child_(12)2007/12		639
		0 No	7
		1 Yes	632
w02Ba028_02m01	In last year, received regular financial supports from 2nd child_(1)2007/01		537
		0 No	10
		1 Yes	527
w02Ba028_02m02	In last year, received regular financial supports from 2nd child_(2)2007/02		537
		0 No	13
		1 Yes	524
w02Ba028_02m03	In last year, received regular financial supports from 2nd child_(3)2007/03		537
		0 No	11
		1 Yes	526
w02Ba028_02m04	In last year, received regular financial supports from 2nd child_(4)2007/04		537
		0 No	13
		1 Yes	524
w02Ba028_02m05	In last year, received regular financial supports from 2nd child_(5)2007/05		537
		0 No	11
		1 Yes	526
w02Ba028_02m06	In last year, received regular financial supports from 2nd child_(6)2007/06		537
		0 No	9
		1 Yes	528
w02Ba028_02m07	In last year, received regular financial supports from 2nd child_(7)2007/07		537
		0 No	7
		1 Yes	530
w02Ba028_02m08	In last year, received regular financial supports from 2nd child_(8)2007/08		537
		0 No	8
		1 Yes	529
w02Ba028_02m09	In last year, received regular financial supports from 2nd child_(9)2007/09		537
		0 No	9
		1 Yes	528
w02Ba028_02m10	In last year, received regular financial supports from 2nd child_(10)2007/10		537
		0 No	5
		1 Yes	532
w02Ba028_02m11	In last year, received regular financial supports from 2nd child_(11)2007/11		537
		0 No	5
		1 Yes	532
w02Ba028_02m12	In last year, received regular financial supports from 2nd child_(12)2007/12		537
		0 No	5
		1 Yes	532
w02Ba028_03m01	In last year, received regular financial supports from 3rd child_(1)2007/01		365
		0 No	10
		1 Yes	355
w02Ba028_03m02	In last year, received regular financial supports from 3rd child_(2)2007/02		365
		0 No	12
		1 Yes	353
w02Ba028_03m03	In last year, received regular financial supports from 3rd child_(3)2007/03		365
		0 No	10
		1 Yes	355
w02Ba028_03m04	In last year, received regular financial supports from 3rd child_(4)2007/04		365
		0 No	10
		1 Yes	355
w02Ba028_03m05	In last year, received regular financial supports from 3rd child_(5)2007/05		365
		0 No	9
		1 Yes	356
w02Ba028_03m06	In last year, received regular financial supports from 3rd child_(6)2007/06		365
		0 No	13
		1 Yes	352
w02Ba028_03m07	In last year, received regular financial supports from 3rd child_(7)2007/07		365
		0 No	10
		1 Yes	355
w02Ba028_03m08	In last year, received regular financial supports from 3rd child_(8)2007/08		365
		0 No	10
		1 Yes	355
w02Ba028_03m09	In last year, received regular financial supports from 3rd child_(9)2007/09		365
		0 No	7
		1 Yes	358
w02Ba028_03m10	In last year, received regular financial supports from 3rd child_(10)2007/10		365
		0 No	12
		1 Yes	353
w02Ba028_03m11	In last year, received regular financial supports from 3rd child_(11)2007/11		365
		0 No	12
		1 Yes	353
w02Ba028_03m12	In last year, received regular financial supports from 3rd child_(12)2007/12		365
		0 No	5
		1 Yes	360
w02Ba028_04m01	In last year, received regular financial supports from 4th child_(1)2007/01		219
		0 No	3
		1 Yes	216
w02Ba028_04m02	In last year, received regular financial supports from 4th child_(2)2007/02		219
		0 No	2
		1 Yes	217
w02Ba028_04m03	In last year, received regular financial supports from 4th child_(3)2007/03		219
		0 No	3
		1 Yes	216
w02Ba028_04m04	In last year, received regular financial supports from 4th child_(4)2007/04		219
		0 No	3
		1 Yes	216
w02Ba028_04m05	In last year, received regular financial supports from 4th child_(5)2007/05		219
		0 No	3
		1 Yes	216
w02Ba028_04m06	In last year, received regular financial supports from 4th child_(6)2007/06		219
		0 No	3
		1 Yes	216
w02Ba028_04m07	In last year, received regular financial supports from 4th child_(7)2007/07		219
		0 No	3
		1 Yes	216
w02Ba028_04m08	In last year, received regular financial supports from 4th child_(8)2007/08		219
		0 No	2
		1 Yes	217
w02Ba028_04m09	In last year, received regular financial supports from 4th child_(9)2007/09		219
		0 No	2
		1 Yes	217
w02Ba028_04m10	In last year, received regular financial supports from 4th child_(10)2007/10		219
		0 No	2
		1 Yes	217
w02Ba028_04m11	In last year, received regular financial supports from 4th child_(11)2007/11		219
		0 No	4
		1 Yes	215
w02Ba028_04m12	In last year, received regular financial supports from 4th child_(12)2007/12		219
		0 No
		1 Yes	219
w02Ba028_05m01	In last year, received regular financial supports from 5th child_(1)2007/01		119
		0 No	4
		1 Yes	115
w02Ba028_05m02	In last year, received regular financial supports from 5th child_(2)2007/02		119
		0 No	4
		1 Yes	115
w02Ba028_05m03	In last year, received regular financial supports from 5th child_(3)2007/03		119
		0 No	4
		1 Yes	115
w02Ba028_05m04	In last year, received regular financial supports from 5th child_(4)2007/04		119
		0 No	4
		1 Yes	115
w02Ba028_05m05	In last year, received regular financial supports from 5th child_(5)2007/05		119
		0 No	2
		1 Yes	117
w02Ba028_05m06	In last year, received regular financial supports from 5th child_(6)2007/06		119
		0 No	5
		1 Yes	114
w02Ba028_05m07	In last year, received regular financial supports from 5th child_(7)2007/07		119
		0 No	4
		1 Yes	115
w02Ba028_05m08	In last year, received regular financial supports from 5th child_(8)2007/08		119
		0 No	2
		1 Yes	117
w02Ba028_05m09	In last year, received regular financial supports from 5th child_(9)2007/09		119
		0 No	2
		1 Yes	117
w02Ba028_05m10	In last year, received regular financial supports from 5th child_(10)2007/10		119
		0 No	4
		1 Yes	115
w02Ba028_05m11	In last year, received regular financial supports from 5th child_(11)2007/11		119
		0 No	4
		1 Yes	115
w02Ba028_05m12	In last year, received regular financial supports from 5th child_(12)2007/12		119
		0 No
		1 Yes	119
w02Ba028_06m01	In last year, received regular financial supports from 6th child_(1)2007/01		61
		0 No
		1 Yes	61
w02Ba028_06m02	In last year, received regular financial supports from 6th child_(2)2007/02		61
		0 No
		1 Yes	61
w02Ba028_06m03	In last year, received regular financial supports from 6th child_(3)2007/03		61
		0 No
		1 Yes	61
w02Ba028_06m04	In last year, received regular financial supports from 6th child_(4)2007/04		61
		0 No
		1 Yes	61
w02Ba028_06m05	In last year, received regular financial supports from 6th child_(5)2007/05		61
		0 No
		1 Yes	61
w02Ba028_06m06	In last year, received regular financial supports from 6th child_(6)2007/06		61
		0 No
		1 Yes	61
w02Ba028_06m07	In last year, received regular financial supports from 6th child_(7)2007/07		61
		0 No
		1 Yes	61
w02Ba028_06m08	In last year, received regular financial supports from 6th child_(8)2007/08		61
		0 No
		1 Yes	61
w02Ba028_06m09	In last year, received regular financial supports from 6th child_(9)2007/09		61
		0 No
		1 Yes	61
w02Ba028_06m10	In last year, received regular financial supports from 6th child_(10)2007/10		61
		0 No
		1 Yes	61
w02Ba028_06m11	In last year, received regular financial supports from 6th child_(11)2007/11		61
		0 No
		1 Yes	61
w02Ba028_06m12	In last year, received regular financial supports from 6th child_(12)2007/12		61
		0 No
		1 Yes	61
w02Ba028_07m01	In last year, received regular financial supports from 7th child_(1)2007/01		22
		0 No
		1 Yes	22
w02Ba028_07m02	In last year, received regular financial supports from 7th child_(2)2007/02		22
		0 No
		1 Yes	22
w02Ba028_07m03	In last year, received regular financial supports from 7th child_(3)2007/03		22
		0 No
		1 Yes	22
w02Ba028_07m04	In last year, received regular financial supports from 7th child_(4)2007/04		22
		0 No
		1 Yes	22
w02Ba028_07m05	In last year, received regular financial supports from 7th child_(5)2007/05		22
		0 No
		1 Yes	22
w02Ba028_07m06	In last year, received regular financial supports from 7th child_(6)2007/06		22
		0 No
		1 Yes	22
w02Ba028_07m07	In last year, received regular financial supports from 7th child_(7)2007/07		22
		0 No
		1 Yes	22
w02Ba028_07m08	In last year, received regular financial supports from 7th child_(8)2007/08		22
		0 No
		1 Yes	22
w02Ba028_07m09	In last year, received regular financial supports from 7th child_(9)2007/09		22
		0 No
		1 Yes	22
w02Ba028_07m10	In last year, received regular financial supports from 7th child_(10)2007/10		22
		0 No
		1 Yes	22
w02Ba028_07m11	In last year, received regular financial supports from 7th child_(11)2007/11		22
		0 No
		1 Yes	22
w02Ba028_07m12	In last year, received regular financial supports from 7th child_(12)2007/12		22
		0 No
		1 Yes	22
w02Ba028_08m01	In last year, received regular financial supports from 8th child_(1)2007/01		8
		0 No
		1 Yes	8
w02Ba028_08m02	In last year, received regular financial supports from 8th child_(2)2007/02		8
		0 No
		1 Yes	8
w02Ba028_08m03	In last year, received regular financial supports from 8th child_(3)2007/03		8
		0 No
		1 Yes	8
w02Ba028_08m04	In last year, received regular financial supports from 8th child_(4)2007/04		8
		0 No
		1 Yes	8
w02Ba028_08m05	In last year, received regular financial supports from 8th child_(5)2007/05		8
		0 No
		1 Yes	8
w02Ba028_08m06	In last year, received regular financial supports from 8th child_(6)2007/06		8
		0 No
		1 Yes	8
w02Ba028_08m07	In last year, received regular financial supports from 8th child_(7)2007/07		8
		0 No
		1 Yes	8
w02Ba028_08m08	In last year, received regular financial supports from 8th child_(8)2007/08		8
		0 No
		1 Yes	8
w02Ba028_08m09	In last year, received regular financial supports from 8th child_(9)2007/09		8
		0 No
		1 Yes	8
w02Ba028_08m10	In last year, received regular financial supports from 8th child_(10)2007/10		8
		0 No
		1 Yes	8
w02Ba028_08m11	In last year, received regular financial supports from 8th child_(11)2007/11		8
		0 No
		1 Yes	8
w02Ba028_08m12	In last year, received regular financial supports from 8th child_(12)2007/12		8
		0 No
		1 Yes	8
w02Ba028_09m01~w02Ba028_10m12		Non-valid cases
w02Ba029_01	In last year, received the total amount of irregular financial supports from the 1st child (unit: 10,000 Korean won)		2833
		-9 Don’t know	1
w02Ba029_02	In last year, received the total amount of irregular financial supports from the 2nd child (unit: 10,000 Korean won)		2604
		-8 Refuse to answer	1
		-9 Don’t know	2
w02Ba029_03	In last year, received the total amount of irregular financial supports from the 3rd child (unit: 10,000 Korean won)		1997
		-9 Don’t know	2
w02Ba029_04	In last year, received the total amount of irregular financial supports from the 4th child (unit: 10,000 Korean won)		1226
		-9 Don’t know	2
w02Ba029_05	In last year, received the total amount of irregular financial supports from the 5th child (unit: 10,000 Korean won)		678
		-9 Don’t know	2
w02Ba029_06	In last year, received the total amount of irregular financial supports from the 6th child (unit: 10,000 Korean won)		284
		-9 Don’t know	1
w02Ba029_07	In last year, received the total amount of irregular financial supports from the 7th child (unit: 10,000 Korean won)		121
w02Ba029_08	In last year, received the total amount of irregular financial supports from the 8th child (unit: 10,00 Korean won)		32
w02Ba029_09	In last year, received the total amount of irregular financial supports from the 9th child (unit: 10,000 Korean won)		8
w02Ba029_10	In last year, received the total amount of irregular financial supports from the 10th child (unit: 10,000 Korean won)		1
w02Ba029_01ct	Similarity measure of Unfolding Brackect value (w04Ba029_01)		1
		1 Less than one million won (Korean currency)
		2 About one million won (Korean currency)
		3 More than one million won and less than three million won (Korean currency)
		4 About three million won (Korean currency)
		5 More than three million won and less than five million won (Korean currency)
		6 About five million won (Korean currency)
		7 More than five million won and less than ten million won (Korean currency)
		8 About ten million won (Korean currency)
		9 More than ten million won and less than twenty million won (Korean currency)
		10 About twenty million won (Korean currency)
		11 More than twenty million won (Korean currency)
		-8 Refuse to answer
		-9 Don’t know	1
w02Ba029_02ct	Similarity measure of Unfolding Brackect value (w04Ba029_02)		3
		1 Less than one million won (Korean currency)	1
		2 About one million won (Korean currency)
		3 More than one million won and less than three million won (Korean currency)
		4 About three million won (Korean currency)	1
		5 More than three million won and less than five million won (Korean currency)
		6 About five million won (Korean currency)
		7 More than five million won and less than ten million won (Korean currency)
		8 About ten million won (Korean currency)
		9 More than ten million won and less than twenty million won (Korean currency)
		10 About twenty million won (Korean currency)
		11 More than twenty million won (Korean currency)
		-8 Refuse to answer
		-9 Don’t know	1
w02Ba029_03ct	Similarity measure of Unfolding Brackect value (w04Ba029_03)		2
		1 Less than one million won (Korean currency)	1
		2 About one million won (Korean currency)
		3 More than one million won and less than three million won (Korean currency)
		4 About three million won (Korean currency)
		5 More than three million won and less than five million won (Korean currency)
		6 About five million won (Korean currency)
		7 More than five million won and less than ten million won (Korean currency)
		8 About ten million won (Korean currency)
		9 More than ten million won and less than twenty million won (Korean currency)
		10 About twenty million won (Korean currency)
		11 More than twenty million won (Korean currency)
		-8 Refuse to answer
		-9 Don’t know	1
w02Ba029_04ct	Similarity measure of Unfolding Brackect value (w04Ba029_04)		2
		1 Less than one million won (Korean currency)	2
		2 About one million won (Korean currency)
		3 More than one million won and less than three million won (Korean currency)
		4 About three million won (Korean currency)
		5 More than three million won and less than five million won (Korean currency)
		6 About five million won (Korean currency)
		7 More than five million won and less than ten million won (Korean currency)
		8 About ten million won (Korean currency)
		9 More than ten million won and less than twenty million won (Korean currency)
		10 About twenty million won (Korean currency)
		11 More than twenty million won (Korean currency)
		-8 Refuse to answer
		-9 Don’t know
w02Ba029_05ct	Similarity measure of Unfolding Brackect value (w04Ba029_05)		2
		1 Less than one million won (Korean currency)	1
		2 About one million won (Korean currency)
		3 More than one million won and less than three million won (Korean currency)
		4 About three million won (Korean currency)
		5 More than three million won and less than five million won (Korean currency)
		6 About five million won (Korean currency)
		7 More than five million won and less than ten million won (Korean currency)
		8 About ten million won (Korean currency)
		9 More than ten million won and less than twenty million won (Korean currency)
		10 About twenty million won (Korean currency)
		11 More than twenty million won (Korean currency)
		-8 Refuse to answer
		-9 Don’t know	1
w02Ba029_06ct	Similarity measure of Unfolding Brackect value (w04Ba029_06)		1
		1 Less than one million won (Korean currency)	1
		2 About one million won (Korean currency)
		3 More than one million won and less than three million won (Korean currency)
		4 About three million won (Korean currency)
		5 More than three million won and less than five million won (Korean currency)
		6 About five million won (Korean currency)
		7 More than five million won and less than ten million won (Korean currency)
		8 About ten million won (Korean currency)
		9 More than ten million won and less than twenty million won (Korean currency)
		10 About twenty million won (Korean currency)
		11 More than twenty million won (Korean currency)
		-8 Refuse to answer
		-9 Don’t know
w02Ba029_07ct~w02Ba029_10ct		Non-valid cases
w02Ba035_01m01	In last year, received a leisure expense(e. g., travel) from the 1st child		1034
		0 No	1021
		1 Yes	13
w02Ba035_01m02	In last year, received the health-related products (e.g., vitamins, equipment, etc) from the 1st child		1034
		0 No	693
		1 Yes	341
w02Ba035_01m03	In last year, received the household items from the 1st child		1034
		0 No	539
		1 Yes	495
w02Ba035_01m04	In last year, received the electronics from the 1st child		1034
		0 No	979
		1 Yes	55
w02Ba035_01m05	In last year, received dining out and food from the 1st child		1034
		0 No	324
		1 Yes	710
w02Ba035_02m01	In last year, received a leisure expense(e. g., travel) from the 2nd child		969
		0 No	954
		1 Yes	15
w02Ba035_02m02	In last year, received the health-related products (e.g., vitamins, equipment, etc) from the 2nd child		969
		0 No	625
		1 Yes	344
w02Ba035_02m03	In last year, received the household items from the 2nd child		969
		0 No	526
		1 Yes	443
w02Ba035_02m04	In last year, received the electronics from the 2nd child		969
		0 No	925
		1 Yes	44
w02Ba035_02m05	In last year, received dining out and food from the 2nd child		969
		0 No	302
		1 Yes	667
w02Ba035_03m01	In last year, received a leisure expense(e. g., travel) from the 3rd child		772
		0 No	765
		1 Yes	7
w02Ba035_03m02	In last year, received the health-related products (e.g., vitamins, equipment, etc) from the 3rd child		772
		0 No	480
		1 Yes	292
w02Ba035_03m03	In last year, received the household items from the 3rd child		772
		0 No	421
		1 Yes	351
w02Ba035_03m04	In last year, received the electronics from the 3rd child		772
		0 No	727
		1 Yes	45
w02Ba035_03m05	In last year, received dining out and food from the 3rd child		772
		0 No	259
		1 Yes	513
w02Ba035_04m01	In last year, received a leisure expense(e. g., travel) from the 4th child		502
		0 No	498
		1 Yes	4
w02Ba035_04m02	In last year, received the health-related products (e.g., vitamins, equipment, etc) from the 4th child		502
		0 No	292
		1 Yes	210
w02Ba035_04m03	In last year, received the household items from the 4th child		502
		0 No	281
		1 Yes	221
w02Ba035_04m04	In last year, received the electronics from the 4th child		502
		0 No	480
		1 Yes	22
w02Ba035_04m05	In last year, received dining out and food from the 4th child		502
		0 No	171
		1 Yes	331
w02Ba035_05m01	In last year, received a leisure expense(e. g., travel) from the 5th child		301
		0 No	301
		1 Yes
w02Ba035_05m02	In last year, received the health-related products (e.g., vitamins, equipment, etc) from the 5th child		301
		0 No	190
		1 Yes	111
w02Ba035_05m03	In last year, received the household items from the 5th child		301
		0 No	163
		1 Yes	138
w02Ba035_05m04	In last year, received the electronics from the 5th child		301
		0 No	289
		1 Yes	12
w02Ba035_05m05	In last year, received dining out and food from the 5th child		301
		0 No	90
		1 Yes	211
w02Ba035_06m01	In last year, received a leisure expense(e. g., travel) from the 6th child		137
		0 No	136
		1 Yes	1
w02Ba035_06m02	In last year, received the health-related products (e.g., vitamins, equipment, etc) from the 6th child		137
		0 No	91
		1 Yes	46
w02Ba035_06m03	In last year, received the household items from the 6th child		137
		0 No	74
		1 Yes	63
w02Ba035_06m04	In last year, received the electronics from the 6th child		137
		0 No	131
		1 Yes	6
w02Ba035_06m05	In last year, received dining out and food from the 6th child		137
		0 No	44
		1 Yes	93
w02Ba035_07m01	In last year, received a leisure expense(e. g., travel) from the 7th child		55
		0 No	55
		1 Yes
w02Ba035_07m02	In last year, received the health-related products (e.g., vitamins, equipment, etc) from the 7th child		55
		0 No	27
		1 Yes	28
w02Ba035_07m03	In last year, received the household items from the 7th child		55
		0 No	36
		1 Yes	19
w02Ba035_07m04	In last year, received the electronics from the 7th child		55
		0 No	55
		1 Yes
w02Ba035_07m05	In last year, received dining out and food from the 7th child		55
		0 No	26
		1 Yes	29
w02Ba035_08m01	In last year, received a leisure expense(e. g., travel) from the 8th child		22
		0 No	22
		1 Yes
w02Ba035_08m02	In last year, received the health-related products (e.g., vitamins, equipment, etc) from the 8th child		22
		0 No	14
		1 Yes	8
w02Ba035_08m03	In last year, received the household items from the 8th child		22
		0 No	16
		1 Yes	6
w02Ba035_08m04	In last year, received the electronics from the 8th child		22
		0 No	22
		1 Yes
w02Ba035_08m05	In last year, received dining out and food from the 8th child		22
		0 No	2
		1 Yes	20
w02Ba035_09m01	In last year, received a leisure expense(e. g., travel) from the 9th child		4
		0 No	4
		1 Yes
w02Ba035_09m02	In last year, received the health-related products (e.g., vitamins, equipment, etc) from the 9th child		4
		0 No	3
		1 Yes	1
w02Ba035_09m03	In last year, received the household items from the 9th child		4
		0 No	4
		1 Yes
w02Ba035_09m04	In last year, received the electronics from the 9th child		4
		0 No	4
		1 Yes
w02Ba035_09m05	In last year, received dining out and food from the 9th child		4
		0 No
		1 Yes	4
w02Ba035_10m01	In last year, received a leisure expense(e. g., travel) from the 10th child		1
		0 No	1
		1 Yes
w02Ba035_10m02	In last year, received the health-related products (e.g., vitamins, equipment, etc) from the 10th child		1
		0 No	1
		1 Yes
w02Ba035_10m03	In last year, received the household items from the 10th child		1
		0 No	1
		1 Yes
w02Ba035_10m04	In last year, received the electronics from the 10th child		1
		0 No	1
		1 Yes
w02Ba035_10m05	In last year, received dining out and food from the 10th child		1
		0 No
		1 Yes	1
w02Ba036_01	In last year, received other from the 1st child
w02Ba036_02	In last year, received other from the 2nd child
w02Ba036_03	In last year, received other from the 3rd child
w02Ba036_04	In last year, received other from the 4th child
w02Ba036_05	In last year, received other from the 5th child
w02Ba036_06	In last year, received other from the 6th child
w02Ba036_07	In last year, received other from the 7th child
w02Ba036_08	In last year, received other from the 8th child
w02Ba036_09	In last year, received other from the 9th child
w02Ba036_10	In last year, received other from the 10th child
w02Ba037_01m01	In last year, provided regular financial supports(including non-financial supports) to the 1st child or not_(1)regular financial supports		5955
		0 No	5714
		1 Yes	241
w02Ba037_01m02	In last year, provided regular financial supports(including non-financial supports) to the 1st child or not_(2)irregular financial supports		5955
		0 No	5674
		1 Yes	281
w02Ba037_01m03	In last year, provided regular financial supports(including non-financial supports) to the 1st child or not_(3)non - financial supports		5955
		0 No	5078
		1 Yes	877
w02Ba037_01m04	In last year, provided regular financial supports(including non-financial supports) to the 1st child or not_(5)non-any supports (financial supports and non-financial supports)		5955
		0 No	1278
		1 Yes	4677
w02Ba037_02m01	In last year, provided regular financial supports(including non-financial supports) to the 2nd child or not_(1)regular financial supports		5499
		0 No	5318
		1 Yes	181
w02Ba037_02m02	In last year, provided regular financial supports(including non-financial supports) to the 2nd child or not_(2)irregular financial supports		5499
		0 No	5276
		1 Yes	223
w02Ba037_02m03	In last year, provided regular financial supports(including non-financial supports) to the 2nd child or not_(3)non - financial supports		5499
		0 No	4734
		1 Yes	765
w02Ba037_02m04	In last year, provided regular financial supports(including non-financial supports) to the 2nd child or not_(5)non-any supports (financial supports and non-financial supports)		5499
		0 No	1091
		1 Yes	4408
w02Ba037_03m01	In last year, provided regular financial supports(including non-financial supports) to the 3rd child or not_(1)regular financial supports		3895
		0 No	3825
		1 Yes	70
w02Ba037_03m02	In last year, provided regular financial supports(including non-financial supports) to the 3rd child or not_(2)irregular financial supports		3895
		0 No	3802
		1 Yes	93
w02Ba037_03m03	In last year, provided regular financial supports(including non-financial supports) to the 3rd child or not_(3)non - financial supports		3895
		0 No	3386
		1 Yes	509
w02Ba037_03m04	In last year, provided regular financial supports(including non-financial supports) to the 3rd child or not_(5)non-any supports (financial supports and non-financial supports)		3895
		0 No	650
		1 Yes	3245
w02Ba037_04m01	In last year, provided regular financial supports(including non-financial supports) to the 4th child or not_(1)regular financial supports		2340
		0 No	2314
		1 Yes	26
w02Ba037_04m02	In last year, provided regular financial supports(including non-financial supports) to the 4th child or not_(2)irregular financial supports		2340
		0 No	2288
		1 Yes	52
w02Ba037_04m03	In last year, provided regular financial supports(including non-financial supports) to the 4th child or not_(3)non - financial supports		2340
		0 No	2011
		1 Yes	329
w02Ba037_04m04	In last year, provided regular financial supports(including non-financial supports) to the 4th child or not_(5)non-any supports (financial supports and non-financial supports)		2340
		0 No	395
		1 Yes	1945
w02Ba037_05m01	In last year, provided regular financial supports(including non-financial supports) to the 5th child or not_(1)regular financial supports		1288
		0 No	1283
		1 Yes	5
w02Ba037_05m02	In last year, provided regular financial supports(including non-financial supports) to the 5th child or not_(2)irregular financial supports		1288
		0 No	1281
		1 Yes	7
w02Ba037_05m03	In last year, provided regular financial supports(including non-financial supports) to the 5th child or not_(3)non - financial supports		1288
		0 No	1107
		1 Yes	181
w02Ba037_05m04	In last year, provided regular financial supports(including non-financial supports) to the 1st child or not_(5)non-any supports (financial supports and non-financial supports)		1288
		0 No	191
		1 Yes	1097
w02Ba037_06m01	In last year, provided regular financial supports(including non-financial supports) to the 6th child or not_(1)regular financial supports		579
		0 No	577
		1 Yes	2
w02Ba037_06m02	In last year, provided regular financial supports(including non-financial supports) to the 6th child or not_(2)irregular financial supports		579
		0 No	568
		1 Yes	11
w02Ba037_06m03	In last year, provided regular financial supports(including non-financial supports) to the 6th child or not_(3)non - financial supports		579
		0 No	495
		1 Yes	84
w02Ba037_06m04	In last year, provided regular financial supports(including non-financial supports) to the 6th child or not_(5)non-any supports (financial supports and non-financial supports)		579
		0 No	92
		1 Yes	487
w02Ba037_07m01	In last year, provided regular financial supports(including non-financial supports) to the 7th child or not_(1)regular financial supports		223
		0 No	223
		1 Yes
w02Ba037_07m02	In last year, provided regular financial supports(including non-financial supports) to the 7th child or not_(2)irregular financial supports		223
		0 No	221
		1 Yes	2
w02Ba037_07m03	In last year, provided regular financial supports(including non-financial supports) to the 7th child or not_(3)non - financial supports		223
		0 No	193
		1 Yes	30
w02Ba037_07m04	In last year, provided regular financial supports(including non-financial supports) to the 7th child or not_(5)non-any supports (financial supports and non-financial supports)		223
		0 No	32
		1 Yes	191
w02Ba037_08m01	In last year, provided regular financial supports(including non-financial supports) to the 8th child or not_(1)regular financial supports		64
		0 No	64
		1 Yes
w02Ba037_08m02	In last year, provided regular financial supports(including non-financial supports) to the 8th child or not_(2)irregular financial supports		64
		0 No	64
		1 Yes
w02Ba037_08m03	In last year, provided regular financial supports(including non-financial supports) to the 8th child or not_(3)non - financial supports		64
		0 No	56
		1 Yes	8
w02Ba037_08m04	In last year, provided regular financial supports(including non-financial supports) to the 8th child or not_(5)non-any supports (financial supports and non-financial supports)		64
		0 No	8
		1 Yes	56
w02Ba037_09m01	In last year, provided regular financial supports(including non-financial supports) to the 9th child or not_(1)regular financial supports		16
		0 No	16
		1 Yes
w02Ba037_09m02	In last year, provided regular financial supports(including non-financial supports) to the 9th child or not_(2)irregular financial supports		16
		0 No	16
		1 Yes
w02Ba037_09m03	In last year, provided regular financial supports(including non-financial supports) to the 9th child or not_(3)non - financial supports		16
		0 No	14
		1 Yes	2
w02Ba037_09m04	In last year, provided regular financial supports(including non-financial supports) to the 9th child or not_(5)non-any supports (financial supports and non-financial supports)		16
		0 No	2
		1 Yes	14
w02Ba037_10m01	In last year, provided regular financial supports(including non-financial supports) to the 10th child or not_(1)regular financial supports		2
		0 No	2
		1 Yes
w02Ba037_10m02	In last year, provided regular financial supports(including non-financial supports) to the 10th child or not_(2)irregular financial supports		2
		0 No	2
		1 Yes
w02Ba037_10m03	In last year, provided regular financial supports(including non-financial supports) to the 10th child or not_(3)non - financial supports		2
		0 No	2
		1 Yes
w02Ba037_10m04	In last year, provided regular financial supports(including non-financial supports) to the 10th child or not_(5)non-any supports (financial supports and non-financial supports)		2
		0 No
		1 Yes	2
w02Ba038_01	In last year, provided the monthly average amount of regular financial supports to 1st child(unit: 10,000 Korean won)		241
w02Ba038_02	In last year, provided the monthly average amount of regular financial supports to 2nd child(unit: 10,000 Korean won)		181
w02Ba038_03	In last year, provided the monthly average amount of regular financial supports to 3rd child(unit: 10,000 Korean won)		70
w02Ba038_04	In last year, provided the monthly average amount of regular financial supports to 4th child(unit: 10,000 Korean won)		26
w02Ba038_05	In last year, provided the monthly average amount of regular financial supports to 5th child(unit: 10,000 Korean won)		5
w02Ba038_06	In last year, provided the monthly average amount of regular financial supports to 6th child(unit: 10,000 Korean won)		2
w02Ba038_07	In last year, provided the monthly average amount of regular financial supports to 7th child(unit: 10,001 Korean won)
w02Ba038_08	In last year, provided the monthly average amount of regular financial supports to 8th child(unit: 10,002 Korean won)
w02Ba038_09	In last year, provided the monthly average amount of regular financial supports to 9th child(unit: 10,003 Korean won)
w02Ba038_10	In last year, provided the monthly average amount of regular financial supports to 10th child(unit: 10,004 Korean won)
w02Ba038_01ct~w02Ba038_10ct		Non-valid cases
w02Ba044_01m01	In last year, provided regular financial supports to 1st child_(1)2007/01		241
		0 No	20
		1 Yes	221
w02Ba044_01m02	In last year, provided regular financial supports to 1st child_(2)2007/02		241
		0 No	16
		1 Yes	225
w02Ba044_01m03	In last year, provided regular financial supports to 1st child_(3)2007/03		241
		0 No	11
		1 Yes	230
w02Ba044_01m04	In last year, provided regular financial supports to 1st child_(4)2007/04		241
		0 No	11
		1 Yes	230
w02Ba044_01m05	In last year, provided regular financial supports to 1st child_(5)2007/05		241
		0 No	13
		1 Yes	228
w02Ba044_01m06	In last year, provided regular financial supports to 1st child_(6)2007/06		241
		0 No	13
		1 Yes	228
w02Ba044_01m07	In last year, provided regular financial supports to 1st child_(7)2007/07		241
		0 No	20
		1 Yes	221
w02Ba044_01m08	In last year, provided regular financial supports to 1st child_(8)2007/08		241
		0 No	22
		1 Yes	219
w02Ba044_01m09	In last year, provided regular financial supports to 1st child_(9)2007/09		241
		0 No	13
		1 Yes	228
w02Ba044_01m10	In last year, provided regular financial supports to 1st child_(10)2007/10		241
		0 No	11
		1 Yes	230
w02Ba044_01m11	In last year, provided regular financial supports to 1st child_(11)2007/11		241
		0 No	13
		1 Yes	228
w02Ba044_01m12	In last year, provided regular financial supports to 1st child_(12)2007/12		241
		0 No	18
		1 Yes	223
w02Ba044_02m01	In last year, provided regular financial supports to 2nd child_(1)2007/01		181
		0 No	9
		1 Yes	172
w02Ba044_02m02	In last year, provided regular financial supports to 2nd child_(2)2007/02		181
		0 No	9
		1 Yes	172
w02Ba044_02m03	In last year, provided regular financial supports to 2nd child_(3)2007/03		181
		0 No	4
		1 Yes	177
w02Ba044_02m04	In last year, provided regular financial supports to 2nd child_(4)2007/04		181
		0 No	2
		1 Yes	179
w02Ba044_02m05	In last year, provided regular financial supports to 2nd child_(5)2007/05		181
		0 No	2
		1 Yes	179
w02Ba044_02m06	In last year, provided regular financial supports to 2nd child_(6)2007/06		181
		0 No	5
		1 Yes	176
w02Ba044_02m07	In last year, provided regular financial supports to 2nd child_(7)2007/07		181
		0 No	5
		1 Yes	176
w02Ba044_02m08	In last year, provided regular financial supports to 2nd child_(8)2007/08		181
		0 No	5
		1 Yes	176
w02Ba044_02m09	In last year, provided regular financial supports to 2nd child_(9)2007/09		181
		0 No	3
		1 Yes	178
w02Ba044_02m10	In last year, provided regular financial supports to 2nd child_(10)2007/10		181
		0 No	5
		1 Yes	176
w02Ba044_02m11	In last year, provided regular financial supports to 2nd child_(11)2007/11		181
		0 No	9
		1 Yes	172
w02Ba044_02m12	In last year, provided regular financial supports to 2nd child_(12)2007/12		181
		0 No	9
		1 Yes	172
w02Ba044_03m01	In last year, provided regular financial supports to 3rd child_(1)2007/01		70
		0 No	8
		1 Yes	62
w02Ba044_03m02	In last year, provided regular financial supports to 3rd child_(2)2007/02		70
		0 No	3
		1 Yes	67
w02Ba044_03m03	In last year, provided regular financial supports to 3rd child_(3)2007/03		70
		0 No	4
		1 Yes	66
w02Ba044_03m04	In last year, provided regular financial supports to 3rd child_(4)2007/04		70
		0 No	5
		1 Yes	65
w02Ba044_03m05	In last year, provided regular financial supports to 3rd child_(5)2007/05		70
		0 No	5
		1 Yes	65
w02Ba044_03m06	In last year, provided regular financial supports to 3rd child_(6)2007/06		70
		0 No	8
		1 Yes	62
w02Ba044_03m07	In last year, provided regular financial supports to 3rd child_(7)2007/07		70
		0 No	7
		1 Yes	63
w02Ba044_03m08	In last year, provided regular financial supports to 3rd child_(8)2007/08		70
		0 No	12
		1 Yes	58
w02Ba044_03m09	In last year, provided regular financial supports to 3rd child_(9)2007/09		70
		0 No	7
		1 Yes	63
w02Ba044_03m10	In last year, provided regular financial supports to 3rd child_(10)2007/10		70
		0 No	6
		1 Yes	64
w02Ba044_03m11	In last year, provided regular financial supports to 3rd child_(11)2007/11		70
		0 No	9
		1 Yes	61
w02Ba044_03m12	In last year, provided regular financial supports to 3rd child_(12)2007/12		70
		0 No	10
		1 Yes	60
w02Ba044_04m01	In last year, provided regular financial supports to 4th child_(1)2007/01		26
		0 No
		1 Yes	26
w02Ba044_04m02	In last year, provided regular financial supports to 4th child_(2)2007/02		26
		0 No
		1 Yes	26
w02Ba044_04m03	In last year, provided regular financial supports to 4th child_(3)2007/03		26
		0 No
		1 Yes	26
w02Ba044_04m04	In last year, provided regular financial supports to 4th child_(4)2007/04		26
		0 No
		1 Yes	26
w02Ba044_04m05	In last year, provided regular financial supports to 4th child_(5)2007/05		26
		0 No
		1 Yes	26
w02Ba044_04m06	In last year, provided regular financial supports to 4th child_(6)2007/06		26
		0 No
		1 Yes	26
w02Ba044_04m07	In last year, provided regular financial supports to 4th child_(7)2007/07		26
		0 No
		1 Yes	26
w02Ba044_04m08	In last year, provided regular financial supports to 4th child_(8)2007/08		26
		0 No	2
		1 Yes	24
w02Ba044_04m09	In last year, provided regular financial supports to 4th child_(9)2007/09		26
		0 No	2
		1 Yes	24
w02Ba044_04m10	In last year, provided regular financial supports to 4th child_(10)2007/10		26
		0 No	2
		1 Yes	24
w02Ba044_04m11	In last year, provided regular financial supports to 4th child_(11)2007/11		26
		0 No	2
		1 Yes	24
w02Ba044_04m12	In last year, provided regular financial supports to 4th child_(12)2007/12		26
		0 No	2
		1 Yes	24
w02Ba044_05m01	In last year, provided regular financial supports to 5th child_(1)2007/01		5
		0 No	1
		1 Yes	4
w02Ba044_05m02	In last year, provided regular financial supports to 5th child_(2)2007/02		5
		0 No	1
		1 Yes	4
w02Ba044_05m03	In last year, provided regular financial supports to 5th child_(3)2007/03		5
		0 No	1
		1 Yes	4
w02Ba044_05m04	In last year, provided regular financial supports to 5th child_(4)2007/04		5
		0 No	1
		1 Yes	4
w02Ba044_05m05	In last year, provided regular financial supports to 5th child_(5)2007/05		5
		0 No
		1 Yes	5
w02Ba044_05m06	In last year, provided regular financial supports to 5th child_(6)2007/06		5
		0 No	1
		1 Yes	4
w02Ba044_05m07	In last year, provided regular financial supports to 5th child_(7)2007/07		5
		0 No
		1 Yes	5
w02Ba044_05m08	In last year, provided regular financial supports to 5th child_(8)2007/08		5
		0 No	1
		1 Yes	4
w02Ba044_05m09	In last year, provided regular financial supports to 5th child_(9)2007/09		5
		0 No	1
		1 Yes	4
w02Ba044_05m10	In last year, provided regular financial supports to 5th child_(10)2007/10		5
		0 No
		1 Yes	5
w02Ba044_05m11	In last year, provided regular financial supports to 5th child_(11)2007/11		5
		0 No	1
		1 Yes	4
w02Ba044_05m12	In last year, provided regular financial supports to 5th child_(12)2007/12		5
		0 No	1
		1 Yes	4
w02Ba044_06m01	In last year, provided regular financial supports to 6th child_(1)2007/01		2
		0 No
		1 Yes	2
w02Ba044_06m02	In last year, provided regular financial supports to 6th child_(2)2007/02		2
		0 No
		1 Yes	2
w02Ba044_06m03	In last year, provided regular financial supports to 6th child_(3)2007/03		2
		0 No
		1 Yes	2
w02Ba044_06m04	In last year, provided regular financial supports to 6th child_(4)2007/04		2
		0 No
		1 Yes	2
w02Ba044_06m05	In last year, provided regular financial supports to 6th child_(5)2007/05		2
[truncated: 622 more rows]

## Sheet: Bb
Variable name	Variable explanation	Value	Freq.
w02Bb001_01	1st sibling existence		7523
		1 yes	7287
		5 no (passed away)	236
w02Bb001_02	2nd sibling existence		6510
		1 yes	6416
		5 no (passed away)	94
w02Bb001_03	3rd sibling existence		5164
		1 yes	5108
		5 no (passed away)	55
		-9 Don't know	1
w02Bb001_04	4th sibling existence		3623
		1 yes	3603
		5 no (passed away)	20
w02Bb001_05	5th sibling existence		2174
		1 yes	2161
		5 no (passed away)	13
w02Bb001_06	6th sibling existence		1031
		1 yes	1026
		5 no (passed away)	5
w02Bb001_07	7th sibling existence		392
		1 yes	391
		5 no (passed away)	1
w02Bb001_08	8th sibling existence		127
		1 yes	126
		5 no (passed away)	1
w02Bb001_09	9th sibling existence		35
		1 yes	35
		5 no (passed away)
w02Bb001_10	10th sibling existence		13
		1 yes	13
		5 no (passed away)
w02Bb001_11	11th sibling existence		6
		1 yes	6
		5 no (passed away)
w02Bb001_12	12th sibling existence		1
		1 yes	1
		5 no (passed away)
w02Bb001_13	13th sibling existence		1
		1 yes	1
		5 no (passed away)
w02Bb001_14	14th sibling existence		1
		1 yes	1
		5 no (passed away)
w02Bb002_01	The time of 1st sibling death (yyyy/mm)		236
		-8 Refuse to answer	1
w02Bb002_01y	The time of 1st sibling death (yyyy)		236
		-8 Refuse to answer	1
w02Bb002_01m	The time of 1st sibling death (mm)		236
		-8 Refuse to answer	1
		-9 Don't know	20
w02Bb002_02	The time of 2nd sibling death (yyyy/mm)		94
		-9 Don't know	1
w02Bb002_02y	The time of 2nd sibling death (yyyy)		94
		-9 Don't know	1
w02Bb002_02m	The time of 2nd sibling death (mm)		94
		-9 Don't know	16
w02Bb002_03	The time of 3rd sibling death (yyyy/mm)		55
w02Bb002_03y	The time of 3rd sibling death (yyyy)		55
w02Bb002_03m	The time of 3rd sibling death (mm)		55
		-9 Don't know	9
w02Bb002_04	The time of 4th sibling death (yyyy/mm)		20
w02Bb002_04y	The time of 4th sibling death (yyyy)		20
w02Bb002_04m	The time of 4th sibling death (mm)		20
		-9 Don't know	4
w02Bb002_05	The time of 5th sibling death (yyyy/mm)		13
w02Bb002_05y	The time of 5th sibling death (yyyy)		13
w02Bb002_05m	The time of 5th sibling death (mm)		13
		-9 Don't know	1
w02Bb002_06	The time of 6th sibling death (yyyy/mm)		5
w02Bb002_06y	The time of 6th sibling death (yyyy)		5
w02Bb002_06m	The time of 6th sibling death (mm)		5
w02Bb002_07	The time of 7th sibling death (yyyy/mm)		1
w02Bb002_07y	The time of 7th sibling death (yyyy)		1
w02Bb002_07m	The time of 7th sibling death (mm)		1
w02Bb002_08	The time of 8th sibling death (yyyy/mm)		1
w02Bb002_08y	The time of 8th sibling death (yyyy)		1
w02Bb002_08m	The time of 8th sibling death (mm)		1
w02Bb002_09	The time of 9th sibling death (yyyy/mm)
w02Bb002_10	The time of 10th sibling death (yyyy/mm)
w02Bb002_11	The time of 11th sibling death (yyyy/mm)
w02Bb002_12	The time of 12th sibling death (yyyy/mm)
w02Bb002_13	The time of 13th sibling death (yyyy/mm)
w02Bb002_14	The time of 14th sibling death (yyyy/mm)
w02Bb003_01	Co-residing with 1st sibling or not		7287
		1 yes	75
		5 no	7212
w02Bb003_02	Co-residing with 2nd sibling or not		6416
		1 yes	39
		5 no	6377
w02Bb003_03	Co-residing with 3rd sibling or not		5109
		1 yes	28
		5 no	5081
w02Bb003_04	Co-residing with 4ht sibling or not		3603
		1 yes	18
		5 no	3585
w02Bb003_05	Co-residing with 5th sibling or not		2161
		1 yes	12
		5 no	2149
w02Bb003_06	Co-residing with 6th sibling or not		1026
		1 yes	3
		5 no	1023
w02Bb003_07	Co-residing with 7th sibling or not		391
		1 yes	1
		5 no	390
w02Bb003_08	Co-residing with 8th sibling or not		126
		1 yes
		5 no	126
w02Bb003_09	Co-residing with 9th sibling or not		35
		1 yes
		5 no	35
w02Bb003_10	Co-residing with 10th sibling or not		13
		1 yes
		5 no	13
w02Bb003_11	Co-residing with 11th sibling or not		6
		1 yes
		5 no	6
w02Bb003_12	Co-residing with 12th sibling or not		1
		1 yes
		5 no	1
w02Bb003_13	Co-residing with 13th sibling or not		1
		1 yes
		5 no	1
w02Bb003_14	Co-residing with 14th sibling or not		1
		1 yes
		5 no	1
w02Bb004	Father existence		825
		1 yes	717
		5 no (passed away)	108
w02Bb005	The time of father death (yyyy/mm)		108
		-9 Don't know	2
w02Bb005y	The time of father death (yyyy)		108
		-9 Don't know	2
w02Bb005m	The time of father death (mm)		108
		-9 Don't know	2
w02Bb006	Work activity or not (father)		717
		1 yes	50
		5 no	667
w02Bb007	Own a house or not (father)		717
		1 yes	459
		5 no	258
w02Bb008	Co-residing with father or not		717
		1 yes	96
		5 no	621
w02Bb009m01	Term of co-residing with father or not_2007/01		100
		0 no	2
		1 yes	98
w02Bb009m02	Term of co-residing with father or not_2007/02		100
		0 no	2
		1 yes	98
w02Bb009m03	Term of co-residing with father or not_2007/03		100
		0 no	2
		1 yes	98
w02Bb009m04	Term of co-residing with father or not_2007/04		100
		0 no	1
		1 yes	99
w02Bb009m05	Term of co-residing with father or not_2007/05		100
		0 no	1
		1 yes	99
w02Bb009m06	Term of co-residing with father or not_2007/06		100
		0 no	1
		1 yes	99
w02Bb009m07	Term of co-residing with father or not_2007/07		100
		0 no	2
		1 yes	98
w02Bb009m08	Term of co-residing with father or not_2007/08		100
		0 no	2
		1 yes	98
w02Bb009m09	Term of co-residing with father or not_2007/09		100
		0 no	1
		1 yes	99
w02Bb009m10	Term of co-residing with father or not_2007/10		100
		0 no
		1 yes	100
w02Bb009m11	Term of co-residing with father or not_2007/11		100
		0 no
		1 yes	100
w02Bb009m12	Term of co-residing with father or not_2007/12		100
		0 no
		1 yes	100
w02Bb010	Mother existence		2485
		1 yes	2290
		5 no (passed away)	195
w02Bb011	Time of mother death (yyyy/mm)		195
		-9 Don't know	1
w02Bb011y	Time of mother death (yyyy)		195
		-9 Don't know	1
w02Bb011m	Time of mother death (mm)		195
		-9 Don't know	1
w02Bb012	Work activity or not (mother)		2290
		1 yes	68
		5 no	2222
w02Bb013	Own a house or not (mother)		2290
		1 yes	579
		5 no	1711
w02Bb014	Co-residing with mother or not		2290
		1 yes	409
		5 no	1881
w02Bb015m01	Term of co-residing with mother or not_2007/01		435
		0 no	14
		1 yes	421
w02Bb015m02	Term of co-residing with mother or not_2007/02		435
		0 no	15
		1 yes	420
w02Bb015m03	Term of co-residing with mother or not_2007/03		435
		0 no	15
		1 yes	420
w02Bb015m04	Term of co-residing with mother or not_2007/04		435
		0 no	14
		1 yes	421
w02Bb015m05	Term of co-residing with mother or not_2007/05		435
		0 no	17
		1 yes	418
w02Bb015m06	Term of co-residing with mother or not_2007/06		435
		0 no	15
		1 yes	420
w02Bb015m07	Term of co-residing with mother or not_2007/07		435
		0 no	16
		1 yes	419
w02Bb015m08	Term of co-residing with mother or not_2007/08		435
		0 no	14
		1 yes	421
w02Bb015m09	Term of co-residing with mother or not_2007/09		435
		0 no	15
		1 yes	420
w02Bb015m10	Term of co-residing with mother or not_2007/10		435
		0 no	16
		1 yes	419
w02Bb015m11	Term of co-residing with mother or not_2007/11		435
		0 no	14
		1 yes	421
w02Bb015m12	Term of co-residing with mother or not_2007/12		435
		0 no	16
		1 yes	419
w02Bb016	Living together (all existence case) of parents or not		467
		1 yes living together	461
		5 no separate living	6
w02Bb017	Living together (all existence case) of parents or co-residing with the respondent's sibling		461
		1 By themselves	396
		3 With the respondent's sibling	61
		5 Other
		-8 Refuse to answer	4
w02Bb018a01	The sibling who lives with the parents together: The 1st sibling		61
		27 1st sibling	36
		28 2nd sibling	8
		29 3rd sibling	8
		30 4th sibling	4
		31 5th sibling	3
		32 6th sibling	1
		33 7th sibling	1
		34 8th sibling
		35 9th sibling
		36 10th sibling
		37 11th sibling
		38 12th sibling
		39 13th sibling
		40 14th sibling
w02Bb018a02	The sibling who lives with the parents together: The 2nd sibling		4
		27 1st sibling
		28 2nd sibling	1
		29 3rd sibling
		30 4th sibling	1
		31 5th sibling	1
		32 6th sibling
		33 7th sibling	1
		34 8th sibling
		35 9th sibling
		36 10th sibling
		37 11th sibling
		38 12th sibling
		39 13th sibling
		40 14th sibling
w02Bb019	The sibling who lives with the parents together: Others
w02Bb020	The proximity to the parents		461
		1 Within a 30-minute distance by public transportation	81
		2 Within a 1-hour distance by public transportation	100
		3 Within a 2-hour distance by public transportation	109
		4 More than a 2-hour distance by public transportation	171
w02Bb021	The meeting frequency with the parents		461
		1 Almost every day (more than 4 times per week)	15
		2 Once a week	9
		3 2-3 times a week	13
		4 Once a month	61
		5 Twice a month (every two weeks)	40
		6 Once or twice a year	65
		7 Three or four times a year (once every three or four months)	160
		8 Five or six times a year (every two months)	84
		9 Almost never a year	12
		10 Never	2
w02Bb022	The contact frequency with the parents(by phone, letter or e-mail)		461
		1 Almost every day (more than 4 times per week)	26
		2 Once a week	103
		3 2-3 times a week	60
		4 Once a month	153
		5 Twice a month (every two weeks)	61
		6 Once or twice a year	8
		7 Three or four times a year (once every three or four months)	19
		8 Five or six times a year (every two months)	27
		9 Almost never a year	1
		10 Never	3
w02Bb023m01	In last year, received regular financial supports(including non-financial supports) from the parents or not _(1)regular financial supports (term of non-coresiding)		461
		0 no	450
		1 yes	11
w02Bb023m02	In last year, received regular financial supports(including non-financial supports) from the parents or not_(2)irregular financial supports(term of non-coresiding)		461
		0 no	428
		1 yes	33
w02Bb023m03	In last year, received regular financial supports(including non-financial supports) from the parents or not_(3)non-financial supports (term of non-coresiding)		461
		0 no	415
		1 yes	46
w02Bb023m04	In last year, received regular financial supports(including non-financial supports) from the parents or not_(5)non- any supports (term of non-coresiding)		461
		0 no	87
		1 yes	374
w02Bb024	In last year, received the monthly average amount of regular financial supports from the parents (unit: 10,000 Korean won) (term of non-coresiding)		11
w02Bb024ct		Non-valid cases
w02Bb030m01	In last year, received regular financial supports from the parents or not_2007/01 (term of non-coresiding)		11
		0 no
		1 yes	11
w02Bb030m02	In last year, received regular financial supports from the parents or not_2007/02 (term of non-coresiding)		11
		0 no
		1 yes	11
w02Bb030m03	In last year, received regular financial supports from the parents or not_2007/03 (term of non-coresiding)		11
		0 no
		1 yes	11
w02Bb030m04	In last year, received regular financial supports from the parents or not_2007/04 (term of non-coresiding)		11
		0 no
		1 yes	11
w02Bb030m05	In last year, received regular financial supports from the parents or not_2007/05 (term of non-coresiding)		11
		0 no
		1 yes	11
w02Bb030m06	In last year, received regular financial supports from the parents or not_2007/06 (term of non-coresiding)		11
		0 no
		1 yes	11
w02Bb030m07	In last year, received regular financial supports from the parents or not_2007/07 (term of non-coresiding)		11
		0 no
		1 yes	11
w02Bb030m08	In last year, received regular financial supports from the parents or not_2007/08 (term of non-coresiding)		11
		0 no
		1 yes	11
w02Bb030m09	In last year, received regular financial supports from the parents or not_2007/09 (term of non-coresiding)		11
		0 no
		1 yes	11
w02Bb030m10	In last year, received regular financial supports from the parents or not_2007/10 (term of non-coresiding)		11
		0 no
		1 yes	11
w02Bb030m11	In last year, received regular financial supports from the parents or not_2007/11 (term of non-coresiding)		11
		0 no
		1 yes	11
w02Bb030m12	In last year, received regular financial supports from the parents or not_2007/12 (term of non-coresiding)		11
		0 no
		1 yes	11
w02Bb031	In last year, received the total amount of irregular financial supports from the parents(unit: 10,000 Korean won) (term of non-coresiding)		33
w02Bb031ct		Non-valid cases
w02Bb037m01	In last year, received leisure expense(e. g., travel) from the parents (term of non-coresiding)		46
		0 no	46
		1 yes
w02Bb037m02	In last year, received the health-related products(e.g., vitamins, eqipments, etc) from the parents (term of non-coresiding)		46
		0 no	40
		1 yes	6
w02Bb037m03	In last year, received the household items from the parents (term of non-coresiding)		46
		0 no	37
		1 yes	9
w02Bb037m04	In last year, received the electronics from the parents (term of non-coresiding)		46
		0 no	46
		1 yes
w02Bb037m05	In last year, received dining out and food from the parents (term of non-coresiding)		46
		0 no	3
		1 yes	43
w02Bb037m06	In last year, received other from the parents (term of non-coresiding)		46
		0 no	46
		1 yes
w02Bb039m01	In last year, provided regular financial supports(including non-financial supports) to the parents or not_(1)regular financial supports (term of non-coresiding)		315
		0 no	263
		1 yes	52
w02Bb039m02	In last year, provided regular financial supports(including non-financial supports) to the parents or not_(2)irregular financial supports (term of non-coresiding)		315
		0 no	80
		1 yes	235
w02Bb039m03	In last year, provided regular financial supports(including non-financial supports) to the parents or not_(3)regular non-financial supports (term of non-coresiding)		315
		0 no	230
		1 yes	85
w02Bb039m04	In last year, provided regular financial supports(including non-financial supports) to the parents or not_(4)non supports (term of non-coresiding)		315
		0 no	315
		1 yes
w02Bb040	In last year, provided the monthly average amount of regular financial supports to the parents (unit: 10,000 Korean won) (term of non-coresiding)		52
w02Bb040ct		Non-valid cases
w02Bb046m01	In last year, provided regular financial supports to the parents or not_2007/01 (term of non-coresiding)		52
		0 no	2
		1 yes	50
w02Bb046m02	In last year, provided regular financial supports to the parents or not_2007/02 (term of non-coresiding)		52
		0 no	2
		1 yes	50
w02Bb046m03	In last year, provided regular financial supports to the parents or not_2007/03 (term of non-coresiding)		52
		0 no	2
		1 yes	50
w02Bb046m04	In last year, provided regular financial supports to the parents or not_2007/04 (term of non-coresiding)		52
		0 no	2
		1 yes	50
w02Bb046m05	In last year, provided regular financial supports to the parents or not_2007/05 (term of non-coresiding)		52
		0 no	2
		1 yes	50
w02Bb046m06	In last year, provided regular financial supports to the parents or not_2007/06 (term of non-coresiding)		52
		0 no	2
		1 yes	50
w02Bb046m07	In last year, provided regular financial supports to the parents or not_2007/07 (term of non-coresiding)		52
		0 no	1
		1 yes	51
w02Bb046m08	In last year, provided regular financial supports to the parents or not_2007/08 (term of non-coresiding)		52
		0 no	1
		1 yes	51
w02Bb046m09	In last year, provided regular financial supports to the parents or not_2007/09 (term of non-coresiding)		52
		0 no	1
		1 yes	51
w02Bb046m10	In last year, provided regular financial supports to the parents or not_2007/10 (term of non-coresiding)		52
		0 no	1
		1 yes	51
w02Bb046m11	In last year, provided regular financial supports to the parents or not_2007/11 (term of non-coresiding)		52
		0 no	1
		1 yes	51
w02Bb046m12	In last year, provided regular financial supports to the parents or not_2007/12 (term of non-coresiding)		52
		0 no
		1 yes	52
w02Bb047	In last year, provided the total amount of irregular financial supports to the parents(unit: 10,000 Korean won) (term of non-coresiding)		235
w02Bb047ct		Non-valid cases
w02Bb053m01	In last year, provided leisure expense(e. g., travel) to the parents (term of non-coresiding)		85
		0 no	80
		1 yes	5
w02Bb053m02	In last year, provided the health-related products(e.g., vitamins, eqipments, etc) to the parents (term of non-coresiding)		85
		0 no	49
		1 yes	36
w02Bb053m03	In last year, provided the household items to the parents (term of non-coresiding)		85
		0 no	43
		1 yes	42
w02Bb053m04	In last year, provided the electronics to the parents (term of non-coresiding)		85
		0 no	80
		1 yes	5
w02Bb053m05	In last year, provided dining out and food to the parents (term of non-coresiding)		85
		0 no	23
		1 yes	62
w02Bb053m06	In last year, provided other to the parents (term of non-coresiding)		85
		0 no	85
		1 yes
w02Bb178	In last year, received the total amount of financial supports from the parents or not (term of coresiding)		67
		1 yes	2
		5 no	64
		-9 Don't know	1
w02Bb179	In last year, received the total amount of financial supports from the parents(unit: 10,000 Korean won) (term of coresiding)		2
w02Bb185	In last year, provided the total amount of financial support to the parents or not (term of coresiding)		67
		1 yes	35
		5 no	31
		-9 Don't know	1
w02Bb186	In last year, provided the total amount of irregular financial supports to the parents(unit: 10,000 Korean won) (term of coresiding)		35
		-9 Don't know	1
w02Bb186ct	Similarity measure of Unfolding Brackect value (w02Bb186)		1
		1 Less than one million won
		2 About one million won
		3 More than one million won and less three million won	1
		4 About three million won
		5 More than three milliion won and less five million won
		6 About five million won
		7 More than five million won and less ten million won
		8 About ten million won
		9 More than ten million won and less twenty million won
		10 About twenty million won
		11 More than twenty million won
		-8 Refuse to answer
		-9 Don't know
w02Bb055	Father live by himself or with the respondent's sibling (term of non-coresiding)		149
		1 By himself	64
		3 With the respondent's sibling	77
		5 others	8
w02Bb056a01	The sibling who lives with the father together (term of non-coresiding)_(1)		77
		27 1st sibling	49
		28 2nd sibling	19
		29 3rd sibling	5
		30 4th sibling	2
		31 5th sibling
		32 6th sibling	2
		33 7th sibling
		34 8th sibling
		35 9th sibling
		36 10th sibling
		37 11th sibling
		38 12th sibling
		39 13th sibling
		40 14th sibling
w02Bb056a02	The sibling who lives with the father together (term of non-coresiding)_(2)		1
		27 1st sibling
		28 2nd sibling	1
		29 3rd sibling
		30 4th sibling
		31 5th sibling
		32 6th sibling
		33 7th sibling
		34 8th sibling
		35 9th sibling
		36 10th sibling
		37 11th sibling
		38 12th sibling
		39 13th sibling
		40 14th sibling
w02Bb057	Other answer		8
w02Bb058	The proximity to the father (term of non-coresiding)		149
		1 Within a 30-minute distance by public transportation	17
		2 Within a 1-hour distance by public transportation	28
		3 Within a 2-hour distance by public transportation	43
		4 More than a 2-hour distance by public transportation	61
w02Bb059	The meeting frequency with the father (term of non-coresiding)		149
		1 Almost every day (more than 4 times per week)	1
		2 Once a week	4
		3 2-3 times a week	2
		4 Once a month	15
		5 Twice a month (every two weeks)	11
		6 Once or twice a year	36
		7 Three or four times a year (once every three or four months)	51
		8 Five or six times a year (every two months)	22
		9 Almost never a year	4
		10 Never	3
w02Bb060	The contact frequency with the father by phone, letter or e-mail (term of non-coresiding)		149
		1 Almost every day (more than 4 times per week)	3
		2 Once a week	32
		3 2-3 times a week	13
		4 Once a month	55
		5 Twice a month (every two weeks)	17
		6 Once or twice a year	5
		7 Three or four times a year (once every three or four months)	6
		8 Five or six times a year (every two months)	10
		9 Almost never a year	2
		10 Never	6
w02Bb061m01	In last year, received regular financial supports(including non-financial supports) from the father or not _(1)regular financial supports (term of non-coresiding)		157
		0 no	156
		1 yes	1
w02Bb061m02	In last year, received regular financial supports(including non-financial supports) from the father or not_(2)irregular financial supports (term of non-coresiding)		157
		0 no	145
		1 yes	12
w02Bb061m03	In last year, received regular financial supports(including non-financial supports) from the father or not _(3)regular non-financial supports (term of non-coresiding)		157
		0 no	151
		1 yes	6
w02Bb061m04	In last year, received regular financial supports(including non-financial supports) from the father or not _(5)non-supports (term of non-coresiding)		157
		0 no	15
		1 yes	142
w02Bb062	In last year, received the total amount of irregular financial supports from the father(unit: 10,000 Korean won)_(term of non-coresiding)		1
w02Bb062ct		Non-valid cases
w02Bb068m01	In last year, received regular financial supports from the father or not_2007/01 (term of non-coresiding)		1
		0 no
		1 yes	1
w02Bb068m02	In last year, received regular financial supports from the father or not_2007/02 (term of non-coresiding)		1
		0 no
		1 yes	1
w02Bb068m03	In last year, received regular financial supports from the father or not_2007/03 (term of non-coresiding)		1
		0 no
		1 yes	1
w02Bb068m04	In last year, received regular financial supports from the father or not_2007/04 (term of non-coresiding)		1
		0 no
		1 yes	1
w02Bb068m05	In last year, received regular financial supports from the father or not_2007/05 (term of non-coresiding)		1
		0 no
		1 yes	1
w02Bb068m06	In last year, received regular financial supports from the father or not_2007/06 (term of non-coresiding)		1
		0 no
		1 yes	1
w02Bb068m07	In last year, received regular financial supports from the father or not_2007/07 (term of non-coresiding)		1
		0 no
		1 yes	1
w02Bb068m08	In last year, received regular financial supports from the father or not_2007/08 (term of non-coresiding)		1
		0 no
		1 yes	1
w02Bb068m09	In last year, received regular financial supports from the father or not_2007/09 (term of non-coresiding)		1
		0 no
		1 yes	1
w02Bb068m10	In last year, received regular financial supports from the father or not_2007/10 (term of non-coresiding)		1
		0 no
		1 yes	1
w02Bb068m11	In last year, received regular financial supports from the father or not_2007/11 (term of non-coresiding)		1
		0 no
		1 yes	1
w02Bb068m12	In last year, received regular financial supports from the father or not_2007/12 (term of non-coresiding)		1
		0 no
		1 yes	1
w02Bb069	In last year, received the total amount of irregular financial supports from the father(unit: 10,000 Korean won)_(term of non-coresiding)		12
w02Bb069ct		Non-valid cases
w02Bb075m01	In last year, received leisure expense(e. g., travel) from the father (term of non-coresiding)		6
		0 no	6
		1 yes
w02Bb075m02	In last year, received the health-related products(e.g., vitamins, eqipments, etc) from the father (term of non-coresiding)		6
		0 no	3
		1 yes	3
w02Bb075m03	In last year, received the household items from the father (term of non-coresiding)		6
		0 no	4
		1 yes	2
w02Bb075m04	In last year, received the electronics from the father (term of non-coresiding)		6
		0 no	6
		1 yes
w02Bb075m05	In last year, received dining out and food from the father (term of non-coresiding)		6
		0 no	2
		1 yes	4
w02Bb075m06	In last year, received other from the father (term of non-coresiding)		6
		0 no	6
		1 yes
w02Bb077m01	In last year, provided regular financial supports(including non-financial supports) to the father or not _(1)regular financial supports (term of non-coresiding)		157
		0 no	146
		1 yes	11
w02Bb077m02	In last year, provided regular financial supports(including non-financial supports) to the father or not _(2)irregular financial supports (term of non-coresiding)		157
		0 no	92
		1 yes	65
w02Bb077m03	In last year, provided regular financial supports(including non-financial supports) to the father or not _(3)regular non-financial supports (term of non-coresiding)		157
		0 no	133
		1 yes	24
w02Bb077m04	In last year, provided regular financial supports(including non-financial supports) to the father or not _(5)non-supports (term of non-coresiding)		157
		0 no	89
		1 yes	68
w02Bb078	In last year, provided the monthly average amount of regular financial supports to the father(unit: 10,000 Korean won)_(term of non-coresiding)		11
w02Bb078ct		Non-valid cases
w02Bb084m01	In last year, provided the monthly average amount of regular financial supports to the father or not(unit: 10,000 Korean won)_2007/01 (term of non-coresiding)		11
		0 no	2
		1 yes	9
w02Bb084m02	In last year, provided regular financial supports to the father or not _2007/02 (term of non-coresiding)		11
		0 no	2
		1 yes	9
w02Bb084m03	In last year, provided regular financial supports to the father or not _2007/03 (term of non-coresiding)		11
		0 no	1
		1 yes	10
w02Bb084m04	In last year, provided regular financial supports to the father or not _2007/04 (term of non-coresiding)		11
		0 no	1
		1 yes	10
w02Bb084m05	In last year, provided regular financial supports to the father or not _2007/05 (term of non-coresiding)		11
		0 no	1
		1 yes	10
w02Bb084m06	In last year, provided regular financial supports to the father or not _2007/06 (term of non-coresiding)		11
		0 no	1
		1 yes	10
w02Bb084m07	In last year, provided regular financial supports to the father or not _2007/07 (term of non-coresiding)		11
		0 no	1
		1 yes	10
w02Bb084m08	In last year, provided regular financial supports to the father or not _2007/08 (term of non-coresiding)		11
		0 no
		1 yes	11
w02Bb084m09	In last year, provided regular financial supports to the father or not _2007/09 (term of non-coresiding)		11
		0 no
		1 yes	11
w02Bb084m10	In last year, provided regular financial supports to the father or not _2007/10 (term of non-coresiding)		11
		0 no
		1 yes	11
w02Bb084m11	In last year, provided regular financial supports to the father or not _2007/11 (term of non-coresiding)		11
		0 no
		1 yes	11
w02Bb084m12	In last year, provided regular financial supports to the father or not _2007/12 (term of non-coresiding)		11
		0 no	1
		1 yes	10
w02Bb085	In last year, provided the total amount of irregular financial supports to the father(unit: 10,000 Korean won) (term of non-coresiding)		65
w02Bb085ct		Non-valid cases
w02Bb091m01	In last year, provided leisure expense(e. g., travel) to the father (term of non-coresiding)		24
		0 no	24
		1 yes
w02Bb091m02	In last year, provided the health-related products(e.g., vitamins, eqipments, etc) to the father (term of non-coresiding)		24
		0 no	14
		1 yes	10
w02Bb091m03	In last year, provided the household items to the father (term of non-coresiding)		24
		0 no	12
		1 yes	12
w02Bb091m04	In last year, provided the electronics to the father (term of non-coresiding)		24
		0 no	22
		1 yes	2
w02Bb091m05	In last year, provided dining out and food to the father (term of non-coresiding)		24
		0 no	9
		1 yes	15
w02Bb091m06	In last year, provided other to the father (term of non-coresiding)		24
		0 no	24
		1 yes
w02Bb192	Received regular financial supports from the father or not (term of coresiding)		100
		1 yes	2
		5 no	98
w02Bb193	In last year, received the total amount of regular financial supports from the father (unit : 10,000_Korean currency) (term of coresiding)		2
w02Bb193ct		Non-valid cases
w02Bb199	provided regular financial supports to the father or not (term of coresiding)		33
		1 yes	22
		5 no	11
		-9 Don't know
w02Bb200	In last year, provided the total amount of regular financial supports to the father (unit : 10,000_Korean currency) (term of coresiding)		22
w02Bb200ct		Non-valid cases
w02Bb093	mother - whether or not living together children or the respondent's sibling (term of non-coresiding)		1389
		1 By herself	627
		3 With other children	714
		5 Others	48
w02Bb094a01	Co-residing with mother (1)		714
		27 1st sibling	410
		28 2nd sibling	126
		29 3rd sibling	68
		30 4th sibling	58
		31 5th sibling	26
		32 6th sibling	18
		33 7th sibling	4
		34 8th sibling	3
		35 9th sibling	1
		36 10th sibling
		37 11th sibling
		38 12th sibling
		39 13th sibling
		40 14th sibling
w02Bb094a02	Co-residing with mother (2)		3
		27 1st sibling
		28 2nd sibling	1
		29 3rd sibling
		30 4th sibling
		31 5th sibling	2
		32 6th sibling
		33 7th sibling
		34 8th sibling
		35 9th sibling
		36 10th sibling
		37 11th sibling
		38 12th sibling
		39 13th sibling
		40 14th sibling
w02Bb095	Other answer		48
w02Bb096	The proximity to the mother (term of non-coresiding)		1389
		1 Within a 30-minute distance by public transportation	208
		2 Within a 1-hour distance by public transportation	324
		3 Within a 2-hour distance by public transportation	349
		4 More than a 2-hour distance by public transportation	508
		-8 Refuse to answer
w02Bb097	The meeting frequency with the mother (term of non-coresiding)		1389
		1 Almost every day (more than 4 times per week)	42
		2 Once a week	61
		3 2-3 times a week	43
		4 Once a month	177
		5 Twice a month (every two weeks)	70
		6 Once or twice a year	297
		7 Three or four times a year (once every three or four months)	423
		8 Five or six times a year (every two months)	209
		9 Almost never a year	54
		10 Never	13
w02Bb098	The contact frequency with the mother by phone, letter or e-mail (term of non-coresiding)		1389
		1 Almost every day (more than 4 times per week)	84
		2 Once a week	285
		3 2-3 times a week	159
		4 Once a month	475
		5 Twice a month (every two weeks)	202
		6 Once or twice a year	52
		7 Three or four times a year (once every three or four months)	56
		8 Five or six times a year (every two months)	44
		9 Almost never a year	16
		10 Never	16
w02Bb099m01	In last year, received regular financial supports(including non-financial supports) from the mother or not _(1)regular financial supports (term of non-coresiding)		1411
		0 no	1402
		1 yes	9
w02Bb099m02	In last year, received regular financial supports(including non-financial supports) from the mother or not_(2)irregular financial supports (term of non-coresiding)		1411
		0 no	1310
		1 yes	101
w02Bb099m03	In last year, received regular financial supports(including non-financial supports) from the mother or not _(3)regular non-financial supports (term of non-coresiding)		1411
		0 no	1360
		1 yes	51
w02Bb099m04	In last year, received regular financial supports(including non-financial supports) from the mother or not _(5)non-supports (term of non-coresiding)		1411
		0 no	151
		1 yes	1260
w02Bb100	In last year, received the monthly average amount of regular financial supports from the mother(unit: 10,000 Korean won) (term of non-coresiding)		9
w02Bb100ct		Non-valid cases
w02Bb106m01	In last year, received regular financial supports from the mother or not _2007/01 (term of non-coresiding)		9
		0 no
		1 yes	9
w02Bb106m02	In last year, received regular financial supports from the mother or not _2007/02 (term of non-coresiding)		9
		0 no
		1 yes	9
w02Bb106m03	In last year, received regular financial supports from the mother or not _2007/03 (term of non-coresiding)		9
		0 no
		1 yes	9
w02Bb106m04	In last year, received regular financial supports from the mother or not _2007/04 (term of non-coresiding)		9
		0 no
		1 yes	9
w02Bb106m05	In last year, received regular financial supports from the mother or not _2007/05 (term of non-coresiding)		9
		0 no
		1 yes	9
w02Bb106m06	In last year, received regular financial supports from the mother or not _2007/06 (term of non-coresiding)		9
		0 no
		1 yes	9
w02Bb106m07	In last year, received regular financial supports from the mother or not _2007/07 (term of non-coresiding)		9
		0 no
		1 yes	9
w02Bb106m08	In last year, received regular financial supports from the mother or not _2007/08 (term of non-coresiding)		9
		0 no
		1 yes	9
w02Bb106m09	In last year, received regular financial supports from the mother or not _2007/09 (term of non-coresiding)		9
		0 no
		1 yes	9
w02Bb106m10	In last year, received regular financial supports from the mother or not _2007/10 (term of non-coresiding)		9
		0 no
		1 yes	9
w02Bb106m11	In last year, received regular financial supports from the mother or not _2007/11 (term of non-coresiding)		9
		0 no
		1 yes	9
w02Bb106m12	In last year, received regular financial supports from the mother or not _2007/12 (term of non-coresiding)		9
		0 no
		1 yes	9
w02Bb107	In last year, received the total amount of irregular financial supports from the mother(unit: 10,000 Korean won) (term of non-coresiding)		101
w02Bb107ct		Non-valid cases
w02Bb113m01	In last year, received leisure expense expense(e. g., travel) from the mother (term of non-coresiding)		51
		0 no	51
		1 yes
w02Bb113m02	In last year, received the health-related products(e.g., vitamins, eqipments, etc) from the mother (term of non-coresiding)		51
		0 no	38
		1 yes	13
w02Bb113m03	In last year, received the household items from the mother (term of non-coresiding)		51
		0 no	42
		1 yes	9
w02Bb113m04	In last year, received the electronics from the mother (term of non-coresiding)		51
		0 no	51
		1 yes
w02Bb113m05	In last year, received dining out and food from the mother (term of non-coresiding)		51
		0 no	13
		1 yes	38
w02Bb113m06	In last year, received other from the mother (term of non-coresiding)		51
		0 no	51
		1 yes
w02Bb115m01	In last year, provided regular financial supports(including non-financial supports) to the mother or not _(1)regular financial supports (term of non-coresiding)		1411
		0 no	1291
		1 yes	120
w02Bb115m02	In last year, provided regular financial supports(including non-financial supports) to the mother or not _(2)irregular financial supports (term of non-coresiding)		1411
		0 no	800
		1 yes	611
w02Bb115m03	In last year, provided regular financial supports(including non-financial supports) to the mother or not _(3)regular non-financial supports (term of non-coresiding)		1411
		0 no	1177
		1 yes	234
w02Bb115m04	In last year, provided regular financial supports(including non-financial supports) to the mother or not _(5)non-supports (term of non-coresiding)		1411
		0 no	843
		1 yes	568
w02Bb116	In last year, provided the monthly average amount of irregular financial supports to the mother(unit: 10,000 Korean won) (term of non-coresiding)		120
w02Bb116ct		Non-valid cases
w02Bb122m01	In last year, provided the monthly average amount of regular financial supports to the mother or not_2007/01 (term of non-coresiding)		120
		0 no	6
		1 yes	114
w02Bb122m02	In last year, provided the monthly average amount of regular financial supports to the mother or not_2007/02 (term of non-coresiding)		120
		0 no	4
		1 yes	116
w02Bb122m03	In last year, provided regular financial supports to the mother or not _2007/03 (term of non-coresiding)		120
		0 no	6
		1 yes	114
w02Bb122m04	In last year, provided regular financial supports to the mother or not _2007/04 (term of non-coresiding)		120
		0 no	6
		1 yes	114
w02Bb122m05	In last year, provided regular financial supports to the mother or not _2007/05 (term of non-coresiding)		120
		0 no	4
		1 yes	116
w02Bb122m06	In last year, provided regular financial supports to the mother or not _2007/06 (term of non-coresiding)		120
		0 no	6
		1 yes	114
w02Bb122m07	In last year, provided regular financial supports to the mother or not _2007/07 (term of non-coresiding)		120
		0 no	6
		1 yes	114
w02Bb122m08	In last year, provided regular financial supports to the mother or not _2007/08 (term of non-coresiding)		120
		0 no	5
		1 yes	115
w02Bb122m09	In last year, provided regular financial supports to the mother or not _2007/09 (term of non-coresiding)		120
		0 no	2
		1 yes	118
w02Bb122m10	In last year, provided regular financial supports to the mother or not _2007/10 (term of non-coresiding)		120
		0 no	3
		1 yes	117
w02Bb122m11	In last year, provided regular financial supports to the mother or not _2007/11 (term of non-coresiding)		120
		0 no	4
		1 yes	116
w02Bb122m12	In last year, provided regular financial supports to the mother or not _2007/12 (term of non-coresiding)		120
		0 no	2
		1 yes	118
w02Bb123	In last year, provided the total amount of irregular financial supports to the mother(unit: 10,000 Korean won) (term of non-coresiding)		611
w02Bb123ct		Non-valid cases
w02Bb129m01	In last year, provided leisure expense(e. g., travel) to the mother (term of non-coresiding)		232
		0 no	228
		1 yes	4
w02Bb129m02	In last year, provided the health-related products(e.g., vitamins, eqipments, etc) to the mother (term of non-coresiding)		232
		0 no	134
		1 yes	98
w02Bb129m03	In last year, provided the household items to the mother (term of non-coresiding)		232
		0 no	125
		1 yes	107
w02Bb129m04	In last year, provided the electronics to the mother (term of non-coresiding)		232
		0 no	60
		1 yes	172
w02Bb129m05	In last year, provided dining out and food to the mother (term of non-coresiding)		232
		0 no	60
		1 yes	172
w02Bb129m06	In last year, provided other to the mother (term of non-coresiding)		232
		0 no	232
		1 yes
w02Bb206	Received regular financial supports from the mother or not (term of coresiding)		436
		1 yes	8
		5 no	426
		-9 Don't know	2
w02Bb207	In last year, the total amount of received regular financial supports from the mother (unit : 10,000_Korean currency)		8
w02Bb207ct		Non-valid cases
w02Bb213	Provided regular financial supports to the mother or not (term of coresiding)		368
		1 yes	209
		5 no	156
		-8 Refuse to answer	1
		-9 Don't know	2
w02Bb214	In last year, provided the total amount of irregular financial supports to the mother(unit: 10,000 Korean won) (term of coresiding)		209
		-9 Don't know	2
w02Bb214ct	Similarity measure of Unfolding Brackect value (w02Bb214)		2
		1 Less than one million won
		2 About one million won
		3 More than one million won and less three million won	1
		4 About three million won
		5 More than three milliion won and less five million won
		6 About five million won
		7 More than five million won and less ten million won
		8 About ten million won
		9 More than ten million won and less twenty million won
		10 About twenty million won
		11 More than twenty million won
		-8 Refuse to answer
		-9 Don't know
w02Bb131	Received regular financial supports from an other family member or not (term of non-coresiding)		8688
		1 yes	356
		5 no	8332
w02Bb132_01	The relationship with other famaily who provided financial supports_1st other familly member		356
		5 Mother-in-law	5
		6 Father-in-law
		27 1st sibling	193
		28 2st sibling	38
		29 3st sibling	34
		30 4st sibling	16
		31 5st sibling	14
		32 6st sibling	3
		33 7st sibling	2
		34 8st sibling	1
		35 9st sibling
		36 10st sibling
		37 11st sibling
		38 12st sibling
		39 13st sibling
		40 14st sibling
		47 Bother-in-law/sister-in-law	21
		48 Son-in-law/daughter-in-law	11
		49 Grandchildren	8
		50 Other relatives	10
w02Bb132_02	The relationship with other famaily who provided financial supports_2nd other familly member		245
		5 Mother-in-law	1
		6 Father-in-law	2
		27 1st sibling	9
		28 2st sibling	160
		29 3st sibling	23
		30 4st sibling	20
		31 5st sibling	9
		32 6st sibling	5
		33 7st sibling
		34 8st sibling	1
		35 9st sibling
		36 10st sibling
		37 11st sibling
		38 12st sibling
		39 13st sibling
		40 14st sibling
		47 Bother-in-law/sister-in-law	9
		48 Son-in-law/daughter-in-law	5
		49 Grandchildren	1
		50 Other relatives
w02Bb132_03	The relationship with other famaily who provided financial supports_3rd other familly member		161
		5 Mother-in-law
		6 Father-in-law
		27 1st sibling	6
		28 2st sibling	2
		29 3st sibling	115
		30 4st sibling	16
		31 5st sibling	2
		32 6st sibling	3
		33 7st sibling
		34 8st sibling
		35 9st sibling
		36 10st sibling
		37 11st sibling
		38 12st sibling
		39 13st sibling
		40 14st sibling
		47 Bother-in-law/sister-in-law	15
		48 Son-in-law/daughter-in-law	2
		49 Grandchildren
		50 Other relatives
w02Bb132_04	The relationship with other famaily who provided financial supports_4th other familly member		107
		5 Mother-in-law
		6 Father-in-law
		27 1st sibling
		28 2st sibling	8
		29 3st sibling	3
		30 4st sibling	65
		31 5st sibling	2
		32 6st sibling	1
		33 7st sibling	2
		34 8st sibling
		35 9st sibling
		36 10st sibling
		37 11st sibling
		38 12st sibling
		39 13st sibling
		40 14st sibling
		47 Bother-in-law/sister-in-law	23
		48 Son-in-law/daughter-in-law	3
		49 Grandchildren
		50 Other relatives
w02Bb132_05	The relationship with other famaily who provided financial supports_5th other familly member		61
		5 Mother-in-law	1
		6 Father-in-law
		27 1st sibling	4
		28 2st sibling
		29 3st sibling	1
		30 4st sibling	2
		31 5st sibling	28
		32 6st sibling	1
		33 7st sibling
		34 8st sibling
		35 9st sibling
		36 10st sibling
		37 11st sibling
		38 12st sibling
		39 13st sibling
		40 14st sibling
		47 Bother-in-law/sister-in-law	22
		48 Son-in-law/daughter-in-law	2
		49 Grandchildren
		50 Other relatives
w02Bb132_06	The relationship with other famaily who provided financial supports_6th other familly member		29
		5 Mother-in-law
		6 Father-in-law	1
		27 1st sibling	1
		28 2st sibling
		29 3st sibling
		30 4st sibling	1
		31 5st sibling	1
		32 6st sibling	13
		33 7st sibling
		34 8st sibling
		35 9st sibling
		36 10st sibling
		37 11st sibling
		38 12st sibling
		39 13st sibling
		40 14st sibling
		47 Bother-in-law/sister-in-law	8
		48 Son-in-law/daughter-in-law	3
		49 Grandchildren
		50 Other relatives	1
w02Bb132_07	The relationship with other famaily who provided financial supports_7th other familly member		8
		5 Mother-in-law
		6 Father-in-law
		27 1st sibling
		28 2st sibling
		29 3st sibling
		30 4st sibling
		31 5st sibling	1
		32 6st sibling
		33 7st sibling	3
		34 8st sibling
		35 9st sibling
		36 10st sibling
		37 11st sibling
		38 12st sibling
		39 13st sibling
		40 14st sibling
		47 Bother-in-law/sister-in-law	4
		48 Son-in-law/daughter-in-law
		49 Grandchildren
		50 Other relatives
w02Bb132_08	The relationship with other famaily who provided financial supports_8th other familly member		5
		5 Mother-in-law
		6 Father-in-law
		27 1st sibling
		28 2st sibling
		29 3st sibling
		30 4st sibling
		31 5st sibling
		32 6st sibling	1
		33 7st sibling
		34 8st sibling	2
		35 9st sibling
		36 10st sibling
		37 11st sibling
		38 12st sibling
		39 13st sibling
		40 14st sibling
		47 Bother-in-law/sister-in-law	1
		48 Son-in-law/daughter-in-law	1
		49 Grandchildren
		50 Other relatives
w02Bb132_09	The relationship with other famaily who provided financial supports_9th other familly member		1
		5 Mother-in-law
		6 Father-in-law
		27 1st sibling
		28 2st sibling
		29 3st sibling
		30 4st sibling
		31 5st sibling
		32 6st sibling
		33 7st sibling
		34 8st sibling
		35 9st sibling
		36 10st sibling
		37 11st sibling
		38 12st sibling
		39 13st sibling
		40 14st sibling
		47 Bother-in-law/sister-in-law	1
		48 Son-in-law/daughter-in-law
		49 Grandchildren
		50 Other relatives
w02Bb133	The relationship with other famaily who provided financial supports_Others	Non-valid cases
w02Bb134_01m01	In last year, received regular financial supports(including non-financial supports) from 1st an other family member or not_(1)regular financial supports		356
		0 no	348
		1 yes	8
w02Bb134_01m02	In last year, received regular financial supports(including non-financial supports) from 1st an other family member or not_(2)irregular financial supports		356
		0 no	268
		1 yes	88
w02Bb134_01m03	In last year, received regular financial supports(including non-financial supports) from 1st an other family member or not_(3)regular non-financial supports		356
		0 no	88
		1 yes	268
w02Bb134_01m04	In last year, received regular financial supports(including non-financial supports) from 1st an other family member or not_ -8 Refuse to answer		356
		0 no	356
		1 yes
w02Bb134_01m05	In last year, received regular financial supports(including non-financial supports) from 1st an other family member or not_ -9 Don't know		356
		0 no	356
		1 yes
w02Bb134_02m01	In last year, received regular financial supports(including non-financial supports) from 2nd an other family member or not_(1)regular financial supports		245
		0 no	244
		1 yes	1
w02Bb134_02m02	In last year, received regular financial supports(including non-financial supports) from 2nd an other family member or not_(2)irregular financial supports		245
		0 no	205
		1 yes	40
w02Bb134_02m03	In last year, received regular financial supports(including non-financial supports) from 2nd an other family member or not_(3)regular non-financial supports		245
		0 no	38
		1 yes	207
w02Bb134_02m04	In last year, received regular financial supports(including non-financial supports) from 2nd an other family member or not_ -8 Refuse to answer		245
		0 no	245
		1 yes
w02Bb134_02m05	In last year, received regular financial supports(including non-financial supports) from 2nd an other family member or not_ -9 Don't know		245
		0 no	245
		1 yes
w02Bb134_03m01	In last year, received regular financial supports(including non-financial supports) from 3rd an other family member or not_(1)regular financial supports		161
		0 no	160
		1 yes	1
w02Bb134_03m02	In last year, received regular financial supports(including non-financial supports) from 3rd an other family member or not_(2)irregular financial supports		161
		0 no	137
		1 yes	24
w02Bb134_03m03	In last year, received regular financial supports(including non-financial supports) from 3rd an other family member or not_(3)regular non-financial supports		161
		0 no	22
		1 yes	139
w02Bb134_03m04	In last year, received regular financial supports(including non-financial supports) from 3rd an other family member or not_ -8 Refuse to answer		161
		0 no	161
		1 yes
w02Bb134_03m05	In last year, received regular financial supports(including non-financial supports) from 3rd an other family member or not_ -9 Don't know		161
		0 no	161
		1 yes
w02Bb134_04m01	In last year, received regular financial supports(including non-financial supports) from 4th an other family member or not_(1)regular financial supports		107
		0 no	107
		1 yes
w02Bb134_04m02	In last year, received regular financial supports(including non-financial supports) from 4th an other family member or not_(2)irregular financial supports		107
		0 no	94
		1 yes	13
w02Bb134_04m03	In last year, received regular financial supports(including non-financial supports) from 4th an other family member or not_(3)regular non-financial supports		107
		0 no	12
		1 yes	95
w02Bb134_04m04	In last year, received regular financial supports(including non-financial supports) from 4th an other family member or not_ -8 Refuse to answer		107
		0 no	107
		1 yes
w02Bb134_04m05	In last year, received regular financial supports(including non-financial supports) from 4th an other family member or not_ -9 Don't know		107
		0 no	107
		1 yes
w02Bb134_05m01	In last year, received regular financial supports(including non-financial supports) from 5th an other family member or not_(1)regular financial supports		61
		0 no	61
		1 yes
w02Bb134_05m02	In last year, received regular financial supports(including non-financial supports) from 5th an other family member or not_(2)irregular financial supports		61
		0 no	56
		1 yes	5
w02Bb134_05m03	In last year, received regular financial supports(including non-financial supports) from 5th an other family member or not_(3)regular non-financial supports		61
		0 no	4
		1 yes	57
w02Bb134_05m04	In last year, received regular financial supports(including non-financial supports) from 5th an other family member or not_ -8 Refuse to answer		61
		0 no	61
		1 yes
w02Bb134_05m05	In last year, received regular financial supports(including non-financial supports) from 5th an other family member or not_ -9 Don't know		61
		0 no	61
		1 yes
w02Bb134_06m01	In last year, received regular financial supports(including non-financial supports) from 6th an other family member or not_(1)regular financial supports		29
		0 no	29
		1 yes
w02Bb134_06m02	In last year, received regular financial supports(including non-financial supports) from 6th an other family member or not_(2)irregular financial supports		29
		0 no	25
		1 yes	4
w02Bb134_06m03	In last year, received regular financial supports(including non-financial supports) from 6th an other family member or not_(3)regular non-financial supports		29
		0 no	3
		1 yes	26
w02Bb134_06m04	In last year, received regular financial supports(including non-financial supports) from 6th an other family member or not_ -8 Refuse to answer		29
		0 no	29
		1 yes
w02Bb134_06m05	In last year, received regular financial supports(including non-financial supports) from 6th an other family member or not_ -9 Don't know		29
		0 no	29
		1 yes
w02Bb134_07m01	In last year, received regular financial supports(including non-financial supports) from 7th an other family member or not_(1)regular financial supports		8
		0 no	8
		1 yes
w02Bb134_07m02	In last year, received regular financial supports(including non-financial supports) from 7th an other family member or not_(2)irregular financial supports		8
		0 no	7
		1 yes	1
w02Bb134_07m03	In last year, received regular financial supports(including non-financial supports) from 7th an other family member or not_(3)regular non-financial supports		8
		0 no	1
		1 yes	7
w02Bb134_07m04	In last year, received regular financial supports(including non-financial supports) from 7th an other family member or not_ -8 Refuse to answer		8
		0 no	8
		1 yes
w02Bb134_07m05	In last year, received regular financial supports(including non-financial supports) from 7th an other family member or not_ -9 Don't know		8
		0 no	8
		1 yes
w02Bb134_08m01	In last year, received regular financial supports(including non-financial supports) from 8th an other family member or not_(1)regular financial supports		5
		0 no	5
		1 yes
w02Bb134_08m02	In last year, received regular financial supports(including non-financial supports) from 8th an other family member or not_(2)irregular financial supports		5
		0 no	4
		1 yes	1
w02Bb134_08m03	In last year, received regular financial supports(including non-financial supports) from 8th an other family member or not_(3)regular non-financial supports		5
		0 no
		1 yes	5
w02Bb134_08m04	In last year, received regular financial supports(including non-financial supports) from 8th an other family member or not_ -8 Refuse to answer		5
		0 no	5
		1 yes
w02Bb134_08m05	In last year, received regular financial supports(including non-financial supports) from 8th an other family member or not_ -9 Don't know		5
		0 no	5
		1 yes
w02Bb134_09m01	In last year, received regular financial supports(including non-financial supports) from 9th an other family member or not_(1)regular financial supports		1
		0 no	1
		1 yes
w02Bb134_09m02	In last year, received regular financial supports(including non-financial supports) from 9th an other family member or not_(2)irregular financial supports		1
		0 no	1
		1 yes
w02Bb134_09m03	In last year, received regular financial supports(including non-financial supports) from 9th an other family member or not_(3)regular non-financial supports		1
		0 no
		1 yes	1
w02Bb134_09m04	In last year, received regular financial supports(including non-financial supports) from 9th an other family member or not_ -8 Refuse to answer		1
		0 no	1
		1 yes
w02Bb134_09m05	In last year, received regular financial supports(including non-financial supports) from 9th an other family member or not_ -9 Don't know		1
		0 no	1
		1 yes
w02Bb135_01	The weekly average amount of regular financial supports from the 1st other family member (unit : 10,000 won_Korean currency)		8
w02Bb135_02	The weekly average amount of regular financial supports from the 2nd other family member (unit : 10,000 won_Korean currency)		1
w02Bb135_03	The weekly average amount of regular financial supports from the 3rd other family member (unit : 10,000 won_Korean currency)		1
w02Bb135_04	The weekly average amount of regular financial supports from the 4th other family member (unit : 10,000 won_Korean currency)
w02Bb135_05	The weekly average amount of regular financial supports from the 5th other family member (unit : 10,000 won_Korean currency)
w02Bb135_06	The weekly average amount of regular financial supports from the 6th other family member (unit : 10,000 won_Korean currency)
w02Bb135_07	The weekly average amount of regular financial supports from the 7th other family member (unit : 10,000 won_Korean currency)
w02Bb135_08	The weekly average amount of regular financial supports from the 8th other family member (unit : 10,000 won_Korean currency)
w02Bb135_09	The weekly average amount of regular financial supports from the 9th other family member (unit : 10,000 won_Korean currency)
w02Bb141_01m01	In last year, received regular financial supports from the 1st family member or not_2007/01		8
		0 no
		1 yes	8
w02Bb141_01m02	In last year, received regular financial supports from the 1st family member or not_2007/02		8
		0 no
		1 yes	8
w02Bb141_01m03	In last year, received regular financial supports from the 1st family member or not_2007/03		8
		0 no
		1 yes	8
w02Bb141_01m04	In last year, received regular financial supports from the 1st family member or not_2007/04		8
		0 no
		1 yes	8
w02Bb141_01m05	In last year, received regular financial supports from the 1st family member or not_2007/05		8
		0 no
		1 yes	8
w02Bb141_01m06	In last year, received regular financial supports from the 1st family member or not_2007/06		8
		0 no
		1 yes	8
w02Bb141_01m07	In last year, received regular financial supports from the 1st family member or not_2007/07		8
		0 no
		1 yes	8
w02Bb141_01m08	In last year, received regular financial supports from the 1st family member or not_2007/08		8
		0 no
		1 yes	8
w02Bb141_01m09	In last year, received regular financial supports from the 1st family member or not_2007/09		8
		0 no
		1 yes	8
w02Bb141_01m10	In last year, received regular financial supports from the 1st family member or not_2007/10		8
		0 no
		1 yes	8
w02Bb141_01m11	In last year, received regular financial supports from the 1st family member or not_2007/11		8
		0 no
		1 yes	8
w02Bb141_01m12	In last year, received regular financial supports from the 1st family member or not_2007/12		8
		0 no
		1 yes	8
w02Bb141_02m01	In last year, received regular financial supports from the 2nd family member or not_2007/01		1
		0 no
		1 yes	1
w02Bb141_02m02	In last year, received regular financial supports from the 2nd family member or not_2007/02		1
		0 no
		1 yes	1
w02Bb141_02m03	In last year, received regular financial supports from the 2nd family member or not_2007/03		1
		0 no
		1 yes	1
w02Bb141_02m04	In last year, received regular financial supports from the 2nd family member or not_2007/04		1
		0 no
		1 yes	1
w02Bb141_02m05	In last year, received regular financial supports from the 2nd family member or not_2007/05		1
		0 no
		1 yes	1
w02Bb141_02m06	In last year, received regular financial supports from the 2nd family member or not_2007/06		1
		0 no
		1 yes	1
w02Bb141_02m07	In last year, received regular financial supports from the 2nd family member or not_2007/07		1
		0 no
		1 yes	1
w02Bb141_02m08	In last year, received regular financial supports from the 2nd family member or not_2007/08		1
		0 no
		1 yes	1
w02Bb141_02m09	In last year, received regular financial supports from the 2nd family member or not_2007/09		1
		0 no
		1 yes	1
w02Bb141_02m10	In last year, received regular financial supports from the 2nd family member or not_2007/10		1
		0 no
		1 yes	1
w02Bb141_02m11	In last year, received regular financial supports from the 2nd family member or not_2007/11		1
		0 no
		1 yes	1
w02Bb141_02m12	In last year, received regular financial supports from the 2nd family member or not_2007/12		1
		0 no
		1 yes	1
w02Bb141_03m01	In last year, received regular financial supports from the 3rd family member or not_2007/01		1
		0 no	1
		1 yes
w02Bb141_03m02	In last year, received regular financial supports from the 3rd family member or not_2007/02		1
		0 no	1
		1 yes
w02Bb141_03m03	In last year, received regular financial supports from the 3rd family member or not_2007/03		1
		0 no	1
		1 yes
w02Bb141_03m04	In last year, received regular financial supports from the 3rd family member or not_2007/04		1
		0 no	1
		1 yes
w02Bb141_03m05	In last year, received regular financial supports from the 3rd family member or not_2007/05		1
		0 no	1
		1 yes
w02Bb141_03m06	In last year, received regular financial supports from the 3rd family member or not_2007/06		1
		0 no	1
		1 yes
w02Bb141_03m07	In last year, received regular financial supports from the 3rd family member or not_2007/07		1
		0 no	1
		1 yes
w02Bb141_03m08	In last year, received regular financial supports from the 3rd family member or not_2007/08		1
		0 no
		1 yes	1
w02Bb141_03m09	In last year, received regular financial supports from the 3rd family member or not_2007/09		1
		0 no	1
		1 yes
w02Bb141_03m10	In last year, received regular financial supports from the 3rd family member or not_2007/10		1
		0 no	1
		1 yes
w02Bb141_03m11	In last year, received regular financial supports from the 3rd family member or not_2007/11		1
		0 no	1
		1 yes
w02Bb141_03m12	In last year, received regular financial supports from the 3rd family member or not_2007/12		1
		0 no	1
		1 yes
w02Bb141_04m01~w02Bb141_09m01		Non-valid cases
w02Bb142_01	The total amount of irregular financial supports from the 1st other family member (unit : 10,000 won_Korean currency)		88
		-9 Don't know	1
w02Bb142_02	The total amount of irregular financial supports from the 2nd other family member (unit : 10,000 won_Korean currency)		40
w02Bb142_03	The total amount of irregular financial supports from the 3rd other family member (unit : 10,000 won_Korean currency)		24
w02Bb142_04	The total amount of irregular financial supports from the 4th other family member (unit : 10,000 won_Korean currency)		13
w02Bb142_05	The total amount of irregular financial supports from the 5th other family member (unit : 10,000 won_Korean currency)		5
w02Bb142_06	The total amount of irregular financial supports from the 6th other family member (unit : 10,000 won_Korean currency)		4
w02Bb142_07	The total amount of irregular financial supports from the 7th other family member (unit : 10,000 won_Korean currency)		1
w02Bb142_08	The total amount of irregular financial supports from the 8th other family member (unit : 10,000 won_Korean currency)		1
w02Bb142_09	The total amount of irregular financial supports from the 9th other family member (unit : 10,000 won_Korean currency)
w02Bb142_01ct	Similarity measure of Unfolding Brackect value (w02Bb142_01)		1
		1 Less than one million won
		2 About one million won
		3 More than one million won and less three million won	1
		4 About three million won
		5 More than three milliion won and less five million won
		6 About five million won
		7 More than five million won and less ten million won
		8 About ten million won
		9 More than ten million won and less twenty million won
		10 About twenty million won
		11 More than twenty million won
		-8 Refuse to answer
		-9 Don't know
w02Bb142_02ct~w02Bb142_09ct		Non-valid cases
w02Bb148_01m01	In last year, received leisure expense (e. g., travel) from the 1st other family member		268
		0 no	267
		1 yes	1
w02Bb148_01m02	In last year, received the health-related products(e.g., vitamins, eqipments, etc) from the 1st other family member		268
		0 no	240
		1 yes	28
w02Bb148_01m03	In last year, received the household items from the other 1st family member		268
		0 no	155
		1 yes	113
w02Bb148_01m04	In last year, received the electronics from the other 1st family member		268
		0 no	267
		1 yes	1
w02Bb148_01m05	In last year, received dining out and food from the other 1st family member		268
		0 no	81
		1 yes	187
w02Bb148_01m06	In last year, received other from the other 1st family member		268
		0 no	268
		1 yes
w02Bb148_02m01	In last year, received leisure expense (e. g., travel) from the 2nd other family member		207
		0 no	206
		1 yes	1
w02Bb148_02m02	In last year, received the health-related products(e.g., vitamins, eqipments, etc) from the 2nd other family member		207
		0 no	197
		1 yes	10
w02Bb148_02m03	In last year, received the household items from the other 2nd family member		207
		0 no	117
		1 yes	90
w02Bb148_02m04	In last year, received the electronics from the other 2nd family member		207
		0 no	207
		1 yes
w02Bb148_02m05	In last year, received dining out and food from the other 2nd family member		207
		0 no	54
		1 yes	153
w02Bb148_02m06	In last year, received other from the other 2nd family member		207
		0 no	207
		1 yes
w02Bb148_03m01	In last year, received leisure expense (e. g., travel) from the other 3rd family member		139
		0 no	138
		1 yes	1
w02Bb148_03m02	In last year, received the other health-related products(e.g., vitamins, eqipments, etc) from the other 3rd family member		139
		0 no	126
		1 yes	13
w02Bb148_03m03	In last year, received the other household items from the other 3rd family member		139
		0 no	87
		1 yes	52
w02Bb148_03m04	In last year, received the other electronics from the other 3rd family member		139
		0 no	138
		1 yes	1
w02Bb148_03m05	In last year, received dining out and food from the other 3rd family member		139
		0 no	37
		1 yes	102
w02Bb148_03m06	In last year, received other from the other 3rd family member		139
		0 no	139
		1 yes
w02Bb148_04m01	In last year, received leisure expense (e. g., travel) from the other 4th family member		95
		0 no	94
		1 yes	1
w02Bb148_04m02	In last year, received the other health-related products(e.g., vitamins, eqipments, etc) from the other 4th family member		95
		0 no	91
		1 yes	4
w02Bb148_04m03	In last year, received the other household items from the other 4th family member		95
		0 no	58
		1 yes	37
w02Bb148_04m04	In last year, received the other electronics from the other 4th family member		95
		0 no	94
		1 yes	1
w02Bb148_04m05	In last year, received dining out and food from the other 4th family member		95
		0 no	21
		1 yes	74
w02Bb148_04m06	In last year, received other from the other 4th family member		95
		0 no	95
		1 yes
w02Bb148_05m01	In last year, received leisure expense (e. g., travel) from the other 5th family member		57
		0 no	57
		1 yes
w02Bb148_05m02	In last year, received the other health-related products(e.g., vitamins, eqipments, etc) from the other 5th family member		57
		0 no	55
		1 yes	2
w02Bb148_05m03	In last year, received the other household items from the other 5th family member		57
		0 no	38
		1 yes	19
w02Bb148_05m04	In last year, received the other electronics from the other 5th family member		57
		0 no	57
		1 yes
w02Bb148_05m05	In last year, received dining out and food from the other 5th family member		57
		0 no	12
		1 yes	45
w02Bb148_05m06	In last year, received other from the other 5th family member		57
		0 no	57
		1 yes
w02Bb148_06m01	In last year, received leisure expense (e. g., travel) from the other 6th family member		26
		0 no	26
		1 yes
w02Bb148_06m02	In last year, received the other health-related products(e.g., vitamins, eqipments, etc) from the other 6th family member		26
		0 no	24
		1 yes	2
w02Bb148_06m03	In last year, received the other household items from the other 6th family member		26
		0 no	18
		1 yes	8
w02Bb148_06m04	In last year, received the other electronics from the other 6th family member		26
		0 no	26
		1 yes
w02Bb148_06m05	In last year, received dining out and food from the other 6th family member		26
		0 no	4
		1 yes	22
w02Bb148_06m06	In last year, received other from the other 6th family member		26
		0 no	26
		1 yes
w02Bb148_07m01	In last year, received leisure expense (e. g., travel) from the other 7th family member		7
		0 no	7
		1 yes
w02Bb148_07m02	In last year, received the other health-related products(e.g., vitamins, eqipments, etc) from the other 7th family member		7
		0 no	7
		1 yes
w02Bb148_07m03	In last year, received the other household items from the other 7th family member		7
		0 no	6
		1 yes	1
w02Bb148_07m04	In last year, received the other electronics from the other 7th family member		7
		0 no	7
		1 yes
w02Bb148_07m05	In last year, received dining out and food from the other 7th family member		7
		0 no	1
		1 yes	6
w02Bb148_07m06	In last year, received other from the other 7th family member		7
		0 no	7
		1 yes
w02Bb148_08m01	In last year, received leisure expense (e. g., travel) from the other 8th family member		5
		0 no	5
		1 yes
w02Bb148_08m02	In last year, received the other health-related products(e.g., vitamins, eqipments, etc) from the other 8th family member		5
		0 no	4
		1 yes	1
w02Bb148_08m03	In last year, received the other household items from the other 8th family member		5
		0 no	3
		1 yes	2
w02Bb148_08m04	In last year, received the other electronics from the other 8th family member		5
		0 no	5
		1 yes
w02Bb148_08m05	In last year, received dining out and food from the other 8th family member		5
		0 no	1
		1 yes	4
w02Bb148_08m06	In last year, received other from the other 8th family member		5
		0 no	5
		1 yes
w02Bb148_09m01	In last year, received leisure expense (e. g., travel) from the other 9th family member		1
		0 no	1
		1 yes
w02Bb148_09m02	In last year, received the other health-related products(e.g., vitamins, eqipments, etc) from the other 9th family member		1
		0 no	1
		1 yes
w02Bb148_09m03	In last year, received the other household items from the other 9th family member		1
		0 no	1
		1 yes
w02Bb148_09m04	In last year, received the other electronics from the other 9th family member		1
		0 no	1
		1 yes
w02Bb148_09m05	In last year, received dining out and food from the other 9th family member		1
		0 no
		1 yes	1
w02Bb148_09m06	In last year, received other from the other 9th family member		1
		0 no	1
		1 yes
w02Bb149_01	Received non financial supports(Other) from the other 1st family member
w02Bb149_02	Received non financial supports(Other) from the other 2nd family member
w02Bb149_03	Received non financial supports(Other) from the other 3th family member
w02Bb149_04	Received non financial supports(Other) from the other 4th family member
w02Bb149_05	Received non financial supports(Other) from the other 5th family member
w02Bb149_06	Received non financial supports(Other) from the other 6th family member
w02Bb149_07	Received non financial supports(Other) from the other 7th family member
w02Bb149_08	Received non financial supports(Other) from the other 8th family member
w02Bb149_09	Received non financial supports(Other) from the other 9th family member
w02Bb150	Provided financial supports(including non-financial supports) to an other family member or not (term of non-coresiding)		8688
		1 yes	375
		5 no	8313
w02Bb151_01	Provided financial supports(including non-financial supports) to the other 1st family member (term of non-coresiding)		375
		5 Mother-in-law	38
		6 Father-in-law	4
		27 1st sibling	200
		28 2st sibling	46
		29 3st sibling	30
		30 4st sibling	11
		31 5st sibling	4
		32 6st sibling	2
		33 7st sibling	1
		34 8st sibling	1
		35 9st sibling
		36 10st sibling
		37 11st sibling
		38 12st sibling
		39 13st sibling
		40 14st sibling
		47 Bother-in-law/sister-in-law	22
		48 Son-in-law/daughter-in-law	1
		49 Grandchildren	11
		50 Other relatives	4
w02Bb151_02	Provided financial supports(including non-financial supports) to the other 2nd family member (term of non-coresiding)		266
		5 Mother-in-law	5
		6 Father-in-law	13
		27 1st sibling	20
		28 2st sibling	154
		29 3st sibling	29
		30 4st sibling	15
		31 5st sibling	4
		32 6st sibling	1
		33 7st sibling
		34 8st sibling
		35 9st sibling
		36 10st sibling
		37 11st sibling
		38 12st sibling
		39 13st sibling
		40 14st sibling
		47 Bother-in-law/sister-in-law	17
		48 Son-in-law/daughter-in-law	3
		49 Grandchildren	2
		50 Other relatives	3
w02Bb151_03	Provided financial supports(including non-financial supports) to the other 3rd family member (term of non-coresiding)		186
		5 Mother-in-law	1
		6 Father-in-law	1
		27 1st sibling	14
		28 2st sibling	13
		29 3st sibling	114
		30 4st sibling	14
		31 5st sibling	5
		32 6st sibling	2
		33 7st sibling
		34 8st sibling	1
		35 9st sibling
		36 10st sibling
		37 11st sibling
		38 12st sibling
		39 13st sibling
		40 14st sibling
		47 Bother-in-law/sister-in-law	11
		48 Son-in-law/daughter-in-law	8
		49 Grandchildren	1
		50 Other relatives	1
w02Bb151_04	Provided financial supports(including non-financial supports) to the other 4th family member (term of non-coresiding)		123
		5 Mother-in-law	1
		6 Father-in-law
		27 1st sibling	2
		28 2st sibling	6
		29 3st sibling	5
		30 4st sibling	71
		31 5st sibling	2
		32 6st sibling	2
		33 7st sibling	1
		34 8st sibling	1
		35 9st sibling
		36 10st sibling
		37 11st sibling
		38 12st sibling
		39 13st sibling
		40 14st sibling
		47 Bother-in-law/sister-in-law	28
		48 Son-in-law/daughter-in-law	1
		49 Grandchildren	1
		50 Other relatives	2
w02Bb151_05	Provided financial supports(including non-financial supports) to the other 5th family member (term of non-coresiding)		69
		5 Mother-in-law	2
		6 Father-in-law	2
		27 1st sibling	2
		28 2st sibling
		29 3st sibling	3
		30 4st sibling	1
		31 5st sibling	32
		32 6st sibling
		33 7st sibling	1
		34 8st sibling
		35 9st sibling
		36 10st sibling
		37 11st sibling
		38 12st sibling
		39 13st sibling
		40 14st sibling
		47 Bother-in-law/sister-in-law	21
		48 Son-in-law/daughter-in-law	5
		49 Grandchildren
		50 Other relatives
w02Bb151_06	Provided financial supports(including non-financial supports) to the other 6th family member (term of non-coresiding)		36
		5 Mother-in-law	2
		6 Father-in-law	2
		27 1st sibling
		28 2st sibling
		29 3st sibling
		30 4st sibling	3
		31 5st sibling	1
		32 6st sibling	15
		33 7st sibling
		34 8st sibling	1
		35 9st sibling
		36 10st sibling
		37 11st sibling
		38 12st sibling
		39 13st sibling
		40 14st sibling
		47 Bother-in-law/sister-in-law	6
		48 Son-in-law/daughter-in-law	4
		49 Grandchildren	2
		50 Other relatives
w02Bb151_07	Provided financial supports(including non-financial supports) to the other 7th family member (term of non-coresiding)		13
		5 Mother-in-law
		6 Father-in-law
		27 1st sibling
		28 2st sibling	1
		29 3st sibling
		30 4st sibling
		31 5st sibling	2
		32 6st sibling	1
		33 7st sibling	5
		34 8st sibling
		35 9st sibling
		36 10st sibling
		37 11st sibling
		38 12st sibling
		39 13st sibling
		40 14st sibling
		47 Bother-in-law/sister-in-law	4
		48 Son-in-law/daughter-in-law
		49 Grandchildren
		50 Other relatives
w02Bb151_08	Provided financial supports(including non-financial supports) to the other 8th family member (term of non-coresiding)		6
		5 Mother-in-law
		6 Father-in-law
		27 1st sibling	1
		28 2st sibling
		29 3st sibling
		30 4st sibling
		31 5st sibling
		32 6st sibling
		33 7st sibling
		34 8st sibling	2
		35 9st sibling
		36 10st sibling
		37 11st sibling
		38 12st sibling
		39 13st sibling
		40 14st sibling
		47 Bother-in-law/sister-in-law	2
		48 Son-in-law/daughter-in-law	1
		49 Grandchildren
		50 Other relatives
w02Bb151_09	Provided financial supports(including non-financial supports) to the other 9th family member (term of non-coresiding)		2
		5 Mother-in-law
		6 Father-in-law
		27 1st sibling
		28 2st sibling
		29 3st sibling
		30 4st sibling
		31 5st sibling
		32 6st sibling
		33 7st sibling
		34 8st sibling
		35 9st sibling
		36 10st sibling
		37 11st sibling
		38 12st sibling
		39 13st sibling
		40 14st sibling
		47 Bother-in-law/sister-in-law	1
		48 Son-in-law/daughter-in-law
		49 Grandchildren	1
		50 Other relatives
w02Bb152	Provided financial supports(including non-financial supports) to an other family member of relative (term of non-coresiding)		10
w02Bb153_01m01	In last year, provided regular financial supports(including non-financial supports) to the other 1st family member _(1)regular financial supports		375
		0 no	366
		1 yes	9
w02Bb153_01m02	In last year, provided regular financial supports(including non-financial supports) to the other 1st family member _(2)irregular financial supports		375
		0 no	284
		1 yes	91
w02Bb153_01m03	In last year, provided regular financial supports(including non-financial supports) to the other 1st family member _(3)regular non-financial supports		375
		0 no	89
		1 yes	286
w02Bb153_01m04	In last year, provided regular financial supports(including non-financial supports) to the other 1st family member_ -8 Refuse to answer		375
		0 no	375
		1 yes
w02Bb153_01m05	In last year, provided regular financial supports(including non-financial supports) to the other 1st family member_ -9 Don't know		375
		0 no	374
		1 yes	1
w02Bb153_02m01	In last year, provided regular financial supports(including non-financial supports) to the other 2nd family member _(1)regular financial supports		266
		0 no	262
		1 yes	4
w02Bb153_02m02	In last year, provided regular financial supports(including non-financial supports) to the other 2nd family member _(2)irregular financial supports		266
		0 no	224
		1 yes	42
w02Bb153_02m03	In last year, provided regular financial supports(including non-financial supports) to the other 2nd family member _(3)regular non-financial supports		266
		0 no	43
		1 yes	223
w02Bb153_02m04	In last year, provided regular financial supports(including non-financial supports) to the other 2nd family member_ -8 Refuse to answer		266
		0 no	266
		1 yes
w02Bb153_02m05	In last year, provided regular financial supports(including non-financial supports) to the other 2nd family member_ -9 Don't know		266
		0 no	266
		1 yes
w02Bb153_03m01	In last year, provided regular financial supports(including non-financial supports) to the other 3rd family member _(1)regular financial supports		186
		0 no	186
		1 yes
w02Bb153_03m02	In last year, provided regular financial supports(including non-financial supports) to the other 3rd family member _(2)irregular financial supports		186
		0 no	168
		1 yes	18
w02Bb153_03m03	In last year, provided regular financial supports(including non-financial supports) to the other 3rd family member _(3)regular non-financial supports		186
		0 no	17
		1 yes	169
w02Bb153_03m04	In last year, provided regular financial supports(including non-financial supports) to the other 3rd family member_ -8 Refuse to answer		186
		0 no	186
		1 yes
w02Bb153_03m05	In last year, provided regular financial supports(including non-financial supports) to the other 3rd family member_ -9 Don't know		186
		0 no	186
		1 yes
w02Bb153_04m01	In last year, provided regular financial supports(including non-financial supports) to the other 4th family member _(1)regular financial supports		123
		0 no	123
		1 yes
w02Bb153_04m02	In last year, provided regular financial supports(including non-financial supports) to the other 4th family member _(2)irregular financial supports		123
		0 no	116
		1 yes	7
w02Bb153_04m03	In last year, provided regular financial supports(including non-financial supports) to the other 4th family member _(3)regular non-financial supports		123
		0 no	7
		1 yes	116
w02Bb153_04m04	In last year, provided regular financial supports(including non-financial supports) to the other 4th family member_ -8 Refuse to answer		123
		0 no	123
		1 yes
w02Bb153_04m05	In last year, provided regular financial supports(including non-financial supports) to the other 4th family member_ -9 Don't know		123
		0 no	123
		1 yes
w02Bb153_05m01	In last year, provided regular financial supports(including non-financial supports) to the other 5th family member _(1)regular financial supports		69
		0 no	69
		1 yes
w02Bb153_05m02	In last year, provided regular financial supports(including non-financial supports) to the other 5th family member _(2)irregular financial supports		69
		0 no	68
		1 yes	1
w02Bb153_05m03	In last year, provided regular financial supports(including non-financial supports) to the other 5th family member _(3)regular non-financial supports		69
		0 no	1
		1 yes	68
w02Bb153_05m04	In last year, provided regular financial supports(including non-financial supports) to the other 5th family member_ -8 Refuse to answer		69
		0 no	69
		1 yes
w02Bb153_05m05	In last year, provided regular financial supports(including non-financial supports) to the other 5th family member_ -9 Don't know		69
		0 no	69
		1 yes
w02Bb153_06m01	In last year, provided regular financial supports(including non-financial supports) to the other 6th family member _(1)regular financial supports		36
		0 no	36
		1 yes
w02Bb153_06m02	In last year, provided regular financial supports(including non-financial supports) to the other 6th family member _(2)irregular financial supports		36
		0 no	35
		1 yes	1
w02Bb153_06m03	In last year, provided regular financial supports(including non-financial supports) to the other 6th family member _(3)regular non-financial supports		36
		0 no	1
		1 yes	35
w02Bb153_06m04	In last year, provided regular financial supports(including non-financial supports) to the other 6th family member_ -8 Refuse to answer		36
		0 no	36
		1 yes
w02Bb153_06m05	In last year, provided regular financial supports(including non-financial supports) to the other 6th family member_ -9 Don't know		36
		0 no	36
		1 yes
w02Bb153_07m01	In last year, provided regular financial supports(including non-financial supports) to the other 7th family member _(1)regular financial supports		13
		0 no	13
		1 yes
w02Bb153_07m02	In last year, provided regular financial supports(including non-financial supports) to the other 7th family member _(2)irregular financial supports		13
		0 no	13
		1 yes
w02Bb153_07m03	In last year, provided regular financial supports(including non-financial supports) to the other 7th family member _(3)regular non-financial supports		13
		0 no
		1 yes	13
w02Bb153_07m04	In last year, provided regular financial supports(including non-financial supports) to the other 7th family member_ -8 Refuse to answer		13
		0 no	13
		1 yes
w02Bb153_07m05	In last year, provided regular financial supports(including non-financial supports) to the other 7th family member_ -9 Don't know		13
		0 no	13
		1 yes
w02Bb153_08m01	In last year, provided regular financial supports(including non-financial supports) to the other 8th family member _(1)regular financial supports		6
		0 no	6
		1 yes
w02Bb153_08m02	In last year, provided regular financial supports(including non-financial supports) to the other 8th family member _(2)irregular financial supports		6
		0 no	6
		1 yes
w02Bb153_08m03	In last year, provided regular financial supports(including non-financial supports) to the other 8th family member _(3)regular non-financial supports		6
		0 no
		1 yes	6
w02Bb153_08m04	In last year, provided regular financial supports(including non-financial supports) to the other 8th family member_ -8 Refuse to answer		6
		0 no	6
		1 yes
w02Bb153_08m05	In last year, provided regular financial supports(including non-financial supports) to the other 8th family member_ -9 Don't know		6
		0 no	6
		1 yes
w02Bb153_09m01	In last year, provided regular financial supports(including non-financial supports) to the other 9th family member _(1)regular financial supports		2
		0 no	2
		1 yes
w02Bb153_09m02	In last year, provided regular financial supports(including non-financial supports) to the other 9th family member _(2)irregular financial supports		2
		0 no	1
		1 yes	1
w02Bb153_09m03	In last year, provided regular financial supports(including non-financial supports) to the other 9th family member _(3)regular non-financial supports		2
		0 no
		1 yes	2
w02Bb153_09m04	In last year, provided regular financial supports(including non-financial supports) to the other 9th family member_ -8 Refuse to answer		2
		0 no	2
		1 yes
w02Bb153_09m05	In last year, provided regular financial supports(including non-financial supports) to the other 9th family member_ -9 Don't know		2
		0 no	2
		1 yes
w02Bb154_01	Provided the monthly average amount of regular financial supports to the other 1st family member (unit : 10,000 won_Korean currency)		9
w02Bb154_02	Provided the monthly average amount of regular financial supports to the other 2nd family member (unit : 10,000 won_Korean currency)		4
w02Bb154_03~w02Bb154_09		Non-valid cases
w02Bb154_01ct~w02Bb154_09ct		Non-valid cases
w02Bb160_01m01	In last year, provided regular financial supports to the other 1st family member or not_2007/01		9
		0 no
		1 yes	9
w02Bb160_01m02	In last year, provided regular financial supports to the other 1st family member or not_2007/02		9
		0 no
		1 yes	9
w02Bb160_01m03	In last year, provided regular financial supports to the other 1st family member or not_2007/03		9
		0 no
		1 yes	9
w02Bb160_01m04	In last year, provided regular financial supports to the other 1st family member or not_2007/04		9
		0 no
		1 yes	9
w02Bb160_01m05	In last year, provided regular financial supports to the other 1st family member or not_2007/05		9
		0 no
		1 yes	9
w02Bb160_01m06	In last year, provided regular financial supports to the other 1st family member or not_2007/06		9
		0 no
		1 yes	9
w02Bb160_01m07	In last year, provided regular financial supports to the other 1st family member or not_2007/07		9
		0 no
		1 yes	9
w02Bb160_01m08	In last year, provided regular financial supports to the other 1st family member or not_2007/08		9
		0 no	1
		1 yes	8
w02Bb160_01m09	In last year, provided regular financial supports to the other 1st family member or not_2007/09		9
		0 no	1
		1 yes	8
w02Bb160_01m10	In last year, provided regular financial supports to the other 1st family member or not_2007/10		9
		0 no	1
		1 yes	8
w02Bb160_01m11	In last year, provided regular financial supports to the other 1st family member or not_2007/11		9
		0 no	1
		1 yes	8
w02Bb160_01m12	In last year, provided regular financial supports to the other 1st family member or not_2007/12		9
		0 no	1
		1 yes	8
w02Bb160_02m01	In last year, provided regular financial supports to the other 2nd family member or not_2007/01		4
		0 no
		1 yes	4
w02Bb160_02m02	In last year, provided regular financial supports to the other 2nd family member or not_2007/02		4
		0 no
		1 yes	4
w02Bb160_02m03	In last year, provided regular financial supports to the other 2nd family member or not_2007/03		4
		0 no
		1 yes	4
w02Bb160_02m04	In last year, provided regular financial supports to the other 2nd family member or not_2007/04		4
		0 no
		1 yes	4
w02Bb160_02m05	In last year, provided regular financial supports to the other 2nd family member or not_2007/05		4
		0 no
		1 yes	4
w02Bb160_02m06	In last year, provided regular financial supports to the other 2nd family member or not_2007/06		4
		0 no
		1 yes	4
w02Bb160_02m07	In last year, provided regular financial supports to the other 2nd family member or not_2007/07		4
		0 no
		1 yes	4
w02Bb160_02m08	In last year, provided regular financial supports to the other 2nd family member or not_2007/08		4
		0 no
		1 yes	4
w02Bb160_02m09	In last year, provided regular financial supports to the other 2nd family member or not_2007/09		4
		0 no
		1 yes	4
w02Bb160_02m10	In last year, provided regular financial supports to the other 2nd family member or not_2007/10		4
		0 no
		1 yes	4
w02Bb160_02m11	In last year, provided regular financial supports to the other 2nd family member or not_2007/11		4
		0 no
		1 yes	4
w02Bb160_02m12	In last year, provided regular financial supports to the other 2nd family member or not_2007/12		4
		0 no
		1 yes	4
w02Bb160_03m01~w02Bb160_09m12		Non-valid cases
w02Bb161_01	Provided the total amount of irregular financial supports to the other 1st family member (unit : 10,000 won_Korean currency)		91
w02Bb161_02	Provided the total amount of irregular financial supports to the other 2nd family member (unit : 10,000 won_Korean currency)		42
w02Bb161_03	Provided the total amount of irregular financial supports to the other 3rd family member (unit : 10,000 won_Korean currency)		18
w02Bb161_04	Provided the total amount of irregular financial supports to the other 4th family member (unit : 10,000 won_Korean currency)		7
w02Bb161_05	Provided the total amount of irregular financial supports to the other 5th family member (unit : 10,000 won_Korean currency)		1
w02Bb161_06	Provided the total amount of irregular financial supports to the other 6th family member (unit : 10,000 won_Korean currency)		1
w02Bb161_07	Provided the total amount of irregular financial supports to the other 7th family member (unit : 10,000 won_Korean currency)
w02Bb161_08	Provided the total amount of irregular financial supports to the other 8th family member (unit : 10,000 won_Korean currency)
w02Bb161_09	Provided the total amount of irregular financial supports to the other 9th family member (unit : 10,000 won_Korean currency)		1
w02Bb161_01ct~w02Bb161_09ct		Non-valid cases
w02Bb167_01m01	In last year, provided leisure expense (e. g., travel) from the other 1st family member		286
		0 no	285
		1 yes	1
w02Bb167_01m02	In last year, provided the health-related products(e.g., vitamins, eqipments, etc) to the other 1st family member		286
		0 no	249
		1 yes	37
w02Bb167_01m03	In last year, provided the household items to the other 1st family member		286
		0 no	172
		1 yes	114
w02Bb167_01m04	In last year, provided the electronics to the other 1st family member		286
		0 no	284
		1 yes	2
w02Bb167_01m05	In last year, provided dining out and food to the other 1st family member		286
		0 no	90
		1 yes	196
w02Bb167_01m06	In last year, provided other to the other 1st family member		286
		0 no	286
		1 yes
w02Bb167_02m01	In last year, provided leisure expense(e. g., travel) to the other 2nd family member		223
		0 no	220
		1 yes	3
w02Bb167_02m02	In last year, provided the health-related products(e.g., vitamins, eqipments, etc) to the other 2nd family member		223
		0 no	197
		1 yes	26
w02Bb167_02m03	In last year, provided the household items to the other 2nd family member		223
		0 no	141
		1 yes	82
w02Bb167_02m04	In last year, provided the electronics to the other 2nd family member		223
		0 no	223
		1 yes
w02Bb167_02m05	In last year, provided dining out and food to the other 2nd family member		223
		0 no	62
		1 yes	161
w02Bb167_02m06	In last year, provided other to the other 2nd family member		223
		0 no	223
[truncated: 499 more rows]

## Sheet: C
Variable name	Variable explanation	Value	Freq.
w02C001	Respondent's (principal) subjective health		8688
		1 Very good	261
		2 Good	2729
		3 Fair	3133
		4 Poor	2093
		5 Very poor	472
w02C152	Respondent's (principal) health		8688
		1 Excellent	123
		2 Very Good	656
		3 Good	3199
		4 Fair	2686
		5 poor	2024
w02C002	Changed health status since previous interview		8688
		1 Excellent	46
		2 Very Good	452
		3 Good	5704
		4 Fair	2171
		5 poor	315
w02C003	Whether or not doctorespondent's obstacle decision		8126
		1 Yes, received a disability diagnosis	107
		5 No, haven't received a disability diagnosis	8019
w02C004m01	Impediment diagnosis_ 1 Physical disability		107
		0 no	50
		1 yes	57
w02C004m02	Impediment diagnosis_2 Brain lesions		107
		0 no	97
		1 yes	10
w02C004m03	Impediment diagnosis_3 Visual impairment		107
		0 no	98
		1 yes	9
w02C004m04	Impediment diagnosis_4 Hearing impairement		107
		0 no	93
		1 yes	14
w02C004m05	Impediment diagnosis_5 Lalopathy		107
		0 no	106
		1 yes	1
w02C004m06	Impediment diagnosis_6 Kidney trouble		107
		0 no	103
		1 yes	4
w02C004m07	Impediment diagnosis_7 Cardiac(heart) lesion		107
		0 no	100
		1 yes	7
w02C004m08	Impediment diagnosis_8 Mental retardation		107
		0 no	101
		1 yes	6
w02C004m09	Impediment diagnosis_9 Autism		107
		0 no	107
		1 yes
w02C005	Limitation of activity by health		8688
		1 Yes, very much so	846
		2 Yes, to some degree	2114
		3 No, not much	4048
		4 No, not at all	1680
w02C006	Since previous interview, whether been diagnosed with high blood pressure or not		6277
		1 yes	410
		5 no	5867
w02C007	The first time of high blood pressure diagnostic(yyyy/mm)		410
		-9 Don’t know	1
w02C007y	The first time of high blood pressure diagnostic(yyyy)		410
		-9 Don’t know	1
w02C007m	The first time of high blood pressure diagnostic(mm)		410
		-9 Don’t know	86
w02C008	Symptoms of high blood pressure since previous interview		2411
		1 Completely recovered	17
		2 Improved	153
		3 Same	2101
		4 Worsened	126
		5 Greatly worsened	14
w02C009	Whether take medicine and treatment about high blood pressure or not		2821
		1 yes	2510
		5 no	311
w02C010	Whether have daily activity difficulty by high blood pressure or not		2821
		1 yes	459
		5 no	2362
w02C011	Since previous interview, whether been diagnosed with diabetes or not		7640
		1 yes	164
		5 no	7476
w02C012	The first time of diabetes diagnostic(yyyy/mm)		164
w02C012y	The first time of diabetes diagnostic(yyyy)		164
w02C012m	The first time of diabetes diagnostic(mm)		164
		-9 Don’t know	25
w02C013	Symptoms of diabetes since previous interview		1048
		1 Completely recovered	19
		2 Improved	76
		3 Same	828
		4 Worsened	114
		5 Greatly worsened	11
w02C014	Whether or not taking medicine and treatment about diabetes		1212
		1 yes	1002
		5 no	210
w02C015	Daily activity difficulty by glycosuria		1212
		1 yes	293
		5 no	919
w02C016	Whether or not cancer or malignant tumor diagnostic since previous interview		8487
		1 yes	81
		5 no	8406
w02C017	The time when is diagnosed by first(yyyy/mm)		81
w02C017y	The time when is diagnosed by first(yyyy)		81
w02C017m	The time when is diagnosed by first(mm)		81
		-9 Don’t know	2
w02C018	Body part of cancer or malignant tumor		81
		1 Liver	5
		2 Stomach	12
		3 Lung	6
		4 Colon	19
		5 Thyroid	7
		6 Breast	8
		7 Cervix	4
		8 Ovary
		9 Others	20
w02C019	Other body part(s)		20
w02C020	Symptoms of cancer or malignant tumor since previous interview		200
		1 Completely recovered	47
		2 Improved	59
		3 Same	76
		4 Worsened	11
		5 Greatly worsened	7
w02C021	Whether take medicine and treatment about cancer or malignant tumor or not		281
		1 yes	90
		5 no	191
w02C022	Whether have daily activity difficulty by cancer or malignant tumor or not		281
		1 yes	100
		5 no	181
w02C023	Since previous interview, whether been diagnosed with chronic lung disease or not		8504
		1 yes	47
		5 no	8457
w02C024	The first time of chronic lung disease diagnostic(yyyy/mm)		47
		-9 Don’t know	1
w02C024y	The first time of chronic lung disease diagnostic(yyyy)		47
		-9 Don’t know	1
w02C024m	The first time of chronic lung disease diagnostic(mm)		47
		-9 Don’t know	9
w02C025	Symptoms of chronic lung disease since previous interview		184
		1 Completely recovered	10
		2 Improved	39
		3 Same	100
		4 Worsened	23
		5 Greatly worsened	12
w02C026	Whether take medicine and treatment about chronic lung disease or not		231
		1 yes	133
		5 no	98
w02C027	Whether have daily activity difficulty by chronic lung disease or not		231
		1 yes	90
		5 no	141
w02C028	Since previous interview, whether been diagnosed with liver ailment or not (fatty liver exception)		8553
		1 yes	44
		5 no	8509
w02C029	The first time of liver ailment diagnostic(fatty liver exception)(yyyy/mm)		44
		-9 Don’t know	1
w02C029y	The first time of liver ailment diagnostic(fatty liver exception)(yyyy)		44
		-9 Don’t know	1
w02C029m	The first time of liver ailment diagnostic(fatty liver exception)(mm)		44
		-9 Don’t know	8
w02C030	Symptoms of liver ailment since previous interview		135
		1 Completely recovered	18
		2 Improved	20
		3 Same	84
		4 Worsened	10
		5 Greatly worsened	3
w02C031	Whether take medicine and treatment about liver ailment or not		179
		1 yes	85
		5 no	94
w02C032	Whether have daily activity difficulty by liver ailment or not		179
		1 yes	40
		5 no	139
w02C033	Since previous interview, whether been diagnosed with cardiac disorder or not		8274
		1 yes	120
		5 no	8154
w02C034	The first time of cardiac disorder diagnostic(yyyy/mm)		120
		-8 Refuse to answer	1
		-9 Don’t know	2
w02C034y	The first time of cardiac disorder diagnostic(yyyy)		120
		-8 Refuse to answer	1
		-9 Don’t know	2
w02C034m	The first time of cardiac disorder diagnostic(mm)		120
		-8 Refuse to answer	1
		-9 Don’t know	25
w02C035	Symptoms of cardiac disorder since previous interview		414
		1 Completely recovered	10
		2 Improved	47
		3 Same	295
		4 Worsened	48
		5 Greatly worsened	14
w02C036	Whether take medicine and treatment about cardiac disorder or not		534
		1 yes	379
		5 no	155
w02C037	Whether have daily activity difficulty by cardiac disorder or not		534
		1 yes	207
		5 no	327
w02C038	Since previous interview, whether been diagnosed with cerebral vascular disease or not		8397
		1 yes	79
		3 Possible stroke or transient ischemic attack	5
		5 no	8313
w02C039	The first time of cerebral vascular disease diagnostic(yyyy/mm)		84
w02C039y	The first time of cerebral vascular disease diagnostic(yyyy)		84
w02C039m	The first time of cerebral vascular disease diagnostic(mm)		84
		-9 Don’t know	9
w02C040	Symptoms of cerebral vascular disease since previous interview		289
		1 Completely recovered	12
		2 Improved	49
		3 Same	170
		4 Worsened	43
		5 Greatly worsened	15
w02C041	Whether take medicine and treatment about cerebral vascular disease or not		373
		1 yes	247
		5 no	126
w02C042	Whether have daily activity difficulty by cerebral vascular disease or not		373
		1 yes	208
		5 no	165
w02C043	Since previous interview, whether been diagnosed with psychiatric disease or not		8497
		1 yes	68
		5 no	8429
w02C044	The first time of psychiatric disease diagnostic(yyyy/mm)		68
w02C044y	The first time of psychiatric disease diagnostic(yyyy)		68
w02C044m	The first time of psychiatric disease diagnostic(mm)		68
		-9 Don’t know	14
w02C045	Symptoms of psychiatric disease since previous interview		191
		1 Completely recovered	6
		2 Improved	43
		3 Same	114
		4 Worsened	21
		5 Greatly worsened	7
w02C046	Whether take medicine and treatment about psychiatric disease or not		259
		1 yes	127
		5 no	132
w02C047	Whether have daily activity difficulty by psychiatric disease or not		259
		1 yes	114
		5 no	145
w02C048	Since previous interview, whether been diagnosed with arthritis and rheumatism disease or not		7244
		1 yes	355
		5 no	6889
w02C049	The first time of arthritis and rheumatism disease diagnostic(yyyy/mm)		355
		-9 Don’t know	1
w02C049y	The first time of arthritis and rheumatism disease diagnostic(yyyy)		355
		-9 Don’t know	1
w02C049m	The first time of arthritis and rheumatism disease diagnostic(mm)		355
		-9 Don’t know	82
w02C050	Symptoms of arthritis and rheumatism diseasesince previous interview		1444
		1 Completely recovered	11
		2 Improved	102
		3 Same	782
		4 Worsened	480
		5 Greatly worsened	69
w02C051	Whether take medicine and treatment about arthritis and rheumatism disease or not		1799
		1 yes	1108
		5 no	690
		-9 Don’t know	1
w02C052	Whether have daily activity difficulty by arthritis and rheumatism disease or not		1799
		1 yes	1088
		5 no	711
w02C053	Treatment experience by traffic accident since previous interview		8688
		1 yes	105
		5 no	8583
w02C054	The lastest traffic accident occurrence time(yyyy/mm)		105
w02C054y	The lastest traffic accident occurrence time(yyyy)		105
w02C054m	The lastest traffic accident occurrence time(mm)		105
		-9 Don’t know	3
w02C055	Whether have daily activity difficulty by traffic accident injury or not		105
		1 yes	51
		5 no	54
w02C056	Since previous interveiw, whether experienced a falling accident or not		8688
		1 yes	243
		5 no	8445
w02C057	Since previous interview, the number of a falling accident (unit: the number)		243
w02C058	Severity level of a falling accident_treatment		243
		1 yes	196
		5 no	47
w02C059	On a pelvis wealth bone fracture by injuries from a falling accident		243
		1 yes	78
		5 no	165
w02C060	Whether have daily activity difficulty by a falling accident or not		243
		1 yes	129
		5 no	114
w02C061	Fear of a falling accident		8688
		1 Not at all	4243
		3 A little bit	3055
		5 A lot	1390
w02C062	Whether have activity limitation by a falling accident		8688
		1 yes	1668
		5 no	7020
w02C063	Since previous interview, whether been diagnosed with prostatic disease or not		3531
		1 yes	82
		5 no	3447
		-8 Refuse to answer	2
w02C064	The first time of prostatic disease diagnostic(yyyy/mm)		82
w02C064y	The first time of prostatic disease diagnostic(yyyy)		82
w02C064m	The first time of prostatic disease diagnostic(mm)		82
		-9 Don’t know	9
w02C065	Symptoms of prostatic disease since previous interview		230
		1 Completely recovered	13
		2 Improved	49
		3 Same	147
		4 Worsened	19
		5 Greatly worsened	2
w02C066	Whether take medicine and treatment about prostatic disease or not		312
		1 yes	165
		5 no	147
w02C067	Whether have daily activity difficulty by prostatic disease or not		312
		1 yes	42
		5 no	270
w02C068	Whether experienced urinary incontinence or not, during past 1 year		4151
		1 yes	399
		5 no	3748
		-8 Refuse to answer	4
w02C069	Symptoms of urinary incontinence since previous interview		776
		1 Completely recovered	80
		2 Improved	165
		3 Same	450
		4 Worsened	75
		5 Greatly worsened	6
w02C070	How many days of urianary incontinence experience in last month(unit : a day)		1175
		-9 Don’t know	3
w02C071	Whether experienced urianary incontinence more than five days in last month or not		3
		1 yes	2
		5 no	1
w02C072	Whether experienced urianary incontinence more than fifteen days in last month or not		2
		1 yes
		5 no	2
		-8 Refuse to answer
w02C073	Whether used any goods for urianary incontinence or not		1175
		1 yes	246
		5 no	929
w02C074	Usually whether used glasses and contact lenses or not		8688
		1 yes	2009
		3 Visually disabled (blind)	22
		5 no	6657
w02C075	Eyesight(wearing glasses)		8666
		1 Very good	64
		2 Good	2276
		3 Fair	4014
		4 Poor	2155
		5 Very poor	157
w02C076	Eyesight for far away object		8666
		1 Very good	62
		2 Good	2454
		3 Fair	4015
		4 Poor	2020
		5 Very poor	115
w02C077	Eyesight for near object		8666
		1 Very good	47
		2 Good	1900
		3 Fair	3604
		4 Poor	2906
		5 Very poor	209
w02C078	Since previous interveiw, whether underwent cataract operation or not		8666
		1 yes	328
		5 no	8338
w02C079	Since previous interview, the part of cataract operation		328
		1 One eye only	141
		5 Both eyes	187
w02C080	Since previous interveiw, whether experienced glaucoma treatment or not		8666
		1 yes	58
		5 no	8608
w02C081	Whether have daily activity difficulty by present eyesight or not		8666
		1 yes	501
		5 no	8165
w02C082	Usually whether used hearing aid or not		8688
		1 yes	210
		5 no	8478
w02C083	Hearing(wearing hearing aid)		8688
		1 Very good	720
		2 Good	5010
		3 Fair	2273
		4 Poor	559
		5 Very poor	126
w02C084	Whether have daily activity difficulty by present hearing or not		8688
		1 yes	426
		5 no	8262
w02C085	Usually whether put artificial teeth or not		8688
		1 yes	2080
		5 no	6608
w02C086	Hard food mastication (do not put artificial teeth)		8688
		1 Very well	270
		2 Pretty well	3330
		3 Fair	2444
		4 Not well	2101
		5 Not at all	543
w02C087	Hard food mastication (put artificial teeth)		2080
		1 Very well	19
		2 Pretty well	383
		3 Fair	841
		4 Not well	775
		5 Not at all	62
w02C088m01	Pain part_1 Headache		8688
		0 no	8169
		1 yes	519
w02C088m02	Pain part_2 Shoulder pain		8688
		0 no	7102
		1 yes	1586
w02C088m03	Pain part_3 Arm pain		8688
		0 no	7827
		1 yes	861
w02C088m04	Pain part_4 Wrist pain		8688
		0 no	8296
		1 yes	392
w02C088m05	Pain part_5 Fingers pain		8688
		0 no	8431
		1 yes	257
w02C088m06	Pain part_6 Chest pain		8688
		0 no	8516
		1 yes	172
w02C088m07	Pain part_7 Stomach(Stomachache)		8688
		0 no	8603
		1 yes	85
w02C088m08	Pain part_8 Back pain		8688
		0 no	5878
		1 yes	2810
w02C088m09	Pain part_9 Buttocks pain		8688
		0 no	8419
		1 yes	269
w02C088m10	Pain part_ 10 Leg pain		8688
		0 no	6098
		1 yes	2590
w02C088m11	Pain part_11 Knee pain		8688
		0 no	5847
		1 yes	2841
w02C088m12	Pain part_12 Ankle pain		8688
		0 no	8325
		1 yes	363
w02C088m13	Pain part_13 Toes pain		8688
		0 no	8568
		1 yes	120
w02C088m14	Pain part_14 No pain		8688
		0 no	5369
		1 yes	3319
w02C089	Level of pain_ 1 Headache		519
		1 Mild	333
		3 Moderate	152
		5 Severe	34
w02C090	Level of pain_2 Shoulder pain		1586
		1 Mild	1189
		3 Moderate	332
		5 Severe	65
w02C091	Level of pain_3 Arm pain		861
		1 Mild	587
		3 Moderate	229
		5 Severe	45
w02C092	Level of pain_4 Wrist pain		392
		1 Mild	258
		3 Moderate	115
		5 Severe	19
w02C093	Level of pain_5 Finger pain		257
		1 Mild	144
		3 Moderate	96
		5 Severe	17
w02C094	Level of pain_6 Chest pain		172
		1 Mild	95
		3 Moderate	62
		5 Severe	15
w02C095	Level of pain_7 Stomachache pain		85
		1 Mild	46
		3 Moderate	30
		5 Severe	9
w02C096	Level of pain_8 Waist pain		2810
		1 Mild	1692
		3 Moderate	879
		5 Severe	239
w02C097	Level of pain_9 Hip pain		269
		1 Mild	87
		3 Moderate	136
		5 Severe	46
w02C098	Level of pain_10 Leg pain		2590
		1 Mild	1509
		3 Moderate	871
		5 Severe	210
w02C099	Level of pain_11 knee pain		2841
		1 Mild	1612
		3 Moderate	993
		5 Severe	236
w02C100	Level of pain_12 Ankle pain		363
		1 Mild	176
		3 Moderate	155
		5 Severe	32
w02C101	Level of pain_13 Toe pain		120
		1 Mild	48
		3 Moderate	55
		5 Severe	17
w02C102	Whether have daily activity difficulty by body pain or not		5369
		1 yes	2204
		5 no	3165
w02C103	Problem of health by other disease		8688
		1 yes	773
		5 no	7915
w02C104	Other disease
w02C105	Weight (unit : Kilogram)		8688
		-9 Don’t know	89
w02C106	Whether the weight was chenged more than 5 Kgs in last 1 year or not		8688
		1 Yes, I gained weight	434
		2 Yes, I lost weight	928
		3 Yes, I gained weight and then lost it again	419
		4 Yes, I lost weight and then gained it again	155
		5 No	6751
		-9 Don’t know	1
w02C107	Height (unit : Centimeter)		8688
		-9 Don’t know	166
w02C108	Whether take regular exercise or not(more than one time in a week)		8688
		1 yes	3083
		5 no	5605
w02C109	A reason why did not take exercise regularly		5605
		1 Too busy	1690
		2 No space or place to work out	141
		3 Too lazy	1616
		4 Do not like exercise	956
		5 Never thought about doing exercise	843
		6 Others	359
w02C110	Other reason		359
w02C111	A time of exercise per a week (unit: a time/ a week)		3083
		-8 Refuse to answer	1
w02C112	Exercise time per a session (unit: a minute)		3083
w02C113	Term of regular exercise		3083
		1 Less than 3 months	121
		2 4~6 months	102
		More than 7 months and less than 1 year	161
		4 1~2 years	682
		5 3~4 years	686
		6 5~6 years	379
		7 More than 7 years	952
w02C114m01	Whether have a meal or not_yester day breakfast		8688
		0 no	307
		1 yes	8381
w02C114m02	Whether have a meal or not_yester day lunch		8688
		0 no	230
		1 yes	8458
w02C114m03	Whether have a meal or not_yester day dinner		8688
		0 no	150
		1 yes	8538
w02C114m04	Whether have a meal or not_no any meal		8688
		0 no	8667
		1 yes	21
w02C115m01	Whether have a meal or not_the day before yesterday day breakfast		8688
		0 no	335
		1 yes	8353
w02C115m02	Whether have a meal or not_the day before yesterday day lunch		8688
		0 no	232
		1 yes	8456
w02C115m03	Whether have a meal or not_the day before yesterday day dinner		8688
		0 no	126
		1 yes	8562
w02C115m04	Whether have a meal or not_the day before yesterday day no any meal		8688
		0 no	8670
		1 yes	18
w02C116	Smoking experience more than 5 packs (100 cigarettes) since previous interview		8688
		1 yes	1625
		5 no	7063
w02C117	Present, whether or not smoking		1625
		1 yes	1582
		5 no	43
w02C118	Beginning time of Smoking(yyyy/mm)		239
		-8 Refuse to answer	1
		-9 Don’t know	6
w02C118y	Beginning time of Smoking(yyyy)		239
		-8 Refuse to answer	1
		-9 Don’t know	6
w02C118m	Beginning time of Smoking(mm)		239
		-8 Refuse to answer	1
		-9 Don’t know	179
w02C119	Amount of smoking in persent (unit: a cigarette/ a day)		1582
		-8 Refuse to answer	1
w02C120	Maximum amount of smoking per a day (unit: a cigarette)		43
		-8 Refuse to answer	1
w02C121	Non smoking time (yyyy/mm)		274
w02C121y	Non smoking time (yyyy)		274
w02C121m	Non smoking time (mm)		274
		-9 Don’t know	52
w02C122	Usually, whether drink some alcohol or not		8688
		1 yes	3160
		5 no	5528
w02C123	The time of quit drinking (yyyy/mm)		365
		-8 Refuse to answer	1
		-9 Don’t know	2
w02C123y	The time of quit drinking (yyyy)		365
		-8 Refuse to answer	1
		-9 Don’t know	2
w02C123m	The time of quit drinking (mm)		365
		-8 Refuse to answer	1
		-9 Don’t know	97
w02C124	Beginning time of drinking (yyyy/mm)		211
		-9 Don’t know	9
w02C124y	Beginning time of drinking (yyyy)		211
		-9 Don’t know	9
w02C124m	Beginning time of drinking (mm)		211
		-9 Don’t know	74
w02C126	Average drinking frequency (Korean distilled spirits: Soju) per a month		3160
		1 None or less than once a month	455
		2 Once a month	342
		3 2~3 times a month	672
		4 Once a week	682
		5 2~3 times a week	624
		6 4~6 times a week	172
		7 Once a day	203
		8 More than twice a day	10
w02C127	Average drinking capacity(Korean distilled spirits: Soju) at a time (unit: a glass, 50cc )		2705
w02C128	Average drinking frequency (Beer) per a month		3160
		1 None or less than once a month	1639
		2 Once a month	529
		3 2~3 times a month	485
		4 Once a week	332
		5 2~3 times a week	135
		6 4~6 times a week	17
		7 Once a day	21
		8 More than twice a day	2
w02C129	Average drinking capacity(Beer) at a time (unit: a glass, 220cc )		1521
w02C130	Average drinking frequency Makgeolli(unstrained rice wine) per a month		3160
		1 None or less than once a month	2657
		2 Once a month	182
		3 2~3 times a month	119
		4 Once a week	101
		5 2~3 times a week	48
		6 4~6 times a week	19
		7 Once a day	32
		8 More than twice a day	2
w02C131	Average drinking capacity Makgeolli(unstrained rice wine) at a time (unit: a glass, 240cc )		503
w02C132	Average drinking frequency (Whisky or Liquor) per a month		3160
		1 None or less than once a month	3089
		2 Once a month	46
		3 2~3 times a month	13
		4 Once a week	8
		5 2~3 times a week
		6 4~6 times a week	1
		7 Once a day	3
		8 More than twice a day
w02C133	Average drinking capacity(Whisky or Liquor) at a time (unit: a glass, 30cc )		71
w02C134	Average drinking frequency (Wine) per a month		3160
		1 None or less than once a month	3094
		2 Once a month	35
		3 2~3 times a month	12
		4 Once a week	8
		5 2~3 times a week	7
		6 4~6 times a week	1
		7 Once a day	3
		8 More than twice a day
w02C135	Average drinking capacity(Whisky or Liquor) at a time (unit: a glass, 900cc )		66
w02C136	Whether experience quit drinking or not		3160
		1 yes	433
		5 no	2727
w02C137	Whether the people blame about the respondent's drinking habit or not		3160
		1 yes	178
		5 no	2982
w02C138	Whether get angry to the people who blame the respondent's drinking habit or not		178
		1 yes	118
		5 no	60
w02C139	Whether experience distress or guilty about drinking or not		3160
		1 yes	117
		5 no	3043
w02C140	Whether experience to have a drink for nerve stability/elimination of hangover, or not		3160
		1 yes	76
		5 no	3084
w02C141	In last year, whether experience depression continuously for two weeks or not		8688
		1 yes	620
		3 Did not feel depressed because I was taking anti‐depressants	51
		5 no	8017
w02C142	<Feeling and action for passing one week> -Troublesome and hard feeling about ordinary times work		8637
		1 Very rarely (less than one day)	4849
		2 Sometimes (1-2 days)	2773
		3 Often (3-4 days)	857
		4 Almost always (5-7 days)	155
		-8 Refuse to answer	1
		-9 Don’t know	2
w02C143	<Feeling and action for passing one week> -Concentration difficulty		8637
		1 Very rarely (less than one day)	5206
		2 Sometimes (1~2 days)	2445
		3 Often (3~4 days)	800
		4 Almost always (5~7 days)	184
		-9 Don’t know	2
w02C144	<Feeling and action for passing one week> -Depression		8637
		1 Very rarely (less than one day)	5243
		2 Sometimes (1~2 days)	2465
		3 Often (3~4 days)	748
		4 Almost always (5~7 days)	179
		-9 Don’t know	2
w02C145	<Feeling and action for passing one week> -Felt tired out or low in energy		8637
		1 Very rarely (less than one day)	4515
		2 Sometimes (1~2 days)	2719
		3 Often (3~4 days)	1038
		4 Almost always (5~7 days)	363
		-9 Don’t know	2
w02C146	<Feeling and action for passing one week> -Felt pretty good		8637
		1 Very rarely (less than one day)	2167
		2 Sometimes (1~2 days)	1997
		3 Often (3~4 days)	2240
		4 Almost always (5~7 days)	2231
		-9 Don’t know	2
w02C147	<Feeling and action for passing one week> -Afraid of something		8637
		1 Very rarely (less than one day)	5536
		2 Sometimes (1~2 days)	2330
		3 Often (3~4 days)	602
		4 Almost always (5~7 days)	166
		-9 Don’t know	3
w02C148	<Feeling and action for passing one week> -Trouble falling asleep		8637
		1 Very rarely (less than one day)	5207
		2 Sometimes (1~2 days)	2258
		3 Often (3~4 days)	838
		4 Almost always (5~7 days)	333
		-9 Don’t know	1
w02C149	<Feeling and action for passing one week> -Felt satisfied overall		8637
		1 Very rarely (less than one day)	2592
		2 Sometimes (1~2 days)	2066
		3 Often (3~4 days)	1941
		4 Almost always (5~7 days)	2036
		-9 Don’t know	2
w02C150	<Feeling and action for passing one week> -Felt alone		8637
		1 Very rarely (less than one day)	5334
		2 Sometimes (1~2 days)	2392
		3 Often (3~4 days)	678
		4 Almost always (5~7 days)	231
		-9 Don’t know	2
w02C151	<Feeling and action for passing one week> -Felt down, no good or worthless		8637
		1 Very rarely (less than one day)	5409
		2 Sometimes (1~2 days)	2276
		3 Often (3~4 days)	682
		4 Almost always (5~7 days)	268
		-9 Don’t know	2
w02C201	ADL(Necessity of aid for daily life)_dressing, buttoning or zipping up		8688
		1 No, I don't need any help	8474
		3 Yes, I need help to some extent	114
		5 Yes, I need help in every respect	100
w02C202	ADL(Necessity of aid for daily life)_washing face, hair & bruching teeth		8688
		1 No, I don't need any help	8482
		3 Yes, I need help to some extent	114
		5 Yes, I need help in every respect	92
w02C203	ADL(Necessity of aid for daily life)_bathing or showering		8688
		1 No, I don't need any help	8346
		3 Yes, I need help to some extent	209
		5 Yes, I need help in every respect	133
w02C204	ADL(Necessity of aid for daily life)_eating(using some tools such as forks, knives, etc)		8688
		1 No, I don't need any help	8519
		3 Yes, I need help to some extent	92
		5 Yes, I need help in every respect	77
w02C205	ADL(Necessity of aid for daily life)_getting out of bed and walking out of the room		8688
		1 No, I don't need any help	8458
		3 Yes, I need help to some extent	138
		5 Yes, I need help in every respect	92
w02C206	ADL(Necessity of aid for daily life)_using the toilet		8688
		1 No, I don't need any help	8520
		3 Yes, I need help to some extent	87
		5 Yes, I need help in every respect	81
w02C207	ADL(Necessity of aid for daily life)_controlling urination and defecation		8688
		1 No, I don't need any help	8533
		3 Yes, I need help to some extent	77
		5 Yes, I need help in every respect	78
w02C208	IADL(Necessity of aid for daily life)_personal grooming		8688
		1 No, I don't need any help	8428
		3 Yes, I need help to some extent	166
		5 Yes, I need help in every respect	94
w02C209	IADL(Necessity of aid for daily life)_doing housework		8688
		1 No, I don't need any help	8113
		3 Yes, I need help to some extent	372
		5 Yes, I need help in every respect	203
w02C210	IADL(Necessity of aid for daily life)_preparing meals		8688
		1 No, I don't need any help	7879
		3 Yes, I need help to some extent	498
		5 Yes, I need help in every respect	311
w02C211	IADL(Necessity of aid for daily life)_doing laundry		8688
		1 No, I don't need any help	7853
		3 Yes, I need help to some extent	473
		5 Yes, I need help in every respect	362
w02C212	IADL(Necessity of aid for daily life)_going out a short distance without transportation		8688
		1 No, I don't need any help	8190
		3 Yes, I need help to some extent	270
		5 Yes, I need help in every respect	228
w02C213	IADL(Necessity of aid for daily life)_going out using transportation		8688
		1 No, I don't need any help	8088
		3 Yes, I need help to some extent	305
		5 Yes, I need help in every respect	295
w02C214	IADL(Necessity of aid for daily life)_shopping		8688
		1 No, I don't need any help	8257
		3 Yes, I need help to some extent	220
		5 Yes, I need help in every respect	211
w02C215	IADL(Necessity of aid for daily life)_managing money		8688
		1 No, I don't need any help	8193
		3 Yes, I need help to some extent	264
		5 Yes, I need help in every respect	231
w02C216	IADL(Necessity of aid for daily life)_making or taking phone calls		8688
		1 No, I don't need any help	8352
		3 Yes, I need help to some extent	189
		5 Yes, I need help in every respect	147
w02C217	IADL(Necessity of aid for daily life)_taking medication right on time		8688
		1 No, I don't need any help	8445
		3 Yes, I need help to some extent	141
		5 Yes, I need help in every respect	102
w02C218_01	The relationship with the nursing attendance who helps the most in order		1120
		2 Spouse	421
		3 Mother	16
		4 Father	2
		5 Mother‐in‐law
		6 Father‐in‐law
		7 1st child	61
		8 2nd child	28
		9 3rd child	21
		10 4th child	24
		11 5th child	10
		12 6th child	3
		13 7th child	3
		14 8th child
		15 9th child
		16 10th child
		27 1st Sibling
		28 2nd Sibling
		29 3rd Sibling
		30 4th Sibling	1
		31 5th Sibling
		32 6th Sibling
		33 7th Sibling
		34 8th Sibling
		35 9th Sibling
		36 10th Sibling
		37 11th Sibling
		38 12th Sibling
		39 13th Sibling
		40 14th Sibling
		47 Brother‐in‐law/sister‐in‐law	1
		48 Son-in-law/daughter-in-law	104
		49 Grandchild	12
		50 Other relatives	3
		52 Voluntary worker	8
		53 Publicly provided helper	13
		54 Personally hired helper	13
		55 Helper or other non‐relatives	18
		56 No one helped	358
w02C218_02	The relationship with the nursing attendance who helps much secondly in order		762
		2 Spouse	19
		3 Mother	1
		4 Father
		5 Mother‐in‐law
		6 Father‐in‐law
		7 1st child	57
		8 2nd child	33
		9 3rd child	18
		10 4th child	12
		11 5th child	9
		12 6th child	4
		13 7th child	1
		14 8th child	1
		15 9th child
		16 10th child
		27 1st Sibling
		28 2nd Sibling	1
		29 3rd Sibling
		30 4th Sibling
		31 5th Sibling
		32 6th Sibling
		33 7th Sibling
		34 8th Sibling
		35 9th Sibling
		36 10th Sibling
		37 11th Sibling
		38 12th Sibling
		39 13th Sibling
		40 14th Sibling
		47 Brother‐in‐law/sister‐in‐law
		48 Son-in-law/daughter-in-law	44
		49 Grandchild	17
		50 Other relatives	3
		52 Voluntary worker	3
		53 Publicly provided helper	6
		54 Personally hired helper	3
		55 Helper or other non‐relatives	1
		56 No one helped	529
w02C218_03	The relationship with the nursing attendance who helps much thirdly in order		233
		2 Spouse
		3 Mother	2
		4 Father
		5 Mother‐in‐law
		6 Father‐in‐law
		7 1st child	10
		8 2nd child	12
		9 3rd child	6
		10 4th child	2
		11 5th child
		12 6th child	1
		13 7th child
		14 8th child
		15 9th child	1
		16 10th child
		27 1st Sibling
		28 2nd Sibling
		29 3rd Sibling
		30 4th Sibling
		31 5th Sibling
		32 6th Sibling
		33 7th Sibling
		34 8th Sibling
		35 9th Sibling
		36 10th Sibling
		37 11th Sibling
		38 12th Sibling
		39 13th Sibling
		40 14th Sibling
		47 Brother‐in‐law/sister‐in‐law
		48 Son-in-law/daughter-in-law	6
		49 Grandchild	15
		50 Other relatives
		52 Voluntary worker
		53 Publicly provided helper	1
		54 Personally hired helper
		55 Helper or other non‐relatives
		56 No one helped	177
w02C218_04	The relationship with the nursing attendance who helps much forthly in order		56
		2 Spouse
		3 Mother
		4 Father
		5 Mother‐in‐law
		6 Father‐in‐law
		7 1st child	3
		8 2nd child	1
		9 3rd child	3
		10 4th child	1
		11 5th child
		12 6th child
		13 7th child	1
		14 8th child
		15 9th child
		16 10th child
		27 1st Sibling
		28 2nd Sibling
		29 3rd Sibling
		30 4th Sibling
		31 5th Sibling
		32 6th Sibling
		33 7th Sibling
		34 8th Sibling
		35 9th Sibling
		36 10th Sibling
		37 11th Sibling
		38 12th Sibling
		39 13th Sibling
		40 14th Sibling
		47 Brother‐in‐law/sister‐in‐law
		48 Son-in-law/daughter-in-law	2
		49 Grandchild	1
		50 Other relatives
		52 Voluntary worker
		53 Publicly provided helper
		54 Personally hired helper
		55 Helper or other non‐relatives
		56 No one helped	44
w02C218_05	The relationship with the nursing attendance who helps much fifthly in order		12
		2 Spouse
		3 Mother
		4 Father
		5 Mother‐in‐law
		6 Father‐in‐law
		7 1st child
		8 2nd child	1
		9 3rd child
		10 4th child	1
		11 5th child
		12 6th child
		13 7th child
		14 8th child
		15 9th child
		16 10th child
		27 1st Sibling
		28 2nd Sibling
		29 3rd Sibling
		30 4th Sibling
		31 5th Sibling
		32 6th Sibling
		33 7th Sibling
		34 8th Sibling
		35 9th Sibling
		36 10th Sibling
		37 11th Sibling
		38 12th Sibling
		39 13th Sibling
		40 14th Sibling
		47 Brother‐in‐law/sister‐in‐law
		48 Son-in-law/daughter-in-law
		49 Grandchild
		50 Other relatives
		52 Voluntary worker
		53 Publicly provided helper
		54 Personally hired helper
		55 Helper or other non‐relatives
		56 No one helped	10
w02C219_01	In last month, the number of service days from the nursing attendance who helped the most in order (unit : a day)		762
w02C219_02	In last month, the number of service days from the nursing attendance who helped the secondly in order (unit : a day)		233
		-8 Refuse to answer	1
w02C219_03	In last month, the number of service days from the nursing attendance who helped the thirdly in order (unit : a day)		56
w02C219_04	In last month, the number of service days from the nursing attendance who helped the fourthy in order (unit : a day)		12
w02C219_05	In last month, the number of service days from the nursing attendance who helped the fifthly in order (unit : a day)		2
w02C220_01	The average time of service from the nursing attendance who helped the most in order in a day(unit : an hour)		762
w02C220_02	The average time of service from the nursing attendance who helped the secondly in order in a day(unit : an hour)		233
w02C220_03	The average time of service from the nursing attendance who helped the thirdly in order in a days(unit : an hour)		56
w02C220_04	The average time of service from the nursing attendance who helped the fourthly in order in a day(unit : an hour)		12
w02C220_05	The average time of service from the nursing attendance who helped the fifthly in order in a day(unit : an hour)		2
w02C221_01	paid nursing fee to the nursing attendance who the most in order or not		762
		1 yes	22
		5 no	740
w02C221_02	paid nursing fee to the nursing attendance who helps much the secondly in order or not		233
		1 yes	6
		5 no	227
w02C221_03	paid nursing fee to the nursing attendance who helps much the thirdly in order or not		56
		1 yes	1
		5 no	55
w02C221_04	paid nursing fee to the nursing attendance who helps much the fourthly in order or not		12
		1 yes
		5 no	12
w02C221_05	paid nursing fee to the nursing attendance who helps much the fifthly in order or not		2
		1 yes
		5 no	2
w02C222_01	Nursing fee to the nursing attendance who helps the most in order (unit : 10,000 won_Korean currency/ a month)		22
		-9 Don’t know	5
w02C222_02	Nursing fee to the nursing attendance who helps much secondly in order (unit : 10,000 won_Korean currency/ a month)		6
		-9 Don’t know	1
w02C222_03	Nursing fee to the nursing attendance who helps much the thirdly in order (unit : 10,000 won_Korean currency/ a month)		1
w02C222_04	Nursing fee to the nursing attendance who helps much the fourthly in order (unit : 10,000 won_Korean currency/ a month)
w02C222_05	Nursing fee to the nursing attendance who helps much the fifthly in order (unit : 10,000 won_Korean currency/ a month)
w02C223a	contributed nursing fee_by myself		23
w02C223b	contributed nursing fee_by a ralative		23
w02C223c	contributed nursing fee_by private health insurance supports		23
w02C224m01	Possibility of a long term of nursing attendance in the future_(1) spouse		8688
		0 no	3326
		1 yes	5362
w02C224m02	Possibility of a long term of nursing attendance in the future_(2) parents		8688
		0 no	8635
		1 yes	53
w02C224m03	Possibility of a long term of nursing attendance in the future_(3) a son		8688
		0 no	6351
		1 yes	2337
w02C224m04	Possibility of a long term of nursing attendance in the future_(4) a daughter		8688
		0 no	6515
		1 yes	2173
w02C224m05	Possibility of a long term of nursing attendance in the future_(5) a son in law/a daughter in law		8688
		0 no	7604
		1 yes	1084
w02C224m06	Possibility of a long term of nursing attendance in the future_(6) sibling		8688
		0 no	8571
		1 yes	117
w02C224m07	Possibility of a long term of nursing attendance in the future_(7) grand children		8688
		0 no	8591
		1 yes	97
w02C224m08	Possibility of a long term of nursing attendance in the future_(8) others		8688
		0 no	8668
		1 yes	20
w02C224m09	Possibility of a long term of nursing attendance in the future_(9) a volunteer		8688
		0 no	8534
		1 yes	154
w02C224m10	Possibility of a long term of nursing attendance in the future_(10) a government volunteer		8688
		0 no	8431
		1 yes	257
w02C224m11	Possibility of a long term of nursing attendance in the future_(11) a personally employed nursing attendance		8688
		0 no	8201
		1 yes	487
w02C224m12	Possibility of a long term of nursing attendance in the future_(12) no body		8688
		0 no	7513
		1 yes	1175
w02C301	Whether enrolled National Health Insurance and Medical Aid or not		8688
		1 National Health Insurance System	8167
		5 Medical Aid System	521
		-8 Refuse to answer
		-9 Don’t know
w02C302	Through current (respondent's or respondent's family's) employer/ Through community		8167
		1 Through (R’s or R’s family’s) current employer	5237
		5 Through the community	2928
		-9 Don’t know	2
w02C303	(A case of work subscriber) an insured person/protegee.		5237
		1 Insured person	976
		5 Dependent family member	4261
w02C304	(A case of a local subscriber) Whether be a household or not		2928
		1 yes	1578
		5 no	1350
w02C305	A person bearing health insurance payment		8167
		1 You	2492
		2 Spouse	1604
		3 Son/daughter	3569
		4 Son-in-law/daughter‐in‐law	283
		5 Other relatives	115
		-9 Don’t know	104
w02C306	The amount of monthly annuities of national health insurance		8167
		-9 Don’t know	9
		-8 Refuse to answer	2591
w02C307	Whether failed to pay Health Insurance Premium or not		8167
		1 yes	47
		5 no	8104
		-9 Don’t know	16
w02C308	The term of arrearage (unit: a month)		47
		-8 Refuse to answer	1
		-9 Don’t know	4
w02C309	A kind of Medical Aid		521
		1 Type 1	326
		5 Type 2	194
		-9 Don’t know	1
w02C310	Whether enrolled private health insurance or not		8688
		1 yes	2757
		5 no	5931
		-9 Don’t know
w02C311	The numbers of private health insurance enrolled (unit: a number)		2757
		-9 Don’t know	4
w02C312	The total of private health insurance premuim per a month (unit: 10,000 won_Korean currency/sum)		2757
		-9 Don’t know	31
w02C313	In past two years, whether received the first free health medical examination benefit or not		8688
		1 yes	5366
		5 no	3322
w02C314	The reason why do not receive the first free health medical examination benefit		3322
		1 Wanted to receive the medical checkup, but unable to because I had trouble getting around	319
		2 Did not expect any problem, as I was fine in the previous checkup	558
		3 Too busy, could not have time	713
		4 I could not trust the results	267
		5 I was afraid of the results	174
		6 Even if an illness is detected, no adequate treatment is available	167
		7 Did not see a need	982
		8 I did not know it is free	135
		9 Others	7
w02C315	Others		7
w02C316	Whether received the second free health medical examination benefit or not		5275
		1 yes	570
		5 no	4705
w02C317	In the past two years, whether paid own money for a Health Medical Examination or not		8688
		1 yes	932
		5 no	7756
w02C318	Since previous interview, the number of hospitalization (unit: a time)		8688
w02C319_01	1st health care facility(hospitalization)		1107
		1 General hospital	1047
		3 Government-designated nursing hospital	39
		5 Other nursing hospitals	21
w02C319_02	2nd health care facility(hospitalization)		229
		1 General hospital	205
		3 Government-designated nursing hospital	11
		5 Other nursing hospitals	12
		-9 Don’t know	1
w02C319_03	3rd health care facility(hospitalization)		70
		1 General hospital	63
		3 Government-designated nursing hospital	4
		5 Other nursing hospitals	3
w02C319_04	4th health care facility(hospitalization)		29
		1 General hospital	26
		3 Government-designated nursing hospital	3
		5 Other nursing hospitals
w02C319_05	5th health care facility(hospitalization)		20
		1 General hospital	18
		3 Government-designated nursing hospital	2
		5 Other nursing hospitals
w02C319_06	6th health care facility(hospitalization)		13
		1 General hospital	13
		3 Government-designated nursing hospital
		5 Other nursing hospitals
w02C319_07	7th health care facility(hospitalization)		9
		1 General hospital	9
		3 Government-designated nursing hospital
		5 Other nursing hospitals
w02C319_08	8th health care facility(hospitalization)		7
		1 General hospital	7
		3 Government-designated nursing hospital
		5 Other nursing hospitals
w02C319_09	9th health care facility(hospitalization)		6
		1 General hospital	6
		3 Government-designated nursing hospital
		5 Other nursing hospitals
w02C319_10	10th health care facility(hospitalization)		6
		1 General hospital	6
		3 Government-designated nursing hospital
		5 Other nursing hospitals
w02C319_11	11th health care facility(hospitalization)		2
		1 General hospital	2
		3 Government-designated nursing hospital
		5 Other nursing hospitals
w02C319_12	12th health care facility(hospitalization)		2
		1 General hospital	2
		3 Government-designated nursing hospital
		5 Other nursing hospitals
w02C320_01	The term of 1st hospitalization (unit: a day)		1107
w02C320_02	The term of 2nd hospitalization (unit: a day)		229
		-9 Don’t know	2
w02C320_03	The term of 3rd hospitalization (unit: a day)		70
		-9 Don’t know	1
w02C320_04	The term of 4th hospitalization (unit: a day)		29
		-9 Don’t know	1
w02C320_05	The term of 5th hospitalization (unit: a day)		20
		-9 Don’t know	1
w02C320_06	The term of 6th hospitalization (unit: a day)		13
w02C320_07	The term of 7th hospitalization (unit: a day)		9
w02C320_08	The term of 8th hospitalization (unit: a day)		7
w02C320_09	The term of 9th hospitalization (unit: a day)		6
w02C320_10	The term of 10th hospitalization (unit: a day)		6
w02C320_11	The term of 11th hospitalization (unit: a day)		2
w02C320_12	The term of 12th hospitalization (unit: a day)		2
w02C321_01	The amount of hospital charge for 1st hospitalization (unit : 10,000 won_Korean currency)		1107
		-8 Refuse to answer	1
		-9 Don’t know	134
w02C321_02	The amount of hospital charge for 2nd hospitalization (unit : 10,000 won_Korean currency)		229
		-9 Don’t know	36
w02C321_03	The amount of hospital charge for 3rd hospitalization (unit : 10,000 won_Korean currency)		70
		-9 Don’t know	11
w02C321_04	The amount of hospital charge for 4th hospitalization (unit : 10,000 won_Korean currency)		29
		-9 Don’t know	4
w02C321_05	The amount of hospital charge for 5th hospitalization (unit : 10,000 won_Korean currency)		20
		-9 Don’t know	3
w02C321_06	The amount of hospital charge for 6th hospitalization (unit : 10,000 won_Korean currency)		13
		-9 Don’t know	1
w02C321_07	The amount of hospital charge for 7th hospitalization (unit : 10,000 won_Korean currency)		9
		-9 Don’t know	1
w02C321_08	The amount of hospital charge for 8th hospitalization (unit : 10,000 won_Korean currency)		7
		-9 Don’t know	1
w02C321_09	The amount of hospital charge for 9th hospitalization (unit : 10,000 won_Korean currency)		6
		-9 Don’t know	1
w02C321_10	The amount of hospital charge for 10th hospitalization (unit : 10,000 won_Korean currency)		6
		-9 Don’t know	1
w02C321_11	The amount of hospital charge for 11th hospitalization (unit : 10,000 won_Korean currency)		2
		-9 Don’t know
w02C321_12	The amount of hospital charge for 12th hospitalization (unit : 10,000 won_Korean currency)		2
		-9 Don’t know
w02C322_01a	In 1st hospitalization, contibuted hospital charge_(1) by myself		879
		-9 Don’t know	16
w02C322_01b	In 1st hospitalization, contibuted hospital charge_(2) by a relative		879
		-9 Don’t know	18
w02C322_01c	In 1st hospitalization, contibuted hospital charge_(3) by private health insurance supports		879
		-8 Refuse to answer	1
		-9 Don’t know	33
w02C322_02a	In 2nd hospitalization, contibuted hospital charge_(1) by myself		160
		-9 Don’t know
w02C322_02b	In 2nd hospitalization, contibuted hospital charge_(2) by a relative		160
		-9 Don’t know	8
w02C322_02c	In 2nd hospitalization, contibuted hospital charge_(3) by private health insurance supports		160
		-9 Don’t know	4
w02C322_03a	In 3rd hospitalization, contibuted hospital charge_(1) by myself		41
		-9 Don’t know	1
w02C322_03b	In 3rd hospitalization, contibuted hospital charge_(2) by a relative		41
		-9 Don’t know
w02C322_03c	In 3rd hospitalization, contibuted hospital charge_(3) by private health insurance supports		41
		-9 Don’t know
w02C322_04a	In 4th hospitalization, contibuted hospital charge_(1) by myself		9
		-9 Don’t know
w02C322_04b	In 4th hospitalization, contibuted hospital charge_(2) by a relative		9
		-9 Don’t know
w02C322_04c	In 4th hospitalization, contibuted hospital charge_(3) by private health insurance supports		9
		-9 Don’t know
w02C322_05a	In 5th hospitalization, contibuted hospital charge_(1) by myself		7
		-9 Don’t know	1
w02C322_05b	In 5th hospitalization, contibuted hospital charge_(2) by a relative		7
		-9 Don’t know	1
w02C322_05c	In 5th hospitalization, contibuted hospital charge_(3) by private health insurance supports		7
		-9 Don’t know	1
w02C322_06a	In 6th hospitalization, contibuted hospital charge_(1) by myself		4
		-9 Don’t know
w02C322_06b	In 6th hospitalization, contibuted hospital charge_(2) by a relative		4
		-9 Don’t know
w02C322_06c	In 6th hospitalization, contibuted hospital charge_(3) by private health insurance supports		4
		-9 Don’t know
w02C322_07a	In 7th hospitalization, contibuted hospital charge_(1) by myself		2
		-9 Don’t know
w02C322_07b	In 7th hospitalization, contibuted hospital charge_(2) by a relative		2
		-9 Don’t know
w02C322_07c	In 7th hospitalization, contibuted hospital charge_(3) by private health insurance supports		2
		-9 Don’t know
w02C322_08a	In 8th hospitalization, contibuted hospital charge_(1) by myself		1
		-9 Don’t know
w02C322_08b	In 8th hospitalization, contibuted hospital charge_(2) by a relative		1
		-9 Don’t know
w02C322_08c	In 8th hospitalization, contibuted hospital charge_(3) by private health insurance supports		1
		-9 Don’t know
w02C322_09a	In 9th hospitalization, contibuted hospital charge_(1) by myself
		-9 Don’t know
w02C322_09b	In 9th hospitalization, contibuted hospital charge_(2) by a relative
		-9 Don’t know
w02C322_09c	In 9th hospitalization, contibuted hospital charge_(3) by private health insurance supports
		-9 Don’t know
w02C322_10a	In 10th hospitalization, contibuted hospital charge_(1) by myself		4
		-9 Don’t know
w02C322_10b	In 10th hospitalization, contibuted hospital charge_(2) by a relative		4
		-9 Don’t know
w02C322_10c	In 10th hospitalization, contibuted hospital charge_(3) by private health insurance supports		4
		-9 Don’t know
w02C322_11a	In 11th hospitalization, contibuted hospital charge_(1) by myself
		-9 Don’t know
w02C322_11b	In 11th hospitalization, contibuted hospital charge_(2) by a relative
		-9 Don’t know
w02C322_11c	In 11th hospitalization, contibuted hospital charge_(3) by private health insurance supports
		-9 Don’t know
w02C322_12a	In 12th hospitalization, contibuted hospital charge_(1) by myself		2
		-9 Don’t know
w02C322_12b	In 12th hospitalization, contibuted hospital charge_(3) by private health insurance supports		2
		-9 Don’t know
w02C322_12c	In 12th hospitalization, contibuted hospital charge_(3) by private health insurance supports		2
		-9 Don’t know
w02C323_01a1	In 1st hospitalization, the relationship with the nursing attendance who helped the most in order		1107
		2 Spouse	494
		3 Mother	1
		4 Father	6
		5 Mother‐in‐law
		6 Father‐in‐law
		7 1st child	87
		8 2nd child	56
		9 3rd child	27
		10 4th child	20
		11 5th child	12
		12 6th child	1
		13 7th child	2
		14 8th child
		15 9th child
		16 10th child
		27 1st Sibling	2
		28 2nd Sibling	2
		29 3rd Sibling	1
		30 4th Sibling	3
		31 5th Sibling	2
		32 6th Sibling
		33 7th Sibling
		34 8th Sibling
		35 9th Sibling
		36 10th Sibling
		37 11th Sibling
		38 12th Sibling
		39 13th Sibling
		40 14th Sibling
		47 Brother‐in‐law/sister‐in‐law
		48 Son-in-law/daughter-in-law	71
		49 Grandchild	6
		50 Other relatives	4
		52 Voluntary worker	2
		53 Publicly provided helper	13
		54 Personally hired helper	63
		55 Helper or other non‐relatives	16
		57 No one helped	216
w02C323_01a2	In 1st hospitalization, the relationship with the nursing attendance who helped secondly in order		180
		2 Spouse	11
		3 Mother
		4 Father	1
		5 Mother‐in‐law	1
		6 Father‐in‐law
		7 1st child	34
		8 2nd child	34
		9 3rd child	24
		10 4th child	11
		11 5th child	7
		12 6th child	3
		13 7th child
		14 8th child
		15 9th child
		16 10th child
		27 1st Sibling
		28 2nd Sibling	1
		29 3rd Sibling	2
		30 4th Sibling	1
		31 5th Sibling
		32 6th Sibling
		33 6th Sibling
		34 7th Sibling
		35 7th Sibling
		36 8th Sibling
		37 8th Sibling
		38 9th Sibling
		39 9th Sibling
		40 10th Sibling
		47 Brother‐in‐law/sister‐in‐law
		48 Son-in-law/daughter-in-law	27
		49 Grandchild
		50 Other relatives
		52 Voluntary worker
		53 Publicly provided helper	2
		54 Personally hired helper	21
		55 Helper or other non‐relatives
		57 No one helped
w02C323_01a3	In 1st hospitalization, The relationship with the nursing attendance who helped thirdly in order		65
		2 Spouse	6
		3 Mother
		4 Father
		5 Mother‐in‐law
		6 Father‐in‐law
		7 1st child	5
		8 2nd child	22
		9 3rd child	7
		10 4th child	7
		11 5th child	2
		12 6th child	2
		13 7th child
		14 8th child
		15 9th child
		16 10th child
		27 1st Sibling
		28 2nd Sibling
		29 3rd Sibling
		30 4th Sibling
		31 5th Sibling
		32 6th Sibling
		33 7th Sibling
		34 8th Sibling
		35 9th Sibling
		36 10th Sibling
		37 11th Sibling
		38 12th Sibling
		39 13th Sibling
		40 14th Sibling
		47 Brother‐in‐law/sister‐in‐law
		48 Son-in-law/daughter-in-law	9
		49 Grandchild	1
		50 Other relatives	1
		52 Voluntary worker
		53 Publicly provided helper
		54 Personally hired helper	2
		55 Helper or other non‐relatives	1
		57 No one helped
w02C323_01a4	In 1st hospitalization, The relationship with the nursing attendance who helped fourthly in order		25
		2 Spouse
		3 Mother
		4 Father	1
		5 Mother‐in‐law
		6 Father‐in‐law
		7 1st child	2
		8 2nd child	1
		9 3rd child	13
		10 4th child	3
		11 5th child	4
		12 6th child	1
		13 7th child
		14 8th child
		15 9th child
		16 10th child
		27 1st Sibling
		28 2nd Sibling
		29 3rd Sibling
		30 4th Sibling
		31 5th Sibling
		32 6th Sibling
		33 7th Sibling
		34 8th Sibling
		35 9th Sibling
		36 10th Sibling
		37 11th Sibling
		38 12th Sibling
		39 13th Sibling
		40 14th Sibling
		47 Brother‐in‐law/sister‐in‐law
		48 Son-in-law/daughter-in-law
		49 Grandchild
		50 Other relatives
		52 Voluntary worker
		53 Publicly provided helper
		54 Personally hired helper
		55 Helper or other non‐relatives
		57 No one helped
w02C323_01a5	In 1st hospitalization, The relationship with the nursing attendance who helped fifthly in order		11
		2 Spouse
		3 Mother
		4 Father
		5 Mother‐in‐law
		6 Father‐in‐law
		7 1st child	1
		8 2nd child
		9 3rd child	1
		10 4th child	7
		11 5th child
		12 6th child
		13 7th child
		14 8th child
		15 9th child
		16 10th child
		27 1st Sibling
		28 2nd Sibling
		29 3rd Sibling
		30 4th Sibling
		31 5th Sibling
		32 6th Sibling
		33 7th Sibling
		34 8th Sibling
		35 9th Sibling
		36 10th Sibling
		37 11th Sibling
		38 12th Sibling
		39 13th Sibling
		40 14th Sibling
		47 Brother‐in‐law/sister‐in‐law
		48 Son-in-law/daughter-in-law	2
		49 Grandchild
		50 Other relatives
		52 Voluntary worker
		53 Publicly provided helper
		54 Personally hired helper
		55 Helper or other non‐relatives
		57 No one helped
w02C323_01a6	In 1st hospitalization, The relationship with the nursing attendance who helped sixthly in order		5
		2 Spouse	1
		3 Mother
		4 Father
		5 Mother‐in‐law
		6 Father‐in‐law
		7 1st child
		8 2nd child
		9 3rd child
		10 4th child
		11 5th child	1
		12 6th child
		13 7th child	1
		14 8th child
		15 9th child
		16 10th child
		27 1st Sibling
		28 2nd Sibling
		29 3rd Sibling
		30 4th Sibling
		31 5th Sibling
		32 6th Sibling
		33 7th Sibling
		34 8th Sibling
		35 9th Sibling
		36 10th Sibling
		37 11th Sibling
		38 12th Sibling
		39 13th Sibling
		40 14th Sibling
		47 Brother‐in‐law/sister‐in‐law
		48 Son-in-law/daughter-in-law	1
		49 Grandchild
		50 Other relatives
		52 Voluntary worker
		53 Publicly provided helper
		54 Personally hired helper	1
		55 Helper or other non‐relatives
		57 No one helped
w02C323_01a7	In 1st hospitalization, The relationship with the nursing attendance who helped seventhly in order		1
		2 Spouse
		3 Mother
		4 Father
		5 Mother‐in‐law
		6 Father‐in‐law
		7 1st child	1
		8 2nd child
		9 3rd child
		10 4th child
		11 5th child
		12 6th child
		13 7th child
		14 8th child
		15 9th child
		16 10th child
		27 1st Sibling
		28 2nd Sibling
		29 3rd Sibling
		30 4th Sibling
		31 5th Sibling
		32 6th Sibling
		33 7th Sibling
		34 8th Sibling
		35 9th Sibling
		36 10th Sibling
		37 11th Sibling
		38 12th Sibling
		39 13th Sibling
		40 14th Sibling
		47 Brother‐in‐law/sister‐in‐law
		48 Son-in-law/daughter-in-law
		49 Grandchild
		50 Other relatives
		52 Voluntary worker
		53 Publicly provided helper
		54 Personally hired helper
		55 Helper or other non‐relatives
		57 No one helped
w02C323_02a1	In 2nd hospitalization, the relationship with the nursing attendance who helped the most in order		229
		2 Spouse	109
		3 Mother
		4 Father	3
		5 Mother‐in‐law	1
		6 Father‐in‐law
		7 1st child	16
		8 2nd child	9
		9 3rd child	4
		10 4th child	5
		11 5th child	3
		12 6th child
		13 7th child	1
		14 8th child
		15 9th child
		16 10th child
		27 1st Sibling
		28 2nd Sibling
		29 3rd Sibling	1
		30 4th Sibling
		31 5th Sibling
		32 6th Sibling
		33 7th Sibling
		34 8th Sibling
		35 9th Sibling
		36 10th Sibling
		37 11th Sibling
		38 12th Sibling
		39 13th Sibling
		40 14th Sibling
		47 Brother‐in‐law/sister‐in‐law
		48 Son-in-law/daughter-in-law	9
		49 Grandchild	1
		50 Other relatives
		52 Voluntary worker
		53 Publicly provided helper	1
		54 Personally hired helper	9
		55 Helper or other non‐relatives	1
		57 No one helped	56
w02C323_02a2	In 2nd hospitalization, the relationship with the nursing attendance who helped the secondly in order		23
		2 Spouse
		3 Mother
		4 Father
		5 Mother‐in‐law
		6 Father‐in‐law
		7 1st child	4
		8 2nd child	3
		9 3rd child	3
		10 4th child	1
		11 5th child	2
		12 6th child
		13 7th child
		14 8th child
		15 9th child
		16 10th child
		27 1st Sibling
		28 2nd Sibling
		29 3rd Sibling	1
		30 4th Sibling
		31 5th Sibling
		32 6th Sibling
		33 7th Sibling
		34 8th Sibling
		35 9th Sibling
		36 10th Sibling
		37 11th Sibling
		38 12th Sibling
		39 13th Sibling
		40 14th Sibling
		47 Brother‐in‐law/sister‐in‐law
		48 Son-in-law/daughter-in-law	5
		49 Grandchild
		50 Other relatives
		52 Voluntary worker
		53 Publicly provided helper	2
		54 Personally hired helper	2
		55 Helper or other non‐relatives
		57 No one helped
w02C323_02a3	In 2nd hospitalization, The relationship with the nursing attendance who helped thirdly in order		7
		2 Spouse
		3 Mother
		4 Father
		5 Mother‐in‐law
		6 Father‐in‐law
		7 1st child	2
		8 2nd child
		9 3rd child	2
		10 4th child	1
		11 5th child	1
		12 6th child
		13 7th child
		14 8th child
		15 9th child
		16 10th child
		27 1st Sibling
		28 2nd Sibling
		29 3rd Sibling
		30 4th Sibling
		31 5th Sibling
		32 6th Sibling
		33 7th Sibling
		34 8th Sibling
		35 9th Sibling
		36 10th Sibling
		37 11th Sibling
		38 12th Sibling
		39 13th Sibling
		40 14th Sibling
		47 Brother‐in‐law/sister‐in‐law
		48 Son-in-law/daughter-in-law	1
		49 Grandchild
		50 Other relatives
		52 Voluntary worker
		53 Publicly provided helper
		54 Personally hired helper
		55 Helper or other non‐relatives
		57 No one helped
w02C323_02a4	In 2nd hospitalization, The relationship with the nursing attendance who helped fourthly in order		2
		2 Spouse
		3 Mother
		4 Father
		5 Mother‐in‐law
		6 Father‐in‐law
		7 1st child
		8 2nd child	1
		9 3rd child
		10 4th child
		11 5th child
		12 6th child
		13 7th child	1
		14 8th child
		15 9th child
		16 10th child
		27 1st Sibling
		28 2nd Sibling
		29 3rd Sibling
		30 4th Sibling
		31 5th Sibling
		32 6th Sibling
		33 7th Sibling
		34 8th Sibling
		35 9th Sibling
		36 10th Sibling
		37 11th Sibling
		38 12th Sibling
		39 13th Sibling
		40 14th Sibling
		47 Brother‐in‐law/sister‐in‐law
		48 Son-in-law/daughter-in-law
		49 Grandchild
		50 Other relatives
		52 Voluntary worker
		53 Publicly provided helper
		54 Personally hired helper
		55 Helper or other non‐relatives
		57 No one helped
w02C323_03a1	In 3rd hospitalization, the relationship with the nursing attendance who helped the most in order		70
		2 Spouse	32
		3 Mother
		4 Father
		5 Mother‐in‐law
		6 Father‐in‐law
		7 1st child	6
		8 2nd child	4
		9 3rd child	2
		10 4th child	2
		11 5th child	1
		12 6th child
		13 7th child
		14 8th child
		15 9th child
		16 10th child
		27 1st Sibling
		28 2nd Sibling
		29 3rd Sibling
		30 4th Sibling
		31 5th Sibling
		32 6th Sibling
		33 7th Sibling
		34 8th Sibling
		35 9th Sibling
		36 10th Sibling
		37 11th Sibling
		38 12th Sibling
		39 13th Sibling
		40 14th Sibling
		47 Brother‐in‐law/sister‐in‐law
		48 Son-in-law/daughter-in-law	3
		49 Grandchild
		50 Other relatives
		52 Voluntary worker
		53 Publicly provided helper
		54 Personally hired helper	3
		55 Helper or other non‐relatives	1
		57 No one helped	16
w02C323_03a2	In 3rd hospitalization, the relationship with the nursing attendance who helped secondlly in order		10
		2 Spouse
		3 Mother
		4 Father
		5 Mother‐in‐law
		6 Father‐in‐law
		7 1st child	1
		8 2nd child	3
		9 3rd child	2
		10 4th child	1
		11 5th child
		12 6th child
		13 7th child
		14 8th child
		15 9th child
		16 10th child
		27 1st Sibling
		28 2nd Sibling
		29 3rd Sibling
		30 4th Sibling
		31 5th Sibling
		32 6th Sibling
		33 7th Sibling
		34 8th Sibling
		35 9th Sibling
		36 10th Sibling
		37 11th Sibling
		38 12th Sibling
		39 13th Sibling
		40 14th Sibling
		47 Brother‐in‐law/sister‐in‐law
		48 Son-in-law/daughter-in-law	1
		49 Grandchild
		50 Other relatives	1
		52 Voluntary worker
		53 Publicly provided helper
		54 Personally hired helper	1
		55 Helper or other non‐relatives
		57 No one helped
w02C323_03a3	In 3rd hospitalization, The relationship with the nursing attendance who helped thirdly in order		2
		3 Mother
		4 Father
		5 Mother‐in‐law
		6 Father‐in‐law
		7 1st child
		8 2nd child
		9 3rd child
		10 4th child	1
		11 5th child	1
		12 6th child
		13 7th child
		14 8th child
		15 9th child
		16 10th child
		27 1st Sibling
		28 2nd Sibling
		29 3rd Sibling
		30 4th Sibling
		31 5th Sibling
		32 6th Sibling
		33 7th Sibling
		34 8th Sibling
		35 9th Sibling
		36 10th Sibling
		37 11th Sibling
		38 12th Sibling
		39 13th Sibling
		40 14th Sibling
		47 Brother‐in‐law/sister‐in‐law
		48 Son-in-law/daughter-in-law
		49 Grandchild
		50 Other relatives
		52 Voluntary worker
		53 Publicly provided helper
		54 Personally hired helper
		55 Helper or other non‐relatives
		57 others
		57 No one helped
w02C323_03a4	In 3rd hospitalization, The relationship with the nursing attendance who helped fourthly in order		1
		2 Spouse
		3 Mother
		4 Father
		5 Mother‐in‐law
		6 Father‐in‐law
		7 1st child
		8 2nd child
		9 3rd child
		10 4th child
		11 5th child
		12 6th child	1
		13 7th child
		14 8th child
		15 9th child
		16 10th child
		27 1st Sibling
		28 2nd Sibling
		29 3rd Sibling
		30 4th Sibling
		31 5th Sibling
		32 6th Sibling
		33 7th Sibling
		34 8th Sibling
		35 9th Sibling
		36 10th Sibling
		37 11th Sibling
		38 12th Sibling
		39 13th Sibling
		40 14th Sibling
		47 Brother‐in‐law/sister‐in‐law
		48 Son-in-law/daughter-in-law
		49 Grandchild
		50 Other relatives
		52 Voluntary worker
		53 Publicly provided helper
		54 Personally hired helper
		55 Helper or other non‐relatives
		57 No one helped
w02C323_04a1	In 4th hospitalization, the relationship with the nursing attendance who helped the most in order		29
		2 Spouse	14
		3 Mother
		4 Father
		5 Mother‐in‐law
		6 Father‐in‐law
		7 1st child	3
		8 2nd child	1
		9 3rd child	1
		10 4th child
		11 5th child
		12 6th child
		13 7th child
		14 8th child
		15 9th child
		16 10th child
		27 1st Sibling
		28 2nd Sibling
		29 3rd Sibling
		30 4th Sibling
		31 5th Sibling
		32 6th Sibling
		33 7th Sibling
		34 8th Sibling
		35 9th Sibling
		36 10th Sibling
		37 11th Sibling
		38 12th Sibling
		39 13th Sibling
		40 14th Sibling
		47 Brother‐in‐law/sister‐in‐law
		48 Son-in-law/daughter-in-law	2
		49 Grandchild
		50 Other relatives
		52 Voluntary worker
		53 Publicly provided helper
		54 Personally hired helper	2
		55 Helper or other non‐relatives
		57 No one helped	6
w02C323_04a2	In 4th hospitalization, the relationship with the nursing attendance who helped secondly in order		2
		2 Spouse
		3 Mother
		4 Father
		5 Mother‐in‐law
		6 Father‐in‐law
		7 1st child
		8 2nd child
		9 3rd child	2
		10 4th child
		11 5th child
		12 6th child
		13 7th child
		14 8th child
		15 9th child
		16 10th child
		27 1st Sibling
		28 2nd Sibling
		29 3rd Sibling
		30 4th Sibling
		31 5th Sibling
		32 6th Sibling
		33 7th Sibling
		34 8th Sibling
		35 9th Sibling
		36 10th Sibling
		37 11th Sibling
		38 12th Sibling
		39 13th Sibling
		40 14th Sibling
		47 Brother‐in‐law/sister‐in‐law
		48 Son-in-law/daughter-in-law
		49 Grandchild
		50 Other relatives
		52 Voluntary worker
		53 Publicly provided helper
		54 Personally hired helper
		55 Helper or other non‐relatives
		57 No one helped
w02C323_05a1	In 5th hospitalization, the relationship with the nursing attendance who helped the most in order		20
		2 Spouse	9
		3 Mother
		4 Father
		5 Mother‐in‐law
		6 Father‐in‐law
		7 1st child	2
		8 2nd child	2
		9 3rd child	1
		10 4th child
		11 5th child
		12 6th child
		13 7th child
		14 8th child
		15 9th child
		16 10th child
		27 1st Sibling
		28 2nd Sibling
		29 3rd Sibling
		30 4th Sibling
		31 5th Sibling
		32 6th Sibling
		33 7th Sibling
		34 8th Sibling
		35 9th Sibling
		36 10th Sibling
		37 11th Sibling
		38 12th Sibling
		39 13th Sibling
		40 14th Sibling
		47 Brother‐in‐law/sister‐in‐law
		48 Son-in-law/daughter-in-law
		49 Grandchild
		50 Other relatives
		52 Voluntary worker
		53 Publicly provided helper
		54 Personally hired helper	1
		55 Helper or other non‐relatives
		57 No one helped	5
w02C323_05a2	In 5th hospitalization, the relationship with the nursing attendance who helped secondly in order		1
		2 Spouse
		3 Mother
		4 Father
		5 Mother‐in‐law
		6 Father‐in‐law
		7 1st child
		8 2nd child	1
		9 3rd child
		10 4th child
		11 5th child
		12 6th child
		13 7th child
		14 8th child
		15 9th child
		16 10th child
		27 1st Sibling
		28 2nd Sibling
		29 3rd Sibling
		30 4th Sibling
		31 5th Sibling
		32 6th Sibling
[truncated: 715 more rows]

## Sheet: D
Variable name	Variable explanation	Value	Freq.
w02D001	Currently work.		8688
		1 yes	3703
		5 no	4985
w02D002	Main job		3703
		1 I am employed by another person or a company and receive wages	1640
		2 I am self-employed	1604
		3 I help my family / relative’s business without pay for 18 hours or more per week	394
		4 I help my family / relative’s business without pay for less than 18 hours a week	65
w02D003	A reason of limiting work in round trip _the average of less than 18 hours.		65
		1 Health problems	21
		2 Childcare or housework	7
		3 Attending school	9
		4 Wanted to take a break	14
		5 Not enough work to do	13
		6 Others	1
w02D004	Other reason.		1
w02D005	Job-searching activity.		5050
		1 yes	270
		5 no	4780
w02D006	The respondent's status of labor market		5050
		1 Never had a job before	2530
		3 Currently retired (no intent to work unless circumstances change)	2113
		5 Intend to work if the wage and working conditions meet my expectations and circumstances are good	157
		7 Intend to work if the wage and working conditions meet my expectations	115
		9 Intend to work even if the wage and working conditions are slightly below my expectations	135
w02D007	In last interview, a respondent's job check (job title, type of workplace)		3367
		1 yes	3195
		5 no	171
		-8 Refuse to answer	1
w02D008	In last interview, a respondent's unemployment check		5321
		1 yes	4978
		5 no	343
w02D009	In last interview, a respondent's employment check(a respondent who changes job mobility)		514
		1 Employed by another person or a company and received wages	110
		3 Self-employed or unpaid a family worker	390
		5 Not working at the time of the previous interview	14
w02D010	In last interview, industry of a respondent's workplace (large scale classification)(a respondent who changes job mobility)		500
		1 Agriculture/forestry	275
		2 Fishing	3
		3 Mining and quarrying
		4 Manufacturing	28
		5 Electricity, gas, and water supply
		6 Construction	22
		7 Wholesale and retail trade	59
		8 Hotels and restaurants	24
		9 Transport	13
		10 Post and telecommunications
		11 Financial and insurance activities	2
		12 Real estate and renting and leasing	3
		13 Other activities	71
w02D011	In last interview, industry of a respondent's workplace (medium scale classification)_the manufacturing industry(a respondent who changes job mobility)		28
		1 Manufacture of food products and beverages	7
		2 Manufacture of textiles, wearing apparel, luggage, and footwear	7
		3 Manufacture of metal and machinery materials and products	3
		4 Manufacture of electronic and electric materials and products	3
		5 Manufacture of motor vehicles and transport equipment products	3
		6 Manufacture of other products	5
w02D012	In last interview, industry of a respondent's workplace (medium scale classification)_the wholesale business and retail trade(a respondent who changes job mobility)		59
		1 Sale of motor vehicles	2
		2 Wholesale	9
		3 Retail trade	48
w02D013	In last interview, industry of a respondent's workplace (medium scale classification)_the hotel and restaurant business(a respondent who changes job mobility)		24
		1 Hotels	3
		2 Restaurants	21
w02D014	In last interview, industry of a respondent's workplace (large scale classification)_others service business		71
		1 Business services	12
		2 Public administration, defense, and compulsory social security	8
		3 Education	6
		4 Health and social work	5
		5 Recreation, culture, and sports related services	7
		6 Other community, repair, and personal services	26
		7 Housekeeping services	7
		8 International organizations
w02D015	In last interview, a respondent's type of occupation (large scale classification)		500
		1 Managers	24
		2 (Associate) Professionals	9
		3 Clerks	10
		4 Service workers	27
		5 Sales workers	55
		6 Skilled agricultural, forestry, and fishery workers	200
		7 Craft and related trades workers	31
		8 Equipment, machine operating and assembling workers	14
		9 Elementary workers	129
		10 Career soldiers	1
w02D016	In last interview, a respondent's type of occupation (medium scale classification)_the office clerk(a respondent who changes job mobility)		10
		1 General office clerks	7
		2 Customer services clerks	3
w02D017	In last interview, a respondent's type of occupation (medium scale classification)_the service worker		27
		1 Personal services related workers	16
		2 Cooking and food service workers	10
		3 Travel and transport related workers
		4 Protective service workers	1
w02D018	In last interview, a respondent's type of occupation (medium scale classification)_skilled agricultural and livestock, forestry, fishery workers		200
		1 Skilled agricultural and livestock workers	198
		2 Skilled forestry workers
		3 Skilled fishery workers	2
w02D019	In last interview, a respondent's type of occupation (small scale classification)_the simple labor		129
		1 Housekeeping, cleaning, and laundry workers	16
		2 Building management and security related workers	8
		3 Delivery, moving, and meter reading workers	2
		4 Sanitation workers	4
		5 Other services related elementary workers	11
		6 Agriculture, forestry, and fishery related elementary workers	73
		7 Manufacturing related elementary workers	6
		8 Mining and construction related elementary workers	7
		9 Transport related elementary workers	2
w02D020	In last interview, a respondent's official position or job title		110
		0 No position or job title	74
		1 Staff member	19
		2 Assistant foreman	2
		3 Foreman	4
		4 Assistant manager
		5 Manager	4
		6 Deputy general manager	1
		7 General manager	4
		8 Board member	2
w02D021	In last interview, a respondent's employment type(the wage worker)		110
		1 Regular worker	65
		3 Temporary worker	16
		5 Casual worker	29
w02D022	In last interview, a respondent's working hour form(the wage worker		110
		1 Part time	18
		5 Full time	92
w02D023	In last interview, a respondent's official position or job title		1622
		0 No position or job title	1048
		1 Staff member	234
		2 Assistant foreman	19
		3 Foreman	57
		4 Assistant manager	43
		5 Manager	86
		6 Deputy general manager	20
		7 General manager	65
		8 Board member	50
w02D024_01	Since last interview, changed a respondent's official position or job tilte or not_1st (the wage worker)		1622
		1 yes	23
		5 no	1599
w02D024_02	Since last interview, changed a respondent's official position or job title or not_2nd (the wage worker)		23
		1 yes
		5 no	23
w02D025_01	Since last interview, changed a respondent's official position or job title_1st (the wage worker)		23
		0 No position or job title
		1 Staff member	3
		2 Assistant foreman	1
		3 Foreman	2
		4 Assistant manager	2
		5 Manager	2
		6 Deputy general manager	3
		7 General manager	4
		8 Board member	6
w02D025_02	Since last interview, changed a respondent's official position or job title_2nd (the wage worker)
		0 No position or job title
		1 Staff member
		2 Assistant foreman
		3 Foreman
		4 Assistant manager
		5 Manager
		6 Deputy general manager
		7 General manager
		8 Board member
w02D026_01	Since last interview, the appointment time of changed an official position or job title (the wage worker)_1st (yyyy/mm)		23
w02D026_01y	Since last interview, the appointment time of changed an official position or job title (the wage worker)_1st (yyyy)		23
w02D026_01m	Since last interview, the appointment time of changed an official position or job title (the wage worker)_1st (mm)		23
		-9 Don’t know	1
w02D026_02	Since last interview, the appointment time of changed an official position or job title (the wage worker)_2nd (yyyy/mm)
w02D026_02y	Since last interview, the appointment time of changed an official position or job title (the wage worker)_2nd (yyyy)
w02D026_02m	Since last interview, the appointment time of changed an official position or job title (the wage worker)_2nd (mm)
w02D027_01	Since last interview, changed employment status within workplace or not (the wage worker)_1st		1622
		1 yes	23
		5 no	1599
w02D027_02	Since last interview, changed employment status within workplace or not (the wage worker)_2nd		23
		1 yes
		5 no	23
w02D028_01	Since last interview, changed employment status within workplace (the wage worker)_1st		23
		1 Regular worker	13
		3 Temporary worker	6
		5 Casual worker	4
w02D028_02	Since last interview, changed employment status within workplace (the wage worker)_2nd
		1 Regular worker
		3 Temporary worker
		5 Casual worker
w02D029_01	Since last interview, the time of changed an official position or job title(the wage worker)_1st (yyyy/mm)		23
w02D029_01y	Since last interview, the time of changed an official position or job title(the wage worker)_1st (yyyy)		23
w02D029_01m	Since last interview, the time of changed an official position or job title(the wage worker)_1st (mm)		23
		-9 Don’t know	5
w02D029_02	Since last interview, the time of changed an official position or job title(the wage worker)_2nd(yyyy/mm)
w02D030_01	Since last interview, changed a respondent's working hour form or not (the wage worker)_1st		1622
		1 yes	10
		5 no	1612
w02D030_02	Since last interview, changed a respondent's working hour form or not (the wage worker)_2nd		10
		1 yes	1
		5 no	9
w02D030_03	Since last interview, changed a respondent's working hour form or not (the wage worker)_3rd		1
		1 yes
		5 no	1
w02D031_01	Since last interview, changed a respondent's working hour form (the wage worker)_1st		10
		1 Part time	5
		5 Full time	5
w02D031_02	Since last interview, changed a respondent's working hour form (the wage worker)_2nd		1
		1 Part time	1
		5 Full time
w02D031_03	Since last interview, changed a respondent's working hour form (the wage worker)_3rd
		1 Part time
		5 Full time
w02D032_01	Since last interview, the time of changed respondents working hour form(the wage worker)_1st (yyyy/mm)		10
w02D032_01y	Since last interview, the time of changed respondents working hour form(the wage worker)_1st (yyyy)		10
w02D032_01m	Since last interview, the time of changed respondents working hour form(the wage worker)_1st (mm)		10
		-9 Don’t know	2
w02D032_02	Since last interview, the time of changed respondents working hour form(the wage worker)_2nd (yyyy/mm)		1
w02D032_02y	Since last interview, the time of changed respondents working hour form(the wage worker)_2nd (yyyy)		1
w02D032_02m	Since last interview, the time of changed respondents working hour form(the wage worker)_2nd (mm)		1
w02D032_03	Since last interview, the time of changed respondents working hour form(the wage worker)_3rd (yyyy/mm)
w02D701_01	Since last interview, moved a changed workplace within the same company or not (the wage worker)_1st		1622
		1 yes	41
		5 no	1581
w02D701_02	Since last interview, moved a changed workplace within the same company or not (the wage worker)_2nd		41
		1 yes	7
		5 no	34
w02D701_03	Since last interview, moved a changed workplace within the same company or not (the wage worker)_3rd		7
		1 yes	2
		5 no	5
w02D701_04	Since last interview, moved a changed workplace within the same company or not (the wage worker)_4th		2
		1 yes	1
		5 no	1
w02D701_05	Since last interview, moved a changed workplace within the same company or not (the wage worker)_5th		1
		1 yes	1
		5 no
w02D701_06	Since last interview, moved a changed workplace within the same company or not (the wage worker)_6th		1
		1 yes	1
		5 no
w02D701_07	Since last interview, moved a changed workplace within the same company or not (the wage worker)_7th		1
		1 yes
		5 no	1
w02D702_01	Since last interview, the movement time of a changed workplace within the same company(the wage worker)_1st (yyyy/mm)		41
w02D702_01y	Since last interview, the movement time of a changed workplace within the same company(the wage worker)_1st (yyyy)		41
w02D702_01m	Since last interview, the movement time of a changed workplace within the same company(the wage worker)_1st (mm)		41
		-9 Don’t know	2
w02D702_02	Since last interview, the movement time of a changed workplace within the same company(the wage worker)_2nd (yyyy/mm)		7
w02D702_02y	Since last interview, the movement time of a changed workplace within the same company(the wage worker)_2nd (yyyy)		7
w02D702_02m	Since last interview, the movement time of a changed workplace within the same company(the wage worker)_2nd (mm)		7
w02D702_03	Since last interview, the movement time of a changed workplace within the same company(the wage worker)_3rd (yyyy/mm)		2
w02D702_03y	Since last interview, the movement time of a changed workplace within the same company(the wage worker)_3rd (yyyy)		2
w02D702_03m	Since last interview, the movement time of a changed workplace within the same company(the wage worker)_3rd (mm)		2
w02D702_04	Since last interview, the movement time of a changed workplace within the same company(the wage worker)_4th (yyyy/mm)		1
w02D702_04y	Since last interview, the movement time of a changed workplace within the same company(the wage worker)_4th (yyyy)		1
w02D702_04m	Since last interview, the movement time of a changed workplace within the same company(the wage worker)_4th (mm)		1
w02D702_05	Since last interview, the movement time of a changed workplace within the same company(the wage worker)_5th (yyyy/mm)		1
w02D702_05y	Since last interview, the movement time of a changed workplace within the same company(the wage worker)_5th (yyyy)		1
w02D702_05m	Since last interview, the movement time of a changed workplace within the same company(the wage worker)_5th (mm)		1
w02D702_06	Since last interview, the movement time of a changed workplace within the same company(the wage worker)_6th (yyyy/mm)		1
w02D702_06y	Since last interview, the movement time of a changed workplace within the same company(the wage worker)_6th (yyyy)		1
w02D702_06m	Since last interview, the movement time of a changed workplace within the same company(the wage worker)_6th (mm)		1
w02D702_07	Since last interview, the movement time of a changed workplace within the same company(the wage worker)_7th (yyyy/mm)
w02D702_07y	Since last interview, the movement time of a changed workplace within the same company(the wage worker)_7th (yyyy)
w02D702_07m	Since last interview, the movement time of a changed workplace within the same company(the wage worker)_7th (mm)
w02D703_01	Since last interview, all of the employees who have worked in a changed location of the workplace (the wage worker)_1st		41
w02D703_02	Since last interview, all of the employees who have worked in a changed location of the workplace (the wage worker)_2nd		7
w02D703_03	Since last interview, all of the employees who have worked in a changed location of the workplace (the wage worker)_3rd		2
w02D703_04	Since last interview, all of the employees who have worked in a changed location of the workplace (the wage worker)_4th		1
w02D703_05	Since last interview, all of the employees who have worked in a changed location of the workplace (the wage worker)_5th		1
w02D703_06	Since last interview, all of the employees who have worked in a changed location of the workplace (the wage worker)_6th		1
w02D703_07	Since last interview, all of the employees who have worked in a changed location of the workplace (the wage worker)_7th
w02D704_01	Since last interview, all of the employees who actually have worked in a changed location of the workplace (the wage worker)_1st
		1 Fewer than 5 people
		2 5 to 9 people
		3 10 to 29 people
		4 30 to 49 people
		5 50 to 99 people
		6 100 to 299 people
		7 300 to 499 people
		8 500 to 999 people
		9 More than 1,000 people
w02D704_02	Since last interview, all of the employees who actually have worked in a changed location of the workplace (the wage worker)_2nd
		1 Fewer than 5 people
		2 5 to 9 people
		3 10 to 29 people
		4 30 to 49 people
		5 50 to 99 people
		6 100 to 299 people
		7 300 to 499 people
		8 500 to 999 people
		9 More than 1,000 people
w02D704_03	Since last interview, all of the employees who actually have worked in a changed location of the workplace (the wage worker)_3rd
		1 Fewer than 5 people
		2 5 to 9 people
		3 10 to 29 people
		4 30 to 49 people
		5 50 to 99 people
		6 100 to 299 people
		7 300 to 499 people
		8 500 to 999 people
		9 More than 1,000 people
w02D704_04	Since last interview, all of the employees who actually have worked in a changed location of the workplace (the wage worker)_4th
		1 Fewer than 5 people
		2 5 to 9 people
		3 10 to 29 people
		4 30 to 49 people
		5 50 to 99 people
		6 100 to 299 people
		7 300 to 499 people
		8 500 to 999 people
		9 More than 1,000 people
w02D704_05	Since last interview, all of the employees who actually have worked in a changed location of the workplace (the wage worker)_5th
		1 Fewer than 5 people
		2 5 to 9 people
		3 10 to 29 people
		4 30 to 49 people
		5 50 to 99 people
		6 100 to 299 people
		7 300 to 499 people
		8 500 to 999 people
		9 More than 1,000 people
w02D704_06	Since last interview, all of the employees who actually have worked in a changed location of the workplace (the wage worker)_6th
		1 Fewer than 5 people
		2 5 to 9 people
		3 10 to 29 people
		4 30 to 49 people
		5 50 to 99 people
		6 100 to 299 people
		7 300 to 499 people
		8 500 to 999 people
		9 More than 1,000 people
w02D704_07	Since last interview, all of the employees who actually have worked in a changed location of the workplace (the wage worker)_7th
		1 Fewer than 5 people
		2 5 to 9 people
		3 10 to 29 people
		4 30 to 49 people
		5 50 to 99 people
		6 100 to 299 people
		7 300 to 499 people
		8 500 to 999 people
		9 More than 1,000 people
w02D033_01	Since last interview, changed employment status within workplace or not (non-wage worker)_1st		2073
		1 yes	51
		5 no	2022
w02D033_02	Since last interview, changed employment status within workplace or not (non-wage worker)_2nd		51
		1 yes
		5 no	51
w02D034_01	Since last interview, changed employment status within workplace (non-wage worker)_1st		51
		1 Self-employed (employer) to unpaid a family worker	36
		5 Unpaid a family worker to self-employed (employer)	15
w02D034_02	Since last interview, changed employment status within workplace (non-wage worker)_2nd
		1 Self-employed (employer) to unpaid a family worker
		5 Unpaid a family worker to self-employed (employer)
w02D035_01	Since last interview, the time of changed employment status within workplace (non-wage worker)_1st(yyyy/mm)		51
		-9 Don’t know	2
w02D035_01y	Since last interview, the time of changed employment status within workplace (non-wage worker)_1st(yyyy)		51
		-9 Don’t know	2
w02D035_01m	Since last interview, the time of changed employment status within workplace (non-wage worker)_1st(mm)		51
		-9 Don’t know	14
w02D035_02	Since last interview, the time of changed employment status within workplace (non-wage worker)_2nd(yyyy/mm)
w02D711_01	Since last interview, changed a respondent's type of occupation or not (non-wage worker)_1st		3695
		1 yes	31
		5 no	3664
w02D711_02	Since last interview, changed a respondent's type of occupation or not (non-wage worker)_2nd		31
		1 yes	1
		5 no	30
w02D711_03	Since last interview, changed a respondent's type of occupation or not (non-wage worker)_3rd		1
		1 yes
		5 no	1
w02D712_01	Since last interview, changed a respondent's type of occupation (large scale classification)_1st		31
		1 Managers	4
		2 (Associate) Professionals
		3 Clerks
		4 Service workers	6
		5 Sales workers	2
		6 Skilled agricultural, forestry, and fishery workers	2
		7 Craft and related trades workers	4
		8 Equipment, machine operating and assembling workers	3
		9 Elementary workers	10
		10 Career soldiers
w02D712_02	Since last interview, changed a respondent's type of occupation (large scale classification)_2nd		1
		1 Managers	1
		2 (Associate) Professionals
		3 Clerks
		4 Service workers
		5 Sales workers
		6 Skilled agricultural, forestry, and fishery workers
		7 Craft and related trades workers
		8 Equipment, machine operating and assembling workers
		9 Elementary workers
		10 Career soldiers
w02D712_03	Since last interview, changed a respondent's type of occupation (large scale classification)_3rd
		1 Managers
		2 (Associate) Professionals
		3 Clerks
		4 Service workers
		5 Sales workers
		6 Skilled agricultural, forestry, and fishery workers
		7 Craft and related trades workers
		8 Equipment, machine operating and assembling workers
		9 Elementary workers
		10 Career soldiers
w02D713_01	Since last interview, changed a respondent's type of occupation (the office clerk_ medium scale classification)_1st
		1 General office clerks
		2 Customer services clerks
w02D713_02	Since last interview, changed a respondent's type of occupation (the office clerk_ medium scale classification)_2nd
		1 General office clerks
		2 Customer services clerks
w02D713_03	Since last interview, changed a respondent's type of occupation (the office clerk_ medium scale classification)_3rd
		1 General office clerks
		2 Customer services clerks
w02D714_01	Since last interview, changed a respondent's type of occupation (the service worker_ medium scale classification)_1st		6
		1 Personal services related workers	4
		2 Cooking and food service workers	2
		3 Travel and transport related workers
		4 Protective service workers
w02D714_02	Since last interview, changed a respondent's type of occupation (the service worker_ medium scale classification)_2nd
		1 Personal services related workers
		2 Cooking and food service workers
		3 Travel and transport related workers
		4 Protective service workers
w02D714_03	Since last interview, changed a respondent's type of occupation (the service worker_ medium scale classification)_3rd
		1 Personal services related workers
		2 Cooking and food service workers
		3 Travel and transport related workers
		4 Protective service workers
w02D715_01	Since last interview, changed a respondent's type of occupation (skilled agricultural, forestry and fishery worker_medium scale classification)_1st		2
		1 Skilled agricultural and livestock workers	2
		2 Skilled forestry workers
		3 Skilled fishery workers
w02D715_02	Since last interview, changed a respondent's type of occupation (skilled agricultural, forestry and fishery worker_medium scale classification)_2nd
		1 Skilled agricultural and livestock workers
		2 Skilled forestry workers
		3 Skilled fishery workers
w02D715_03	Since last interview, changed a respondent's type of occupation (skilled agricultural, forestry and fishery worker_medium scale classification)_3rd
		1 Skilled agricultural and livestock workers
		2 Skilled forestry workers
		3 Skilled fishery workers
w02D716_01	Since last interview, changed a respondent's type of occupation (the simple labor_small scale classification)_1st		10
		1 Housekeeping, cleaning, and laundry workers	3
		2 Building management and security related workers	2
		3 Delivery, moving, and meter reading workers
		4 Sanitation workers
		5 Other services related elementary workers	3
		6 Agriculture, forestry, and fishery related elementary workers
		7 Manufacturing related elementary workers	2
		8 Mining and construction related elementary workers
		9 Transport related elementary workers
w02D716_02	Since last interview, changed a respondent's type of occupation (the simple labor_small scale classification)_2nd
		1 Housekeeping, cleaning, and laundry workers
		2 Building management and security related workers
		3 Delivery, moving, and meter reading workers
		4 Sanitation workers
		5 Other services related elementary workers
		6 Agriculture, forestry, and fishery related elementary workers
		7 Manufacturing related elementary workers
		8 Mining and construction related elementary workers
		9 Transport related elementary workers
w02D716_03	Since last interview, changed a respondent's type of occupation (the simple labor_small scale classification)_3rd
		1 Housekeeping, cleaning, and laundry workers
		2 Building management and security related workers
		3 Delivery, moving, and meter reading workers
		4 Sanitation workers
		5 Other services related elementary workers
		6 Agriculture, forestry, and fishery related elementary workers
		7 Manufacturing related elementary workers
		8 Mining and construction related elementary workers
		9 Transport related elementary workers
w02D717_01	Since last interview, the time of changed a repondent's type of occupation_1st (yyyy/mm)		31
w02D717_01y	Since last interview, the time of changed a repondent's type of occupation_1st (yyyy)		31
w02D717_01m	Since last interview, the time of changed a repondent's type of occupation_1st (mm)		31
		-9 Don’t know	3
w02D717_02	Since last interview, the time of changed a repondent's type of occupation_2nd (yyyy/mm)		1
w02D717_02y	Since last interview, the time of changed a repondent's type of occupation_2nd (yyyy)		1
w02D717_02m	Since last interview, the time of changed a repondent's type of occupation_2nd (mm)		1
w02D717_03	Since last interview, the time of changed a repondent's type of occupation_3rd (yyyy/mm)
w02D717_03y	Since last interview, the time of changed a repondent's type of occupation_3rd (yyyy)
w02D717_03m	Since last interview, the time of changed a repondent's type of occupation_3rd (mm)
w02D036	Worked in the same workplace where a respondent worked in last interview or not		3695
		1 yes	2996
		5 no	699
w02D037	The time of quitting a job that a respondent worked in last interview (yyyy/mm)		699
		-9 Don’t know	4
w02D037y	The time of quitting a job that a respondent worked in last interview (yyyy)		699
		-9 Don’t know	4
w02D037m	The time of quitting a job that a respondent worked in last interview (mm)		699
		-9 Don’t know	43
w02D038a1	The reason why quit a job that a respondent worked in last interview (the wage worker)		455
		1 Bankruptcy, closure, temporary shutdown, etc. of business	47
		2 Layoff, dehiring, voluntary early retirement, etc	39
		3 Contract expired	41
		4 Retirement (at the mandatory retirement age)	47
		5 Too low wage	26
		6 Work was temporary or did not have a good prospect	14
		7 Aptitude, knowledge, and skills did not match well	3
		8 Long working hours/unfavorable working conditions	13
		9 Marriage, childbirth, childcare, care for sick family member, etc	11
		10 Study or military service	1
		11 Found a better job	28
		12 To start up a new business	17
		13 Poor health	113
		14 Wanted to take a break	27
		15 Others	25
		-9 Don’t know	3
w02D038a2	The reason why quit a job that a respondent worked in last interview (the non wage worker)		244
		1 Business was slow	85
		2 Work did not have a good prospect	11
		3 Aptitude, knowledge, and skills did not match well	1
		4 Long working hours/unfavorable working conditions	2
		5 Marriage, childbirth, childcare, care for sick family member, etc	2
		6 Moved house	1
		7 Study or military service
		8 Found a paid job	8
		9 To start up a new business	10
		10 For unpaid assistance in family business	3
		11 Poor health	83
		12 Wanted to take a break	25
		13 Others	12
		-9 Don’t know	1
w02D039	Whether received(or expected) a severance pay(a job that a respondent worked in last interview) or not (the wage worker)		455
		1 Received or expected to receive	104
		5 Not applicable	348
		-9 Don’t know	3
w02D040	A severance pay(a job that a respondent worked in last interview)(the wage worker)		104
		-8 Refuse to answer	7
		-9 Don’t know	1
w02D041	Except the severance pay, whether received any payment(a job that a respondent worked in last interview) for retirement, or not (the wage worker)		455
		1 Yes	20
		5 No	432
		-9 Don’t know	3
w02D042	Except the severance pay, any payment for retirement (the wage worker)		20
w02D043	Since last interview, whether experienced a new job or not		5691
		1 yes	767
		5 no	4924
w02D044_01	Since last interview, 1st new job_employment statue		767
		1 Employed by another person or a company and received wage	525
		5 Self-employed or unpaid a family worker	242
w02D044_02	Since last interview, 2nd new job_employment statue		17
		1 Employed by another person or a company and received wage	14
		5 Self-employed or unpaid a family worker	3
w02D044_03	Since last interview, 3rd new job_employment statue		3
		1 Employed by another person or a company and received wage	3
		5 Self-employed or unpaid a family worker
w02D044_04	Since last interview, 4th new job_employment statue		1
		1 Employed by another person or a company and received wage	1
		5 Self-employed or unpaid a family worker
w02D045_01	Since last interview, the beginning time of 1st new job (yyyy/mm)		767
		-9 Don’t know	7
w02D045_01y	Since last interview, the beginning time of 1st new job (yyyy)		767
		-9 Don’t know	7
w02D045_01m	Since last interview, the beginning time of 1st new job (mm)		767
		-9 Don’t know	49
w02D045_02	Since last interview, the beginning time of 2nd new job (yyyy/mm)		17
w02D045_02y	Since last interview, the beginning time of 2nd new job (yyyy)		17
w02D045_02m	Since last interview, the beginning time of 2nd new job (mm)		17
w02D045_03	Since last interview, the beginning time of 3rd new job (yyyy/mm)		3
w02D045_03y	Since last interview, the beginning time of 3rd new job (yyyy)		3
w02D045_03m	Since last interview, the beginning time of 3rd new job (mm)		3
w02D045_04	Since last interview, the beginning time of 4th new job (yyyy/mm)		1
w02D045_04y	Since last interview, the beginning time of 4th new job (yyyy)		1
w02D045_04m	Since last interview, the beginning time of 4th new job (mm)		1
w02D046_01	Since last interview, industry of 1st new job (large scale classification)		767
		1 Agriculture/forestry	81
		2 Fishing	2
		3 Mining and quarrying	3
		4 Manufacturing	78
		5 Electricity, gas, and water supply	5
		6 Construction	75
		7 Wholesale and retail trade	64
		8 Hotels and restaurants	98
		9 Transport	35
		10 Post and telecommunications	3
		11 Financial and insurance activities	12
		12 Real estate and renting and leasing	20
		13 Other activities	290
		-9 Don’t know	1
w02D046_02	Since last interview, industry of 2nd new job (large scale classification)		17
		1 Agriculture/forestry	1
		2 Fishing
		3 Mining and quarrying
		4 Manufacturing	1
		5 Electricity, gas, and water supply
		6 Construction	3
		7 Wholesale and retail trade	1
		8 Hotels and restaurants	2
		9 Transport	1
		10 Post and telecommunications
		11 Financial and insurance activities
		12 Real estate and renting and leasing	2
		13 Other activities	6
w02D046_03	Since last interview, industry of 3rd new job (large scale classification)		3
		1 Agriculture/forestry
		2 Fishing
		3 Mining and quarrying
		4 Manufacturing	1
		5 Electricity, gas, and water supply
		6 Construction	1
		7 Wholesale and retail trade
		8 Hotels and restaurants
		9 Transport
		10 Post and telecommunications
		11 Financial and insurance activities
		12 Real estate and renting and leasing
		13 Other activities	1
w02D046_04	Since last interview, industry of 4th new job (large scale classification)		1
		1 Agriculture/forestry
		2 Fishing
		3 Mining and quarrying
		4 Manufacturing
		5 Electricity, gas, and water supply
		6 Construction	1
		7 Wholesale and retail trade
		8 Hotels and restaurants
		9 Transport
		10 Post and telecommunications
		11 Financial and insurance activities
		12 Real estate and renting and leasing
		13 Other activities
w02D047_01	Since last interview, industry of 1st new job (medium scale classification)_the manufacturing industry		78
		1 Manufacture of food products and beverages	12
		2 Manufacture of textiles, wearing apparel, luggage, and footwear	24
		3 Manufacture of metal and machinery materials and products	17
		4 Manufacture of electronic and electric materials and products	6
		5 Manufacture of motor vehicles and transport equipment products	4
		6 Manufacture of other products	15
w02D047_02	Since last interview, industry of 2nd new job (medium scale classification)_the manufacturing industry		1
		1 Manufacture of food products and beverages
		2 Manufacture of textiles, wearing apparel, luggage, and footwear	1
		3 Manufacture of metal and machinery materials and products
		4 Manufacture of electronic and electric materials and products
		5 Manufacture of motor vehicles and transport equipment products
		6 Manufacture of other products
w02D047_03	Since last interview, industry of 3rd new job (medium scale classification)_the manufacturing industry		1
		1 Manufacture of food products and beverages
		2 Manufacture of textiles, wearing apparel, luggage, and footwear	1
		3 Manufacture of metal and machinery materials and products
		4 Manufacture of electronic and electric materials and products
		5 Manufacture of motor vehicles and transport equipment products
		6 Manufacture of other products
w02D047_04	Since last interview, industry of 2nd new job (medium scale classification)_the manufacturing industry	Non Valid Cases
w02D048_01	Since last interview, industry of 1st new job (medium scale classification)__the wholesale business and retail trade		64
		1 Sale of motor vehicles	2
		2 Wholesale	12
		3 Retail trade	50
w02D048_02	Since last interview, industry of 2nd new job (medium scale classification)__the wholesale business and retail trade		1
		1 Sale of motor vehicles
		2 Wholesale
		3 Retail trade	1
w02D048_03~w02D048_04		Non Valid Cases
w02D049_01	Since last interview, industry of 1st new job (medium scale classification)__the hotel and restaurant business		98
		1 Hotels	3
		2 Restaurants	95
w02D049_02	Since last interview, industry of 2nd new job (medium scale classification)__the hotel and restaurant business		2
		1 Hotels
		2 Restaurants	2
w02D049_03~w02D049_04		Non Valid Cases
w02D050_01	Since last interview, industry of 1st new job (large scale classification)__Others service business		290
		1 Business services	53
		2 Public administration, defense, and compulsory social security	21
		3 Education	25
		4 Health and social work	32
		5 Recreation, culture, and sports related services	18
		6 Other community, repair, and personal services	108
		7 Housekeeping services	30
		8 International organizations	3
w02D050_02	Since last interview, industry of 2nd new job (large scale classification)__Others service business		6
		1 Business services	2
		2 Public administration, defense, and compulsory social security	1
		3 Education
		4 Health and social work
		5 Recreation, culture, and sports related services
		6 Other community, repair, and personal services	3
		7 Housekeeping services
		8 International organizations
w02D050_03	Since last interview, industry of 3rd new job (large scale classification)__Others service business		1
		1 Business services
		2 Public administration, defense, and compulsory social security
		3 Education
		4 Health and social work	1
		5 Recreation, culture, and sports related services
		6 Other community, repair, and personal services
		7 Housekeeping services
		8 International organizations
w02D050_04	Since last interview, industry of 4th new job (large scale classification)__Others service business	Non Valid Cases
w02D051_01	Since last interview, the 1st new type of occupation (large scale classification)		767
		1 Managers	36
		2 (Associate) Professionals	16
		3 Clerks	21
		4 Service workers	117
		5 Sales workers	80
		6 Skilled agricultural, forestry, and fishery workers	53
		7 Craft and related trades workers	61
		8 Equipment, machine operating and assembling workers	43
		9 Elementary workers	339
		10 Career soldiers
		-9 Don’t know	1
w02D051_02	Since last interview, the 2nd new type of occupation (large scale classification)		17
		1 Managers
		2 (Associate) Professionals
		3 Clerks
		4 Service workers	2
		5 Sales workers	4
		6 Skilled agricultural, forestry, and fishery workers
		7 Craft and related trades workers	1
		8 Equipment, machine operating and assembling workers	1
		9 Elementary workers	9
		10 Career soldiers
w02D051_03	Since last interview, the 3rd new type of occupation (large scale classification)		3
		1 Managers
		2 (Associate) Professionals
		3 Clerks
		4 Service workers	1
		5 Sales workers
		6 Skilled agricultural, forestry, and fishery workers
		7 Craft and related trades workers	1
		8 Equipment, machine operating and assembling workers
		9 Elementary workers	1
		10 Career soldiers
w02D051_04	Since last interview, the 4th new type of occupation (large scale classification)		1
		1 Managers
		2 (Associate) Professionals
		3 Clerks
		4 Service workers
		5 Sales workers
		6 Skilled agricultural, forestry, and fishery workers
		7 Craft and related trades workers	1
		8 Equipment, machine operating and assembling workers
		9 Elementary workers
		10 Career soldiers
w02D052_01	Since last interview, the 1st new type of occupation (medium scale classification)_the office clerk		21
		1 General office clerks	10
		2 Customer services clerks	11
w02D052_02~w02D052_04		Non Valid Cases
w02D053_01	Since last interview, the 1st new type of occupation (medium scale classification)_the service worker		117
		1 Personal services related workers	53
		2 Cooking and food service workers	55
		3 Travel and transport related workers	3
		4 Protective service workers	6
w02D053_02	Since last interview, the 2nd new type of occupation (medium scale classification)_the service worker		2
		1 Personal services related workers
		2 Cooking and food service workers	1
		3 Travel and transport related workers	1
		4 Protective service workers
w02D053_03	Since last interview, the 3rd new type of occupation (medium scale classification)_the service worker		1
		1 Personal services related workers	1
		2 Cooking and food service workers
		3 Travel and transport related workers
		4 Protective service workers
w02D053_04	Since last interview, the 4th new type of occupation (medium scale classification)_the service worker	Non Valid Cases
w02D054_01	Since last interview, the 1st new type of occupation (medium scale classification)_skilled agricultural, forestry and fishery worker		53
		1 Skilled agricultural and livestock workers	52
		2 Skilled forestry workers
		3 Skilled fishery workers	1
w02D054_02~w02D054_04		Non Valid Cases
w02D055_01	Since last interview, the 1st new type of occupation (small scale classification)_the simple labor		339
		1 Housekeeping, cleaning, and laundry workers	62
		2 Building management and security related workers	56
		3 Delivery, moving, and meter reading workers	5
		4 Sanitation workers	44
		5 Other services related elementary workers	59
		6 Agriculture, forestry, and fishery related elementary workers	32
		7 Manufacturing related elementary workers	36
		8 Mining and construction related elementary workers	39
		9 Transport related elementary workers	6
w02D055_02	Since last interview, the 2nd new type of occupation (small scale classification)_the simple labor		9
		1 Housekeeping, cleaning, and laundry workers	1
		2 Building management and security related workers	2
		3 Delivery, moving, and meter reading workers
		4 Sanitation workers	2
		5 Other services related elementary workers	1
		6 Agriculture, forestry, and fishery related elementary workers	1
		7 Manufacturing related elementary workers	1
		8 Mining and construction related elementary workers	1
		9 Transport related elementary workers
w02D055_03	Since last interview, the 3rd new type of occupation (small scale classification)_the simple labor		1
		1 Housekeeping, cleaning, and laundry workers
		2 Building management and security related workers
		3 Delivery, moving, and meter reading workers
		4 Sanitation workers
		5 Other services related elementary workers
		6 Agriculture, forestry, and fishery related elementary workers
		7 Manufacturing related elementary workers	1
		8 Mining and construction related elementary workers
		9 Transport related elementary workers
w02D055_04	Since last interview, the 4th new type of occupation (small scale classification)_the simple labor	Non Valid Cases
w02D056_01	Since last interview, 1st new job(the wage worker)_all of employees who have worked in a changed location of the workplace		525
		-9 Don’t know	36
w02D056_02	Since last interview, 2nd new job(the wage worker)_all of employees who have worked in a changed location of the workplace		14
w02D056_03	Since last interview, 3rd new job(the wage worker)_all of employees who have worked in a changed location of the workplace		3
w02D056_04	Since last interview, 4th new job(the wage worker)_all of employees who have worked in a changed location of the workplace		1
w02D057_01	Since last interview, 1st new job(the wage worker)_all of employees who have worked in a changed location of the workplace(range)		36
		1 Fewer than 5 people
		2 5 to 9 people	3
		3 10 to 29 people	4
		4 30 to 49 people	3
		5 50 to 99 people	6
		6 100 to 299 people
		7 300 to 499 people	1
		8 500 to 999 people	4
		9 More than 1,000 people	10
		-9 Don’t know	5
w02D057_02~w02D057_04		Non Valid Cases
w02D721_01	Since last interview, 1st new job(the wage worker)_all of the employees who actually have worked in a changed location of the workplace		525
		-9 Don’t know	11
w02D721_02	Since last interview, 2nd new job(the wage worker)_all of the employees who actually have worked in a changed location of the workplace		14
w02D721_03	Since last interview, 3rd new job(the wage worker)_all of the employees who actually have worked in a changed location of the workplace		3
w02D721_04	Since last interview, 4th new job(the wage worker)_all of the employees who actually have worked in a changed location of the workplace		1
w02D722_01	Since last interview, 1st new job(the wage worker)_all of the employees who actually have worked in a changed location of the workplace(range)
		1 Fewer than 5 people
		2 5 to 9 people
		3 10 to 29 people
		4 30 to 49 people
		5 50 to 99 people
		6 100 to 299 people
		7 300 to 499 people
		8 500 to 999 people
		9 More than 1,000 people
		-9 Don’t know
w02D722_02~w02D722_04		Non Valid Cases
w02D058_01	Since last interview, 1st new job_an official position or job title (the wage worker)		525
		0 No position or job title	407
		1 Staff member	78
		2 Assistant foreman	6
		3 Foreman	7
		4 Assistant manager
		5 Manager	5
		6 Deputy general manager	1
		7 General manager	9
		8 Board member	12
w02D058_02	Since last interview, 2nd new job_an official position or job title (the wage worker)		14
		0 No position or job title	13
		1 Staff member	1
		2 Assistant foreman
		3 Foreman
		4 Assistant manager
		5 Manager
		6 Deputy general manager
		7 General manager
		8 Board member
w02D058_03	Since last interview, 3rd new job_an official position or job title (the wage worker)		3
		0 No position or job title	3
		1 Staff member
		2 Assistant foreman
		3 Foreman
		4 Assistant manager
		5 Manager
		6 Deputy general manager
		7 General manager
		8 Board member
w02D058_04	Since last interview, 4th new job_an official position or job title (the wage worker)		1
		0 No position or job title	1
		1 Staff member
		2 Assistant foreman
		3 Foreman
		4 Assistant manager
		5 Manager
		6 Deputy general manager
		7 General manager
		8 Board member
w02D059_01	Since last interview, 1st new job_employment statue (the wage worker)		525
		1 Regular worker	233
		3 Temporary worker	123
		5 Casual worker	168
		-9 Don’t know	1
w02D059_02	Since last interview, 2nd new job_employment statue (the wage worker)		14
		1 Regular worker	6
		3 Temporary worker	3
		5 Casual worker	5
w02D059_03	Since last interview, 3rd new job_employment statue (the wage worker)		3
		1 Regular worker	2
		3 Temporary worker
		5 Casual worker	1
w02D059_04	Since last interview, 4th new job_employment statue (the wage worker)		1
		1 Regular worker
		3 Temporary worker
		5 Casual worker	1
w02D060_01	Since last interview, 1st new job_working hour form(the wage worker)		525
		1 Part time	141
		5 Full time	383
		-9 Don’t know	1
w02D060_02	Since last interview, 2nd new job_working hour form(the wage worker)		14
		1 Part time	2
		5 Full time	12
w02D060_03	Since last interview, 3rd new job_working hour form(the wage worker)		3
		1 Part time	2
		5 Full time	1
w02D060_04	Since last interview, 4th new job_working hour form(the wage worker)		1
		1 Part time	1
		5 Full time
w02D061_01	Since last interview, 1st new job_whether changed position/job title, employment statues, working hour form, workplace or not(the wage worker)		525
		1 yes	4
		5 no	521
w02D061_02	Since last interview, 2nd new job_whether changed position/job title, employment statues, working hour form, workplace or not(the wage worker)		14
		1 yes
		5 no	14
w02D061_03	Since last interview, 3rd new job_whether changed position/job title, employment statues, working hour form, workplace or not(the wage worker)		3
		1 yes
		5 no	3
w02D061_04	Since last interview, 4th new job_whether changed position/job title, employment statues, working hour form, workplace or not(the wage worker)		1
		1 yes
		5 no	1
w02D062_01_01	Since last interview, 1st new job_whether changed 1st position/job title or not(the wage worker)		4
		1 yes	4
		5 no
w02D062_01_02	Since last interview, 1st new job_whether changed 2nd position/job title or not(the wage worker)
		1 yes
		5 no
w02D062_02_01~w02D062_04_02		Non Valid Cases
w02D063_01_01	Since last interview, 1st new job_changed 1st position/job title (the wage worker)		4
		0 No position or job title	2
		1 Staff member	1
		2 Assistant foreman
		3 Foreman
		4 Assistant manager
		5 Manager
		6 Deputy general manager
		7 General manager	1
		8 Board member
w02D063_01_02~w02D063_04_02		Non Valid Cases
w02D064_01_01	Since last interview, 1st new job_appoinetment time of changed 1st position/job title (the wage worker)(yyyy/mm)		4
w02D064_01_01y	Since last interview, 1st new job_appoinetment time of changed 1st position/job title (the wage worker)(yyyy)		4
w02D064_01_01m	Since last interview, 1st new job_appoinetment time of changed 1st position/job title (the wage worker)(mm)		4
w02D064_01_02~w02D064_04_02		Non Valid Cases
w02D065_01_01	Since last interview, 1st new job_whether changed 1st employment statue or not(the wage worker)		4
		1 yes
		5 no	4
w02D065_02_01~w02D067_04_01		Non Valid Cases
w02D068_01_01	Since last interview, 1st new job_whether changed 1st working hour form or not(the wage worker)		4
		1 yes
		5 no	4
w02D068_02_01~w02D070_04_01		Non Valid Cases
w02D731_01_01	Since last interview, 1st new job_whether changed 1st workplace within the same company or not(the wage worker)		4
		1 yes
		5 no	4
w02D731_02_01~w02D734_04_01
w02D071_01	Since last interview, 1st new job_ employment statues(the non wage worker)		242
		1 self-employed (employer)	163
		5 Unpaid a family worker	79
w02D071_02	Since last interview, 2nd new job_ employment statues(the non wage worker)		3
		1 self-employed (employer)	3
		5 Unpaid a family worker
w02D071_03~w02D071_04		Non Valid Cases
w02D072_01	Since last interview, 1st new job(non-wage worker)_the number of officially paid employee(exclude temporary workers)		242
		-9 Don’t know	5
w02D072_02	Since last interview, 2nd new job(non-wage worker)_the actual number of employee in the business		3
w02D072_03~w02D072_04		Non Valid Cases
w02D073_01	Since last interview, 1st new job(non-wage worker)_the actual number of employee in the business(range)		5
		1 Fewer than 5 people
		2 5 to 9 people
		3 10 to 29 people
		4 30 to 49 people
		5 50 to 99 people
		6 100 to 299 people
		7 300 to 499 people
		8 500 to 999 people
		9 More than 1,000 people
		-9 Don’t know	5
w02D073_02~w02D073_04		Non Valid Cases
w02D074_01	Since last interview, 1st new job(non wage worker)__the number of workers who are unpaid family		242
		-9 Don’t know	5
w02D074_02	Since last interview, 2nd new job(non wage worker)__the number of workers who are unpaid family		3
w02D074_03~w02D074_04		Non Valid Cases
w02D075_01	Since last interview, 1st new job(non wage worker)_had a business partner or not		163
		1 yes	10
		5 no	149
			4
w02D075_02	Since last interview, 2nd new job(non wage worker)_had a business partner or not		3
		1 yes
		5 no	3
w02D075_03~w02D075_04		Non Valid Cases
w02D076_01	Since last interview, 1st new job(non wage worker)_the number of a business partner		10
w02D076_02~w02D076_04		Non Valid Cases
w02D077_01	Since last interview, 1st new job(non wage worker)_share of ownship (unit : %)		10
w02D077_02~w02D077_04		Non Valid Cases
w02D078_01_01	Since last interview, 1st new job_whether changed 1st position/job title or not(non wage worker)		242
		1 yes
		5 no	242
w02D078_02_01	Since last interview, 2nd new job_whether changed 1st position/job title or not(non wage worker)		3
		1 yes
		5 no	3
w02D078_03_01~w02D078_04_01		Non Valid Cases
w02D079_01_01~w02D080_04_01		Non Valid Cases
w02D741_01_01	Since last interview, 1st new job_whether changed 1st type of occupation or not(non wage worker)		767
		1 yes
		5 no	767
w02D741_02_01	Since last interview, 2nd new job_whether changed 1st type of occupation or not(non wage worker)		17
		1 yes
		5 no	17
w02D741_03_01	Since last interview, 3rd new job_whether changed 1st type of occupation or not(non wage worker)		3
		1 yes
		5 no	3
w02D741_04_01	Since last interview, 4th new job_whether changed 1st type of occupation or not(non wage worker)		1
		1 yes
		5 no	1
w02D742_01_01~w02D747_04_01		Non Valid Cases
w02D081_01	Since last interview, 1st new job_whether work in present or not		767
		1 yes	692
		5 no	75
w02D081_02	Since last interview, 2nd new job_whether work in present or not		17
		1 yes	11
		5 no	6
w02D081_03	Since last interview, 3rd new job_whether work in present or not		3
		1 yes	2
		5 no	1
w02D081_04	Since last interview, 4th new job_whether work in present or not		1
		1 yes	1
		5 no
w02D751_01	Since last interview, 1st new job_weekly average of working days (unit : a day)		75
w02D751_02	Since last interview, 2nd new job_weekly average of working days (unit : a day)		6
w02D751_03	Since last interview, 3rd new job_weekly average of working days (unit : a day)		1
w02D752_01	Since last interview, 1st new job_weekly average of working hours (unit : an hour)		75
w02D752_02	Since last interview, 2st new job_weekly average of working hours (unit : an hour)		6
w02D752_03	Since last interview, 3rd new job_weekly average of working hours (unit : an hour)		1
w02D753_01	Since last interview, 1st new job_monthly average of wages or income (unit : 10,000 won_Korean currency)
w02D753_02	Since last interview, 2nd new job_monthly average of wages or income (unit : 10,000 won_Korean currency)
w02D753_03	Since last interview, 3rd new job_monthly average of wages or income (unit : 10,000 won_Korean currency)
w02D082_01	Since last interview, 1st new job_the time of quitting a job (yyyy/mm)		75
w02D082_01y	Since last interview, 1st new job_the time of quitting a job (yyyy)		75
w02D082_01m	Since last interview, 1st new job_the time of quitting a job (mm)		75
		-9 Don’t know	3
w02D082_02	Since last interview, 2nd new job_the time of quitting a job (yyyy/mm)		6
w02D082_02y	Since last interview, 2nd new job_the time of quitting a job (yyyy)		6
w02D082_02m	Since last interview, 2nd new job_the time of quitting a job (mm)		6
w02D082_03	Since last interview, 3rd new job_the time of quitting a job (yyyy/mm)		1
w02D082_03y	Since last interview, 3rd new job_the time of quitting a job (yyyy)		1
w02D082_03m	Since last interview, 3rd new job_the time of quitting a job (mm)		1
w02D083_01a	Since last interview, 1st job(the wage worker)_the reason of quitting a job		64
		1 Bankruptcy, closure, temporary shutdown, etc., of business	2
		2 Layoff, dehiring, voluntary early retirement, etc	7
		3 Contract expired	18
		4 Retirement (at the mandatory retirement age)
		5 Too low wage	2
		6 Work was temporary or did not have a good prospect	1
		7 Aptitude, knowledge, and skills did not match well
		8 Long working hours/unfavorable working conditions	2
		9 Marriage, childbirth, childcare, care for sick family member, etc
		10 Study or military service
		11 Found a better job	3
		12 To start up a new business	2
		13 Poor health	23
		14 Wanted to take a break	3
		15 Others	1
w02D083_01b	Since last interview, 1st job(non wage worker)_the reason of quitting a job		11
		1 Business was slow	8
		2 Work did not have a good prospect
		3 Aptitude, knowledge, and skills did not match well
		4 Long working hours/unfavorable working conditions
		5 Marriage, childbirth, childcare, care for sick family member, etc
		6 Moved house
		7 Study or military service
		8 Found a paid job
		9 To start up a new business
		10 For unpaid assistance in family business	1
		11 Poor health	2
		12 Wanted to take a break
		13 Others
w02D083_02a	Since last interview, 2nd job(the wage worker)_the reason of quitting a job		6
		1 Bankruptcy, closure, temporary shutdown, etc., of business
		2 Layoff, dehiring, voluntary early retirement, etc	1
		3 Contract expired
		4 Retirement (at the mandatory retirement age)
		5 Too low wage
		6 Work was temporary or did not have a good prospect	1
		7 Aptitude, knowledge, and skills did not match well
		8 Long working hours/unfavorable working conditions
		9 Marriage, childbirth, childcare, care for sick family member, etc	1
		10 Study or military service
		11 Found a better job	2
		12 To start up a new business
		13 Poor health	1
		14 Wanted to take a break
		15 Others
w02D083_02b	Since last interview, 2nd job(the non wage worker)_the reason of quitting a job
		1 Business was slow
		2 Work did not have a good prospect
		3 Aptitude, knowledge, and skills did not match well
		4 Long working hours/unfavorable working conditions
		5 Marriage, childbirth, childcare, care for sick family member, etc
		6 Moved house
		7 Study or military service
		8 Found a paid job
		9 To start up a new business
		10 For unpaid assistance in family business
		11 Poor health
		12 Wanted to take a break
		13 Others
w02D083_03a	Since last interview, 3rd job(the wage worker)_the reason of quitting a job		1
		1 Bankruptcy, closure, temporary shutdown, etc., of business
		2 Layoff, dehiring, voluntary early retirement, etc	1
		3 Contract expired
		4 Retirement (at the mandatory retirement age)
		5 Too low wage
		6 Work was temporary or did not have a good prospect
		7 Aptitude, knowledge, and skills did not match well
		8 Long working hours/unfavorable working conditions
		9 Marriage, childbirth, childcare, care for sick family member, etc
		10 Study or military service
		11 Found a better job
		12 To start up a new business
		13 Poor health
		14 Wanted to take a break
		15 Others
w02D083_03b	Since last interview, 3rd job(the non wage worker)_the reason of quitting a job
		1 Business was slow
		2 Work did not have a good prospect
		3 Aptitude, knowledge, and skills did not match well
		4 Long working hours/unfavorable working conditions
		5 Marriage, childbirth, childcare, care for sick family member, etc
		6 Moved house
		7 Study or military service
		8 Found a paid job
		9 To start up a new business
		10 For unpaid assistance in family business
		11 Poor health
		12 Wanted to take a break
		13 Others
w02D084_01	Since last interview, 1st job_re-employment after quitting or not		75
		1 yes	17
		5 no	58
w02D084_02	Since last interview, 2nd job_re-employment after quitting or not		6
		1 yes	3
		5 no	3
w02D084_03	Since last interview, 3rd job_re-employment after quitting or not		1
		1 yes	1
		5 no
w02D101	Whether promised employment contract period or not, when a respondent has started a current job (new wage worker)		472
		1 Fixed	65
		5 Not fixed	406
		-9 Don’t know	1
w02D102	Promised employment contract period, when a respondent has started a current job(unit : a month) (new wage worker)		66
		-9 Don’t know	1
w02D103	In current job_experienced renewal employment contract or not (new wage worker)		66
		1 yes	19
		5 no	46
		-9 Don’t know	1
w02D104	(the case of non fixed employment period) A short work period or not (ex- a few days or weeks) (new wage worker)		406
		1 yes	134
		5 no	272
w02D105	In current job_received of written contract of a work or not (new wage worker)		472
		1 yes	69
		5 no	402
		-9 Don’t know	1
w02D106	Possibility of go on working (new wage worker)		472
		1 yes	308
		5 no	163
		-9 Don’t know	1
w02D107	Term of a work period expected (new wage worker)		163
		1 Less than one year	48
		2 One to two years	29
		3 Two to three years	19
		4 More than three years	67
w02D108	The reason of the work period expected (new wage worker)		78
		1 Because the fixed contract period will expire	15
		2 Because typically the contract expires (although there’s no written contract)	6
		3 Because I was hired on the condition that I will resign upon the request of the employer	30
		4 Because the current job / project will be completed	10
		5 Because the person I am replacing will return to work	1
		6 Because I can only work during certain seasons	5
		7 Because I plan to find another job that better suits my job aptitude, ability, and preference	3
		8 Because I will reach the retirement age set by regulations / practice	2
		9 Because of family care responsibility, poor health, etc	5
		10 Others
		-9 Don’t know	1
w02D109	Other answers(new wage worker)
w02D110	In current job_A source of wages(from employer you currently work or contract company) (new wage worker)		472
		1 Employer	385
		3 Dispatch Company	31
		5 Contract Company	55
		-9 Don’t know	1
w02D111	In current job_whether the mandatory retirement age is set or not (new wage worker)		472
		1 yes	50
		5 no	419
		-9 Don’t know	3
w02D112	In current job_ the mandatory retirement age (unit : an age) (new wage worker)		50
w02D113	In current job_ whether exist practice retirement age regardless of regulations or not(new wage worker)		472
		1 yes	30
		5 no	440
		-9 Don’t know	2
w02D114	Age of practice retirement age regardless of regulations(new wage worker)(unit: an age)		31
		-9 Don’t know	4
w02D115	In current job_the position of a supervisor or not (the wage worker)		1640
		1 yes	314
		5 no	1326
w02D116	In current job_the number of workers who are unber a respondent (the wage worker)		314
		1 fewer than 5 people	75
		2 6~10 people	94
		3 11~15 people	51
		4 16~30 people	53
		5 31~99 people	25
		6 more than 100 people	16
w02D117	In current job_regular working hour or not (the wage worker)		1640
		1 yes	1259
		5 no	381
w02D118	In current job_average a work day per week (the wage worker)		1640
w02D119	In current job_average working hours per week (the wage worker)		1640
w02D120	In current job_attitude of working hours (the wage worker)		1640
		1 Too long	348
		3 Appropriate	1254
		5 Too short	38
w02D121	In current job_an agreement_ decreased wage and shoten working hours (the wage worker)		348
		1 yes	51
		5 no	297
w02D122	In current job_the percentage of shorten working hours (the wage worker)		51
w02D123	In current job_acceptance of decreased wage because of shorten working hours (the wage worker)		51
w02D124	In current job_an agreement_ increased wage and extensive working hours (the wage worker)		38
		1 yes	24
		5 no	14
w02D125	In current job_the percentage of extensive working hours (the wage worker)		24
w02D126	In current job_expectiation of increased wage because of extensive working hours (unit : %) (the wage worker)		24
w02D127	In current job_a regular work holiday designation. (the wage worker)		1640
		1 None	223
		2 one day per month	10
		3 2~3 days per month	92
		4 4~5 days per month	659
		5 6~7 days per month	140
		6 More than 8 days per month	516
w02D128	In current job_a day of paid vacation (the wage worker) (unit : a day)		1640
		-9 Don’t know	3
w02D129	In current job_usable days of paid sick leave (the wage worker) (unit : a day)		1640
		-9 Don’t know	9
w02D130	In current job_days of absence by health reasons (the wage worker)(unit : a day/ a year)		1197
w02D131	In current job_The methods of wages payment (the wage worker)		1640
		1 Yearly basis	90
		2 Monthly basis	1162
		3 Weekly basis	3
		4 Daily basis	290
		5 Hourly basis	41
		6 Contract-based	10
		7 Performance-based (no basic salary)	44
		8 Others
w02D132	The other wages decision method (the wage worker)
w02D133	In current job_Seniority-based wage (the wage worker)		1640
		1 yes	395
		5 no	1244
		-9 Don’t know	1
w02D134	In current job_Monthly salary(after taxes) (the wage worker) (unit : 10,000 won_Korean currency)		1640
		-8 Refuse to answer	27
		-9 Don’t know	4
w02D135	In current job_Enrollment in National pension system or the Occupational Pension Plan through your current employer (the wage worker)		1640
		1 Yes, enrolled in the National Pension System through the current employer	742
		2 Yes, enrolled in the Occupational Pension Plan (for public servants, teachers and soldiers)	57
		3 Yes, enrolled in the National Pension System through the community	47
		4 No, not enrolled in the National Pension System	793
		-9 Don’t know	1
w02D136	In current job_whether enrolled National Health Insurance or not (the wage worker)		1640
		1 Yes, enrolled in the National Health Insurance through the current employer	925
		3 Yes, enrolled in the National Health Insurance, but not through the current employer	106
		5 No, not enrolled in the National Health Insurance	608
		-9 Don’t know	1
w02D137	In current job_whether enrolled Employment Insurance or not (the wage worker)		1640
		1 yes	831
		5 no	809
w02D138	In current job_whether enrolled Workers’ Insurance or not (the wage worker)		1640
		1 yes	831
		5 no	809
w02D139	In current job_The kind of retirement plan (the wage worker)		1640
		1 Yes, Retirement Allowance Scheme	667
		2 Yes, Retirement Insurance Scheme	12
		3 Yes, Retirement Pension Scheme	44
		4 No, no retirement plan	917
w02D140	In current job_whether took out some money from retirement savings from current job or not (the wage worker)		679
		1 yes	98
		5 no	581
w02D141	In current job_the time of taking out some money from retirement savings from current workplace (yyyy/mm) (the wage worker)		98
		-9 Don’t know	1
w02D141y	In current job_the time of taking out some money from retirement savings from current workplace (yyyy) (the wage worker)		98
		-9 Don’t know	1
w02D141m	In current job_the time of taking out some money from retirement savings from current workplace (mm) (the wage worker)		98
		-9 Don’t know	22
w02D142	In current job_The kind of retirement pension scheme (the wage worker)		44
		1 Defined Benefits (DB)	31
		5 Defined Contributions (DC)	13
w02D143	In current job_A meal subsidy (the wage worker)		1640
		1 yes	773
		5 no	866
		-9 Don’t know	1
w02D144	In current job_An education subsidy for children (the wage worker)		1640
		1 yes	258
		5 no	1382
w02D145	In current job_A mortgage for home purchase (the wage worker)		1640
		1 yes	124
		5 no	1516
w02D146	In current job_ Subsidy for lost wages in the case of a union strike (the wage worker)		1640
		1 yes	94
		5 no	1546
w02D147	In current job_whether an employer provied insurance premium for personal pension plan or not (the wage worker)		1640
		1 yes	77
		5 no	1563
w02D148	In current job_whether exist Labor union of workpalce or not (the wage worker)		1640
		1 yes	230
		5 no	1410
w02D149	In current job_whether had qualification for Labor union or not (the wage worker)		230
		1 yes	144
		5 no	86
w02D150	In current job_a member of labor union or not (the wage worker)		144
		1 yes	107
		5 no	37
w02D151	Whether joined labor union mandatorily or not(the wage worker)		107
		1 yes	74
		5 no	33
w02D152	In current job_The reason why do not join the labor union. (the wage worker)		37
		1 Not satisfied with union activities	1
		2 Dissuaded by my family, friends, colleagues, etc
		3 Dissuaded by my employer
		4 Did not feel the need	36
		5 Others
w02D153	Other answers(the wage worker)
w02D154	In current job_if a labor union existed whether will join the labor union or not (the wage worker)		1410
		1 yes	52
		5 no	1357
		-9 Don’t know	1
w02D155	In current job_Requirement of lots of physical effort. (the wage worker)		1640
		1 Strongly agree	397
		2 Agree	656
		3 Disagree	405
		4 Strongly disagree	182
w02D156	In current job_Requirement of lifting heavy loads (the wage worker)		1640
		1 Strongly agree	259
		2 Agree	555
		3 Disagree	586
		4 Strongly disagree	240
w02D157	In current job_Requirement of stooping, kneeling, or crouching (the wage worker)		1640
		1 Strongly agree	300
		2 Agree	654
		3 Disagree	493
		4 Strongly disagree	193
w02D158	In current job_Requirement of a good visual (the wage worker)		1640
		1 Strongly agree	144
		2 Agree	839
		3 Disagree	567
		4 Strongly disagree	90
w02D159	In current job_Requirement of a high concentratio ns and warning (the wage worker)		1640
		1 Strongly agree	226
		2 Agree	890
		3 Disagree	462
		4 Strongly disagree	62
w02D160	In current job_Requirement of a Readership (the wage worker)		1640
		1 Strongly agree	187
		2 Agree	562
		3 Disagree	649
		4 Strongly disagree	242
w02D161	In current job_Requirement of a computer utilization ability (the wage worker)		1640
		1 Strongly agree	141
		2 Agree	263
		3 Disagree	316
		4 Strongly disagree	920
w02D162	In current job_requiring more challenging tasks than usual (the wage worker)		1640
		1 Strongly agree	47
		2 Agree	417
		3 Disagree	852
		4 Strongly disagree	324
w02D163	In current job_importance of seniority in promotion (the wage worker)		1640
		1 Strongly agree	28
		2 Agree	227
		3 Disagree	750
		4 Strongly disagree	634
		-9 Don’t know	1
w02D164	In current job_the mood of protirement for an older worker (the wage worker)		1640
		1 Strongly agree	22
		2 Agree	219
		3 Disagree	738
		4 Strongly disagree	660
		-9 Don’t know	1
w02D165	In current job_The adjustment of wages and work for older workers (the wage worker)		1640
		1 Strongly agree	9
		2 Agree	119
		3 Disagree	761
		4 Strongly disagree	750
		-9 Don’t know	1
w02D166	In current job_The satisfaction of current wages (the wage worker)		1640
		1 Strongly agree	40
		2 Agree	733
		3 Disagree	719
		4 Strongly disagree	148
w02D167	In current job_The job security of the current job (the wage worker)		1640
		1 Strongly agree	77
		2 Agree	809
		3 Disagree	607
		4 Strongly disagree	147
w02D168	In current job_The satisfaction of work environment (the wage worker)		1640
		1 Strongly agree	49
		2 Agree	880
		3 Disagree	587
		4 Strongly disagree	124
w02D169	In current job_The satisfaction of job specification (the wage worker)		1640
		1 Strongly agree	54
		2 Agree	985
		3 Disagree	518
		4 Strongly disagree	83
w02D170	In current job_A lot of stress of current job. (the wage worker)		1640
		1 Strongly agree	113
		2 Agree	802
		3 Disagree	665
		4 Strongly disagree	60
w02D171	In current job_A general satisfaction of the current job. (the wage worker)		1640
		1 Strongly agree	41
		2 Agree	981
		3 Disagree	551
		4 Strongly disagree	67
w02D172	In current job_A level of work considering educational attainment (the wage worker)		1640
		1 Very low	22
		2 Low	334
		3 Appropriate	1264
		4 High	18
		5 Very high	2
w02D173	In current job_A level of work considering skills and expertise (the wage worker)		1640
		1 Very low	22
		2 Low	280
		3 Appropriate	1314
		4 High	23
		5 Very high	1
w02D174	In current job_The continuance of current job (the wage worker)		1640
		1 Yes, I plan to continue my current job, as it is	1550
		2 Yes, I plan to continue my current job, but want to increase work load	30
		3 Yes, I plan to continue my current job, but want to add another job	8
		4 Yes, I plan to continue my current job, but want to work less	7
		5 No, I would like to take a different job	30
		6 No, I would like to stop working altogether	15
w02D175	The ideal employment type (the wage worker)		38
		1 Full-time wage worker	25
		3 Part-time wage worker	5
		5 Self-employed	8
w02D176	The ideal offical position or job title (the wage worker)		38
		1 Managers	5
		2 (Associate) Professionals	2
		3 Clerks	4
		4 Service workers	4
		5 Sales workers	6
		6 Skilled agricultural, forestry, and fishery workers	1
		7 Craft and related trades workers	8
		8 Equipment, machine operating and assembling workers
		9 Elementary workers	8
		10 Career soldiers
w02D177	The minimum wages of an ideal work(the wage worker)		38
w02D178	The plan of retirement age (unit : age) (the wage worker)		1640
w02D179	Except a main job, whether have a part time job/side job or not (the wage worker)		1640
		1 yes	17
		5 no	1623
w02D180	The numbers of jobs (include a main job) (unit : a number) (the wage worker)		17
w02D181	The reason why have a part time job/side job (the wage worker)		17
		1 To earn more money	13
		2 For my health
		3 Because it is the work I wanted to do
		4 For self-development	1
		5 To prepare myself when I quit my main job	2
		6 To utilize spare time
		7 To help society or other people	1
		8 Others
w02D182	Other answer(the wage worker)
w02D183	The average of working hours of a side job/part-time job (the wage worker)		17
w02D184	The average amount of monthly income through the part time job/the side job (the wage worker)		17
		-8 Refuse to answer	1
w02D201	The reason why run a business instead of a wage worker (new independent businessman)		156
		1 Because I can earn more money	46
		2 Because it is the work I wanted to do	10
		3 Because it gives me more flexibility	63
		4 Because of tax benefits
		5 Because I couldn’t get the job I wanted (e.g. inadequate salary, work environment, etc)	11
		6 Because it was difficult to get a paid job	22
		7 Others
		-9 Don’t know	4
w02D202	Other reason.(new independent businessman)
w02D203	The amount of investment for starting an enterprise (new independent businessman)		156
		-8 Refuse to answer	2
		-9 Don’t know	6
w02D204	The reason_unnecessary for initial expenses (new independent businessman)		29
		-9 Don’t know
w02D205a	The percentage of contribution of initial expenses(new independent businessman)_① Own/spouse's savings		124
		-9 Don’t know	4
w02D205b	The percentage of contribution of initial expenses(new independent businessman)_② Help or borrowings from parents/spouse’s parents,		124
		-9 Don’t know	4
w02D205c	The percentage of contribution of initial expenses(new independent businessman)_③ Help or borrowings from children/grandchildren		124
		-9 Don’t know	4
w02D205d	The percentage of contribution of initial expenses(new independent businessman)_④ Borrowings from relatives/spouse’ relatives,		124
		-9 Don’t know	4
w02D205e	The percentage of contribution of initial expenses(new independent businessman)_⑤ Borrowings from other individuals		124
		-9 Don’t know	4
w02D205f	The percentage of contribution of initial expenses(new independent businessman)_⑥ Partner,		124
		-9 Don’t know	4
w02D205g	The percentage of contribution of initial expenses(new independent businessman)_⑦ Loans from banks and other financial institutions		124
		-9 Don’t know	4
w02D205h	The percentage of contribution of initial expenses(new independent businessman)_⑧ Government subsidy		124
		-9 Don’t know	4
w02D205i	The percentage of contribution of initial expenses(new independent businessman)_⑨ others		124
		-9 Don’t know	4
w02D206	The difficulty of starting a business(new independent businessman)_securing sufficient financing		156
		1 Very difficult	6
		2 Difficult	33
		3 Fair	70
		4 Easy	21
		5 Very easy	22
		-9 Don’t know	4
w02D207	The difficulty of starting a business(new independent businessman)_securing technology		156
		1 Very difficult	1
		2 Difficult	17
		3 Fair	77
		4 Easy	33
		5 Very easy	24
		-9 Don’t know	4
w02D208	The difficulty of starting a business(new independent businessman)_securing appropriate human resources (new independent businessman)		156
		1 Very difficult	4
		2 Difficult	11
		3 Fair	75
		4 Easy	37
		5 Very easy	25
		-9 Don’t know	4
w02D209	The difficulty of starting a business_administrative procedures (approval, business start-up support, etc.) (new independent businessman)		156
		1 Very difficult	1
		2 Difficult	17
		3 Fair	72
		4 Easy	38
		5 Very easy	24
		-9 Don’t know	4
w02D210	The difficulty of starting a business_choice the industry (new independent businessman)		156
		1 Very difficult	3
		2 Difficult	13
		3 Fair	69
		4 Easy	38
		5 Very easy	29
		-9 Don’t know	4
w02D211	The difficulty of starting a business_choice business location (new independent businessman)		156
		1 Very difficult	2
		2 Difficult	26
		3 Fair	66
		4 Easy	35
		5 Very easy	23
		-9 Don’t know	4
w02D212	In current business_ the amount of monthly sales (unit : 10,000_Korean currency) (independent businessman)		1604
		-8 Refuse to answer	70
		-9 Don’t know	8
w02D213	In current business_ the amount of monthly sales figure (independent businessman)		78
		1 Less than one milliion won	5
		2 More than one milliion won and less than three millions won	3
		3 More than three milliions won and less than five millions won	9
		4 More than five milliions won and less than eight millions won
		5 More than eight milliions won and less than ten millions won	1
		6 More than ten milliions won and less than thirty millions won	3
		7 More than thirty milliions won and less than fifty millions won
		8 More than fifty milliions won and less than one hundred millions won	1
		9 One hundred millions or more	1
		-8 Refuse to answer	52
		-9 Don’t know	3
w02D214	In current business_ the monthly average of a net profit (unit : 10,000 Korean won) (independent businessman)		1604
		-8 Refuse to answer	8
		-9 Don’t know	4
w02D215	In current business_ the weekly average a work day (unit : a day)(independent businessman)		1604
		-9 Don’t know	3
w02D216	In current business_ the weekly average working hours (unit : an hour) (independent businessman)		1604
		-9 Don’t know	4
w02D217	In current business_ regular working hours (unit : an hour) (independent businessman)		1604
		1 yes	603
		5 no	998
		-9 Don’t know	3
w02D218	In current business_ determination of working hours (independent businessman)		998
		1 Working hours were determined given the nature of the business	96
		2 Working hours were determined depending on workloads	872
		3 Working hours were determined depending on sales figures	30
		4 Others
w02D219	Specific standard(independent businessman)
w02D220	In current business_ attitude of working hours (independent businessman)		1604
		1 Too long	385
		3 Appropriate	1178
		5 Too short	38
		-9 Don’t know	3
w02D221	In current business_an agreement_ decreased wage and shorthen working hours (independent businessman)		385
		1 yes	40
		5 no	345
w02D222	In current business_desire of the percentage of shorten working hours (independent businessman)		40
w02D223	In current business_acceptance of decreased wage percentage because of shorten working hours (independent businessman)		40
w02D224	In current business_an agreement_ increased wage and extensive working hours (independent businessman)		38
		1 yes	21
		5 no	17
w02D225	In current business_desire of the percentage of extensive working hours (independent businessman)		21
w02D226	In current business_expectiation of increased wage percentage because of extensive working hours (unit : %) (independent businessman)		21
w02D227	In current job_a regular work holiday designation. (independent businessman)		1604
		1 None	656
		2 One day per month	42
		3 2~3 days per month	97
		4 4~5 days per month	528
		5 6~7 days per month	57
		6 More than 8 days per month	221
		-9 Don’t know	3
w02D228	In current job_days of absence by health reasons (independent businessman)(unit : a day/ a year)		1469
		-9 Don’t know	3
w02D229	In current business_Requirement of lots of physical efforts (independent businessman)		1604
		1 Strongly agree	406
		2 Agree	732
		3 Disagree	364
		4 Strongly disagree	99
		-9 Don’t know	3
w02D230	In current job_Requirement of lifting heavy loads (independent businessman)		1604
		1 Strongly agree	351
		2 Agree	646
		3 Disagree	451
		4 Strongly disagree	153
		-9 Don’t know	3
w02D231	In current business_ Requirement of stooping, kneeling, or crouching (independent businessman)		1604
		1 Strongly agree	376
		2 Agree	722
		3 Disagree	393
		4 Strongly disagree	110
		-9 Don’t know	3
w02D232	In current business_ Requirement of good visual (independent businessman)		1604
		1 Strongly agree	160
		2 Agree	732
		3 Disagree	627
		4 Strongly disagree	82
		-9 Don’t know	3
w02D233	In current business_ Requirement of High concentrations and warning (independent businessman)		1604
		1 Strongly agree	210
		2 Agree	775
		3 Disagree	541
		4 Strongly disagree	75
		-9 Don’t know	3
w02D234	In current business_ Requirement of leadership (new independent businessman)		1604
		1 Strongly agree	201
		2 Agree	642
		3 Disagree	534
		4 Strongly disagree	224
		-9 Don’t know	3
w02D235	In current business_ Requirement of work with computers (independent businessman)		1604
		1 Strongly agree	55
		2 Agree	187
		3 Disagree	321
		4 Strongly disagree	1038
		-9 Don’t know	3
w02D236	In current business_ Requirement to do more challenging tasks than usual (independent businessman)		1604
		1 Strongly agree	37
		2 Agree	425
		3 Disagree	841
		4 Strongly disagree	298
		-9 Don’t know	3
w02D237	In current business_ Satisfaction of wages (independent businessman)		1604
		1 Strongly agree	15
		2 Agree	508
		3 Disagree	780
		4 Strongly disagree	297
		-9 Don’t know	4
w02D238	In current business_ Job security of the current job. (independent businessman)		1604
		1 Strongly agree	129
		2 Agree	866
		3 Disagree	496
		4 Strongly disagree	110
		-9 Don’t know	3
w02D239	In current business_ Satisfaction of work environment (independent businessman)		1604
		1 Strongly agree	36
		2 Agree	862
		3 Disagree	597
		4 Strongly disagree	106
		-9 Don’t know	3
w02D240	In current business_ Satisfaction of job specification (independent businessman)		1604
		1 Strongly agree	34
		2 Agree	981
		3 Disagree	520
		4 Strongly disagree	66
		-9 Don’t know	3
w02D241	In current business_ A lot of stress of current job. (independent businessman)		1604
		1 Strongly agree	111
		2 Agree	744
		3 Disagree	679
		4 Strongly disagree	67
		-9 Don’t know	3
w02D242	In current business_ General satisfaction of the current job. (independent businessman)		1604
		1 Strongly agree	29
		2 Agree	949
		3 Disagree	554
		4 Strongly disagree	69
		-9 Don’t know	3
w02D243	In current business_ Considering educational attainment (independent businessman)		1604
		1 Very low	23
		2 Low	270
		3 Appropriate	1295
		4 High	13
		5 Very high
		-9 Don’t know	3
w02D244	In current business_ Considering skills and expertise (independent businessman)		1604
		1 Very low	19
		2 Low	252
		3 Appropriate	1315
		4 High	15
		5 Very high
		-9 Don’t know	3
w02D245	In current business_ The continuance of current job (independent businessman)		1604
		1 Yes, I plan to continue my current job, as it is	1508
		2 Yes, I plan to continue my current job, but want to increase work load	27
		3 Yes, I plan to continue my current job, but want to add another job	8
		4 Yes, I plan to continue my current job, but want to work less	7
		5 No, I would like to take a different job	17
		6 No, I would like to stop working altogether	34
		-9 Don’t know	3
w02D246	The ideal employment_type of occupation (independent businessman)		25
		1 Full time wage worker	10
		3 Part time wage worker	4
		5 Self‐employed	11
w02D247	The ideal offical position or job title (independent businessman)		25
		1 Managers	7
		2 (Associate) Professionals
		3 Clerks	1
		4 Service workers	3
		5 Sales workers	6
		6 Skilled agricultural, forestry, and fishery workers
		7 Craft and related trades workers	6
		8 Equipment, machine operating and assembling workers	1
		9 Elementary workers	1
		10 Career soldiers
w02D248	The minimum wages or salary (independent businessman)		25
w02D249	The plan of retirement age (unit : age) (independent businessman)		1604
		-9 Don’t know	3
w02D250	Except main job, whether have a part time job/ a side job (independent businessman)		1604
		1 yes	44
		5 no	1559
		-9 Don’t know	1
w02D251	Include a main business, the number of jobs (unit : a number) (independent businessman)		44
w02D252	A reason why have a part time job/a side job (independent businessman)		44
		1 To earn more money	35
		2 For my health
		3 Because it is the work I wanted to do	2
		4 For self-development	1
		5 To utilize spare time	1
		6 To prepare myself when I quit my main job
		7 To help society or other people	5
		8 Others
w02D253	Other reasons(independent businessman)
w02D254	Except main job, the weekly average of working hours for a part time job/ a side jpb(independent businessman)		44
		-9 Don’t know	1
w02D255	The monthly average of income(independent businessman)		44
		-8 Refuse to answer	1
		-9 Don’t know	1
w02D301	The reason why have a current job(a new a family worker)		57
		1 Because I can earn more money	37
		2 Because it is the work I wanted to do	2
		3 Because it gives me more flexibility	6
		4 Because I couldn’t get the job I wanted (e.g. salary and work environment)	3
		5 Because it was difficult to get a paid job	7
		6 Others
		-9 Don’t know	2
w02D302	Other reasons(a new a family worker)
w02D303	In current job_ The relationship with a representative in workplace (a family worker)		394
		1 Spouse	365
		2 Parents	5
		3 Parents-in-law	4
		4 Brother/sister	4
		5 Brother-in-law/sister-in-law
		6 Children and grandchildren	10
		7 Other relatives	3
		8 Others
		-9 Don’t know	3
w02D304	Other relatoinship with a representative workplace(a family worker)
w02D305	In current job_ The monthly average of sales (a family worker) (unit : 10,000 won_Korean currency)		394
		-8 Refuse to answer	2
		-9 Don’t know	30
w02D306	In current job_ The monthly average of sales figure (a family worker) (unit : 10,000 won_Korean currency)		32
		1 Less than one milliion won	5
		2 More than one milliion won and less than three millions won	1
		3 More than three milliions won and less than five millions won	1
		4 More than five milliions won and less than eight millions won	1
		5 More than eight milliions won and less than ten millions won	2
		6 More than ten milliions won and less than thirty millions won
		7 More than thirty milliions won and less than fifty millions won
		8 More than fifty milliions won and less than one hundred millions won
		9 One hundred millions or more
		-9 Don’t know	22
w02D307	In current job_The weekly average of working hours in current workplace(a family worker) (unit : an hour/a week)		394
		-9 Don’t know	3
w02D308	In current job_ regularity of working hours in current workplace (a family worker)		394
		1 yes	100
		5 no	291
		-9 Don’t know	3
w02D309	In current business_ decision of working hour(a family worker)		291
		1 Working hours were determined given the nature of the business	26
		2 Working hours were determined depending on workloads	260
		3 Working hours were determined depending on sales figures	5
		4 Others
w02D310	The specific decision standard(a family worker)
w02D311	In current job_the weekly average of a work day (a family worker)		394
		-9 Don’t know	3
w02D312	In current job_attitude of working hours (a family worker)		394
		1 Too longToo long	133
		3 Appropriate	253
		5 Too short	5
		-9 Don’t know	3
w02D313	In current job_ an agreement shoten working hours(a family worker)		133
		1 yes	50
		5 no	83
w02D314	In current job_ the percentage of shorten working hours(a family worker)		50
w02D315	In current job_ agreemet extensive working hours(a family worker)		5
		1 yes	1
		5 no	4
w02D316	In current job_the percentage of extensive working hours (a family worker)		1
w02D317	In current job_a regular work holiday designation. (a family worker) (unit : a day/ a year)		394
		1 No	218
		2 1 Day per month	8
		3 2 to 3 days per month	22
		4 4 to 5 days per month	107
		5 6 to 7 days per month	11
		6 8 days or more per month	25
		-9 Don’t know	3
w02D318	In current job_days of absence by health reasons (a family worker) (unit : a day/ a year)		394
		-9 Don’t know	4
w02D319	In current job_ Requirement of lots of physical effort(a family worker)		394
		1 Strongly agree	120
		2 Agree	178
		3 Disagree	75
		4 Strongly disagree	18
		-9 Don’t know	3
w02D320	In current job_ Requirement of lifting heavy loads (a family worker)		394
		1 Strongly agree	108
		2 Agree	175
		3 Disagree	86
		4 Strongly disagree	22
		-9 Don’t know	3
w02D321	In current job_Requirement of stooping, kneeling, or crouching (a family worker)		394
		1 Strongly agree	130
		2 Agree	174
		3 Disagree	67
		4 Strongly disagree	20
		-9 Don’t know	3
w02D322	In current job_ Requires good eyesight(a family worker)		394
		1 Strongly agree	21
		2 Agree	173
		3 Disagree	172
		4 Strongly disagree	25
		-9 Don’t know	3
w02D323	In current job_ requirement of good eyesight(a family worker)		394
		1 Strongly agree	24
		2 Agree	162
		3 Disagree	176
		4 Strongly disagree	29
		-9 Don’t know	3
w02D324	In current job_ Requirement of intense concentration and attention to details (a family worker)		394
		1 Strongly agree	18
		2 Agree	115
		3 Disagree	168
		4 Strongly disagree	90
		-9 Don’t know	3
w02D325	In current job_ Requirement of work with computers(a family worker)		394
		1 Strongly agree	7
		2 Agree	24
		3 Disagree	62
		4 Strongly disagree	298
		-9 Don’t know	3
w02D326	In current job_ Requirement of challenging tasks than usual(a family worker)		394
		1 Strongly agree	5
		2 Agree	94
		3 Disagree	214
		4 Strongly disagree	78
		-9 Don’t know	3
w02D327	In current job_ Satisfaction of work environment (a family worker)		394
		1 Strongly agree	9
		2 Agree	210
		3 Disagree	156
		4 Strongly disagree	16
		-9 Don’t know	3
w02D328	In current job_ Satisfaction of work specification(a family worker)		394
		1 Strongly agree	9
		2 Agree	229
		3 Disagree	141
		4 Strongly disagree	12
		-9 Don’t know	3
w02D329	In current job_ stress of the current job.(a family worker)		394
		1 Strongly agree	16
		2 Agree	179
		3 Disagree	182
		4 Strongly disagree	14
		-9 Don’t know	3
w02D330	In current job_ General satisfaction of the current job.(a family worker)		394
		1 Strongly agree	5
		2 Agree	225
		3 Disagree	153
		4 Strongly disagree	8
		-9 Don’t know	3
w02D331	Contribution to household income (a family worker)		394
		1 Very helpful	121
		2 Somewhat helpful	210
		3 Fair	50
		4 Not helpful	9
		5 Not at all helpful	1
		-9 Don’t know	3
w02D332	In current business_ Considering educational attainment(a family worker)		394
		1 Very low	3
		2 Low	62
		3 Appropriate	323
		4 High	3
		5 Very high
		-9 Don’t know	3
w02D333	In current business_ Considering my skills and expertise(a family worker)		394
		1 Very low	3
		2 Low	56
		3 Appropriate	330
		4 High	2
		5 Very high
		-9 Don’t know	3
w02D334	In current business_ The continuance of current job (a family worker)		394
		1 Yes, I plan to continue my current job, as it is	353
		2 Yes, I plan to continue my current job, but want to increase work load	5
		3 Yes, I plan to continue my current job, but want to add another job	3
		4 Yes, I plan to continue my current job, but want to work less	7
		5 No, I would like to take a different job	5
		6 No, I would like to stop working altogether	18
		-9 Don’t know	3
w02D335	The ideal employment type (a family worker)		8
		1 Full time wage worker	4
		3 Part time wage worker	2
		5 Self-employed	2
w02D336	The ideal official position or job title (a family worker)		8
		1 Managers
		2 (Associate) Professionals
		3 Clerks	1
		4 Service workers	1
		5 Sales workers	1
		6 Skilled agricultural, forestry, and fishery workers	1
		7 Craft and related trades workers	2
		8 Equipment, machine operating and assembling workers
		9 Elementary workers	2
		10 Career soldiers
w02D337	The average amount of monthly minimum income from a ideal work (a family worker)		8
w02D338	The plan of retirement age (unit : an age) (a family worker)		394
		-9 Don’t know	3
w02D339	A side job/part-time job (a family worker)		394
		1 yes	22
		5 no	368
		-8 Refuse to answer	1
		-9 Don’t know	3
w02D340	Include a main business, the numbers of job (a family worker)		22
w02D341	A reason why have a part time job/a side job		22
		1 To earn more money	20
		2 For my health
		3 Because it is the work I wanted to do
		4 For self-development
		5 To utilize spare time
		6 To prepare myself when I quit my main job
		7 To help society or other people	2
		8 Others
w02D342	Other reason(a family worker)
w02D343	The average of working hours of a side job/part-time job (a family worker)		22
w02D344	The average amount of monthly income from a part time job/a side work (a family worker)		22
w02D401	Job seeking activity last a week(a job seeker/an unemployed person)		5050
		1 yes	133
		5 no	4917
w02D402	Job seeking activity last four weeks(a job seeker/an unemployed person)		4917
		1 yes	21
		5 no	4896
w02D403	Possibility of employment, if a suitable job is existed(a job seeker/an unemployed person)		154
		1 yes	125
		5 no	29
w02D404	Willing of employment, if a suitable job is existed(a job seeker/an unemployed person)		4896
		1 yes	1036
		5 no	3860
w02D405	The reason why do not have a job, even though a suitable job is existed(a job seeker/an unemployed person)		3889
		1 Need to care for a family member	141
		2 Housework	454
		3 No financial need	28
		4 Old age	1722
		5 Poor health	1284
		6 Wish to take a break	88
		7 (After retirement) Do not want to work	172
		8 Others
w02D406	Other reason(a job seeker/an unemployed person)
w02D407	The reason why do not seek a job, even though a respondent want to get a job (a job seeker/an unemployed person)		1036
		1 I believe there would be no job that matches my major or professional background	28
		2 I believe there would be no job that meets my desired wage level or working conditions	143
		3 I don’t believe I can find work	119
		4 I don’t have needed skills, education or other capabilities	72
		5 I need to care for a family member	48
		6 Housework	233
		7 Poor health or disability	393
		8 Others
w02D408	Other reason(a job seeker/an unemployed person)
w02D409	Job seeking activity before last four week (a job seeker/an unemployed person)		1036
		1 Yes	20
		5 No	1016
w02D410	A main reason looking for a job (a job seeker)		125
		1 To earn a living	106
		2 Due to the unemployment of spouse / family member	1
		3 To earn pocket money	9
		4 For self‐development	5
		5 To utilize spare time	4
		6 Others
w02D411	Other reaseons(a job seeker)
w02D412	Since last interview, the beginning time of looking for a job (yyyy/mm) (a job seeker)		145
		-9 Don’t know	1
w02D412y	Since last interview, the beginning time of looking for a job (yyyy) (a job seeker)		145
		-9 Don’t know	1
w02D412m	Since last interview, the beginning time of looking for a job (mm) (a job seeker)		145
		-9 Don’t know	14
w02D413	Since last interview, the ending time of looking for a job (yyyy/mm) (a job seeker)		20
w02D413y	Since last interview, the ending time of looking for a job (yyyy) (a job seeker)		20
w02D413m	Since last interview, the ending time of looking for a job (mm) (a job seeker)		20
		-9 Don’t know	3
w02D414	The weekly average of hours of looking for a job (a job seeker)		145
		-9 Don’t know	1
w02D415	Way of looking for a job(1 ranking). (a job seeker)		145
		1 Search through a public employment agency	22
		2 Search through a private employment agency	5
		3 Search through advertisements in newspapers, TV and billboards	28
		4 Search through the Internet	3
		5 Search through friends, family members, or relatives	87
		6 Others
w02D416	Others way of looking for a job(1 ranking)(a job seeker)
w02D417	Way of looking for a job(2 ranking). (a job seeker)		145
		1 Search through a public employment agency	18
		2 Search through a private employment agency	11
		3 Search through advertisements in newspapers, TV and billboards	55
		4 Search through the Internet	13
		5 Search through friends, family members, or relatives	40
		6 Others	8
w02D418	Other way of looking for a job(2 ranking) (a job seeker)		8
w02D419	The term of looking for a job, the number of offering a job or seeking a job (a job seeker)		145
w02D420	The reason why do not have a job, even though a respondent was offered a job (a job seeker)		36
[truncated: 260 more rows]

## Sheet: E
Variable name	Variable explanation	Value	Freq.
w02E001	In last year, earned income or not(wage income)		8688
		1 yes	1884
		5 no	6804
w02E002m01	In last year, earned income (wage income)_2007/01		1884
		0 no	264
		1 yes	1620
w02E002m02	In last year, earned income (wage income)_2007/02		1884
		0 no	262
		1 yes	1622
w02E002m03	In last year, earned income (wage income)_2007/03		1884
		0 no	219
		1 yes	1665
w02E002m04	In last year, earned income (wage income)_2007/04		1884
		0 no	194
		1 yes	1690
w02E002m05	In last year, earned income (wage income)_2007/05		1884
		0 no	177
		1 yes	1707
w02E002m06	In last year, earned income (wage income)_2007/06		1884
		0 no	187
		1 yes	1697
w02E002m07	In last year, earned income (wage income)_2007/07		1884
		0 no	207
		1 yes	1677
w02E002m08	In last year, earned income (wage income)_2007/08		1884
		0 no	209
		1 yes	1675
w02E002m09	In last year, earned income (wage income)_2007/09		1884
		0 no	178
		1 yes	1706
w02E002m10	In last year, earned income (wage income)_2007/10		1884
		0 no	175
		1 yes	1709
w02E002m11	In last year, earned income (wage income)_2007/11		1884
		0 no	205
		1 yes	1679
w02E002m12	In last year, earned income (wage income)_2007/12		1884
		0 no	231
		1 yes	1653
w02E003	In last year, the monthly average amount of wage excluding various costs or taxes (wage income)		1884
		-8 Refuse to answer	3
		-9 Don’t know	1
w02E004	In last year, the total amount of wage (wage income)		1880
		1 yes	1865
		5 no	15
w02E004ct	Unfolding Brackect value of w02E004		19
		1 Less than six million won
		2 About six million won	2
		3 More than six million won and less than twelve million won
		4 About twelve million won
		5 More than twelve million won and less than twenty four million won
		6 About twenty four million won	2
		7 More than twenty four million won and less than sixty million won
		8 About sixty million won
		9 More than sixty million won and less than one hundred twenty million won
		10 About one hundred twenty million won
		11 More than one hundred twenty million won
		-8 Refuse to answer
		-9 Don’t know	15
w02E010	In last year, whether had income from own business or not		8688
		1 yes	1048
		5 no	7640
w02E011m01	In last year, earned income (from own business) _2017/01		1048
		0 no	58
		1 yes	990
w02E011m02	In last year, earned income (from own business) _2007/02		1048
		0 no	50
		1 yes	998
w02E011m03	In last year, earned income (from own business) _2007/03		1048
		0 no	42
		1 yes	1006
w02E011m04	In last year, earned income (from own business)_2007/04		1048
		0 no	41
		1 yes	1007
w02E011m05	In last year, earned income (from own business)_2007/05		1048
		0 no	50
		1 yes	998
w02E011m06	In last year, earned income (from own business)_2007/06		1048
		0 no	50
		1 yes	998
w02E011m07	In last year, earned income (from own business)_2007/07		1048
		0 no	51
		1 yes	997
w02E011m08	In last year, earned income (from own business)_2007/08		1048
		0 no	58
		1 yes	990
w02E011m09	In last year, earned income (from own business)_2007/09		1048
		0 no	54
		1 yes	994
w02E011m10	In last year, earned income (from own business)_2007/10		1048
		0 no	54
		1 yes	994
w02E011m11	In last year, earned income (from own business)_2007/11		1048
		0 no	59
		1 yes	989
w02E011m12	In last year, earned income (from own business)_2007/12		1048
		0 no	65
		1 yes	983
w02E012	In last year, the monthly average amount of income excluding various costs or taxes (from own business)		1048
		-8 Refuse to answer	3
		-9 Don’t know	7
w02E013	In last year, the total amount of income (independent business/business income)		1038
		1 yes	1031
		5 no	7
w02E013ct	Unfolding Brackect value of w02E013		17
		1 Less than six million won
		2 About six million won
		3 More than six million won and less than twelve million won	1
		4 About twelve million won
		5 More than twelve million won and less than twenty four million won	1
		6 About twenty four million won	1
		7 More than twenty four million won and less than sixty million won
		8 About sixty million won
		9 More than sixty million won and less than one hundred twenty million won
		10 About one hundred twenty million won
		11 More than one hundred twenty million won
		-8 Refuse to answer
		-9 Don’t know	14
w02E019	In last year, earned income or not(agricultural and fisheries business)		8688
		1 yes	773
		5 no	7915
w02E020	In last year, the total amout of income (agricultural and fisheries business)		773
		-8 Refuse to answer	1
		-9 Don’t know	8
w02E020ct	Unfolding Brackect value of w02E020		9
		1 Less than six million won	1
		2 About six million won	1
		3 More than six million won and less than twelve million won	2
		4 About twelve million won	2
		5 More than twelve million won and less than twenty four million won
		6 About twenty four million won
		7 More than twenty four million won and less than sixty million won	1
		8 About sixty million won
		9 More than sixty million won and less than one hundred twenty million won
		10 About one hundred twenty million won
		11 More than one hundred twenty million won
		-8 Refuse to answer
		-9 Don’t know	2
w02E026	In last year, earned income or not (a side job)		8688
		1 yes	221
		5 no	8467
w02E027	In last year, the total amout of income (a side job)		221
w02E027ct	Unfolding Brackect value of w02E027
		1 Less than three million won
		2 About three million won
		3 More than three million won and less than six million won
		4 About six million won
		5 More than six million won and less than twelve million won
		6 About twelve million won
		7 More than twelve million won and less than twenty four million won
		8 About twenty four million won
		9 More than twenty four million won and less than sixty million won
		10 About sixty million won
		11 More than sixty million won
		-8 Refuse to answer
		-9 Don’t know
w02E033	In last year, earned income or not (National Pension System)		8688
		1 Only received monthly benefits	962
		2 Only received lump-sum benefits	3
		3 Received both	1
		4 No	7721
		-9 Don’t know	1
w02E034m01	In last year, earned income (National Pension System)_2007/01		963
		0 no	61
		1 yes	902
w02E034m02	In last year, earned income (National Pension System)_2007/02		963
		0 no	56
		1 yes	907
w02E034m03	In last year, earned income (National Pension System)_2007/03		963
		0 no	55
		1 yes	908
w02E034m04	In last year, earned income (National Pension System)_2007/04		963
		0 no	52
		1 yes	911
w02E034m05	In last year, earned income (National Pension System)_2007/05		963
		0 no	48
		1 yes	915
w02E034m06	In last year, earned income (National Pension System)_2007/06		963
		0 no	41
		1 yes	922
w02E034m07	In last year, earned income (National Pension System)_2007/07		963
		0 no	34
		1 yes	929
w02E034m08	In last year, earned income (National Pension System)_2007/08		963
		0 no	26
		1 yes	937
w02E034m09	In last year, earned income (National Pension System)_2007/09		963
		0 no	22
		1 yes	941
w02E034m10	In last year, earned income (National Pension System)_2007/10		963
		0 no	10
		1 yes	953
w02E034m11	In last year, earned income (National Pension System)_2007/11		963
		0 no	5
		1 yes	958
w02E034m12	In last year, earned income (National Pension System)_2007/12		963
		0 no	1
		1 yes	962
w02E035	In last year, the monthly average amount of benefits (National Pension System)		963
		-9 Don’t know	5
w02E036	In last year, the lump sum of benefits (National Pension System)		4
w02E037	In last year, check for the total amount of benefits (National Pension System)		961
		1 yes	954
		5 no	7
w02E037ct	Unfolding Brackect value of w02E037		12
		1 Less than one million two hundreds thousand won
		2 About one million two hundreds thousand won
		3 More than one million two hundreds thousand won and less than two million four hundreds thousand won
		4 About two million four hundreds thousand won
		5 More than two million four hundreds thousand won and less than four million eight hundreds thousand won
		6 About four million eight hundreds thousand won
		7 More than four million eight hundreds thousand won and less than six million won
		8 About six million won
		9 More than six million won and less than twelve million won
		10 About twelve million won
		11 More than twelve million won
		-8 Refuse to answer
		-9 Don’t know	12
w02E043	The first time of receiving National Pension benefit (yyyy/mm)		966
		-9 Don’t know	19
w02E043y	The first time of receiving National Pension benefit (yyyy)		966
		-9 Don’t know	19
w02E043m	The first time of receiving National Pension benefit (mm)		966
		-9 Don’t know	269
w02E044	In last year, earned income or not(Occupational Pension)		8688
		1 Only received monthly benefits	233
		2 Only received lump-sum benefits	5
		3 Received both
		4 No	8450
w02E045m01	In last year, earned income (Occupational Pension)_2007/01		233
		0 no	13
		1 yes	220
w02E045m02	In last year, earned income (Occupational Pension)_2007/02		233
		0 no	12
		1 yes	221
w02E045m03	In last year, earned income (Occupational Pension)_2007/03		233
		0 no	8
		1 yes	225
w02E045m04	In last year, earned income (Occupational Pension)_2007/04		233
		0 no	8
		1 yes	225
w02E045m05	In last year, earned income (Occupational Pension)_2007/05		233
		0 no	7
		1 yes	226
w02E045m06	In last year, earned income (Occupational Pension)_2007/06		233
		0 no	7
		1 yes	226
w02E045m07	In last year, earned income (Occupational Pension)_2007/07		233
		0 no	5
		1 yes	228
w02E045m08	In last year, earned income (Occupational Pension)_2007/08		233
		0 no	5
		1 yes	228
w02E045m09	In last year, earned income (Occupational Pension)_2007/09		233
		0 no	4
		1 yes	229
w02E045m10	In last year, earned income (Occupational Pension)_2007/10		233
		0 no	4
		1 yes	229
w02E045m11	In last year, earned income (Occupational Pension)_2007/11		233
		0 no	3
		1 yes	230
w02E045m12	In last year, earned income (Occupational Pension)_2007/12		233
		0 no
		1 yes	233
w02E046	The monthly average amount of benefits (Occupational Pension)		233
		-9 Don’t know	4
w02E047	In last year, the lump sum of benefits (Occupational Pension)		5
w02E048	The total amount of benefits (Occupational Pension)		234
		0 no	232
		1 yes	2
w02E048ct	Unfolding Brackect value of w02E048		6
		1 Less than three million won
		2 About three million won
		3 More than three million won and less than six million won
		4 About six million won
		5 More than six million won and less than twelve million won
		6 About twelve million won
		7 More than twelve million won and less than twenty four million won
		8 About twenty four million won
		9 More than twenty four million won and less than sixty million won
		10 About sixty million won
		11 More than sixty million won
		-8 Refuse to answer
		-9 Don’t know	6
w02E054	The first time of receiving Occupational Pension benefit (yyyy/mm)		238
		-9 Don’t know	8
w02E054y	The first time of receiving Occupational Pension benefit (yyyy)		238
		-9 Don’t know	8
w02E054m	The first time of receiving Occupational Pension benefit (mm)		238
		-9 Don’t know	82
w02E055	In last year, earned income or not(Private Pension)		8688
		1 Only received monthly benefits	45
		2 Only received lump-sum benefits	2
		3 Received both
		4 No	8641
w02E056m01	In last year, earned income (Private Pension)_2007/01		45
		0 no	2
		1 yes	43
w02E056m02	In last year, earned income (Private Pension)_2007/02		45
		0 no	2
		1 yes	43
w02E056m03	In last year, earned income (Private Pension)_2007/03		45
		0 no	2
		1 yes	43
w02E056m04	In last year, earned income (Private Pension)_2007/04		45
		0 no	2
		1 yes	43
w02E056m05	In last year, earned income (Private Pension)_2007/05		45
		0 no	2
		1 yes	43
w02E056m06	In last year, earned income (Private Pension)_2007/06		45
		0 no	2
		1 yes	43
w02E056m07	In last year, earned income (Private Pension)_2007/07		45
		0 no	2
		1 yes	43
w02E056m08	In last year, earned income (Private Pension)_2007/08		45
		0 no	2
		1 yes	43
w02E056m09	In last year, earned income (Private Pension)_2007/09		45
		0 no	2
		1 yes	43
w02E056m10	In last year, earned income (Private Pension)_2007/10		45
		0 no	2
		1 yes	43
w02E056m11	In last year, earned income (Private Pension)_2007/11		45
		0 no	1
		1 yes	44
w02E056m12	In last year, earned income (Private Pension)_2007/12		45
		0 no
		1 yes	45
w02E057	In last year, the monthly average amount of benefits (Private Pension)		45
w02E058	In last year, the lump sum of benefits (Private Pension)		2
w02E059	In last year, check for the total amount of benefits (Private Pension)		47
		1 yes	47
		5 no
w02E059ct	Unfolding Brackect value of w02E059
		1 Less than one million two hundreds thousand won
		2 About one million two hundreds thousand won
		3 More than one million two hundreds thousand won and less than two million four hundreds thousand won
		4 About two million four hundreds thousand won
		5 More than two million four hundreds thousand won and less than four million eight hundreds thousand won
		6 About four million eight hundreds thousand won
		7 More than four million eight hundreds thousand won and less than six million won
		8 About six million won
		9 More than six million won and less than twelve million won
		10 About twelve million won
		11 More than twelve million won
		-8 Refuse to answer
		-9 Don’t know
w02E065	The fist time of receiving Private Pension benefit (yyyy/mm)		47
		-9 Don’t know	3
w02E065y	The fist time of receiving Private Pension benefit (yyyy)		47
		-9 Don’t know	3
w02E065m	The fist time of receiving Private Pension benefit (mm)		47
		-9 Don’t know	15
w02E066	Continuence of Private Pension as long as a respondent lives		47
		1 yes	43
		5 no	4
w02E067	The term of continuence of Private Pension in the future (unit : a year)		4
w02E068	The method of Private Pension payment after a respondent death		47
		1 Stop	26
		2 Stay the same	11
		3 Continue at a reduced level	8
		4 Others
		-9 Don’t know	2
w02E069	other payment methods
w02E070m01	In last year, earned income or not(unemployment benefit,)		8688
		0 no	8677
		1 yes	11
w02E070m02	In last year, earned income or not(Worker's Compensation )		8688
		0 no	8676
		1 yes	12
w02E070m03	In last year, earned income or not(National Basic Living Security Scheme)		8688
		0 no	8381
		1 yes	307
w02E070m04	In last year, earned income or not(Veteran Benefits)		8688
		0 no	8560
		1 yes	128
w02E070m05	In last year, earned income or not(other social welfare benefits)		8688
		0 no	6750
		1 yes	1938
w02E070m06	In last year, earned income or not(nothing)		8688
		0 no	2245
		1 yes	6443
w02E071	In last year, received case of unemployment benefit		11
		1 Only received monthly benefits	10
		5 Received both	1
w02E072m01	In last year, earned income (unemployment benefit)_2007/01		11
		0 no	8
		1 yes	3
w02E072m02	In last year, earned income (unemployment benefit)_2007/02		11
		0 no	8
		1 yes	3
w02E072m03	In last year, earned income (unemployment benefit)_2007/03		11
		0 no	7
		1 yes	4
w02E072m04	In last year, earned income (unemployment benefit)_2007/04		11
		0 no	5
		1 yes	6
w02E072m05	In last year, earned income (unemployment benefit)_2007/05		11
		0 no	4
		1 yes	7
w02E072m06	In last year, earned income (unemployment benefit)_2007/06		11
		0 no	5
		1 yes	6
w02E072m07	In last year, earned income (unemployment benefit)_2007/07		11
		0 no	6
		1 yes	5
w02E072m08	In last year, earned income (unemployment benefit)_2007/08		11
		0 no	6
		1 yes	5
w02E072m09	In last year, earned income (unemployment benefit)_2007/09		11
		0 no	8
		1 yes	3
w02E072m10	In last year, earned income (unemployment benefit)_2007/10		11
		0 no	7
		1 yes	4
w02E072m11	In last year, earned income (unemployment benefit)_2007/11		11
		0 no	7
		1 yes	4
w02E072m12	In last year, earned income (unemployment benefit)_2007/12		11
		0 no	8
		1 yes	3
w02E073	In last year, the monthly average amount of benefits (unemployment benefit)		11
w02E074	In last year, the lump sum of benefits (unemployment benefit)		1
w02E075	In last year, check for the total amount of benefits (unemployment benefit)		11
		1 yes	11
		5 no
w02E075ct	Unfolding Brackect value of w02E075
		1 less one million won
		2 About one million won
		3 More than one million won
		4.About two million won
		5 More than two million won and less than four million won
		6 About four million won
		7 More than four million won and less than six million won
		8 About six million won
		9 More than six million won and less than eight million won
		10 About eight million won
		11 More than eight million won
		-8 Refuse to answer
		-9 Don’t know
w02E081	In last year, received case of Worker's Compensation		12
		1 Only received monthly benefits	11
		2 Only received lump-sum benefits	1
		3 Received both
w02E082m01	In last year, earned income (Worker's Compensation)_2007/01		11
		0 no	1
		1 yes	10
w02E082m02	In last year, earned income (Worker's Compensation)_2007/02		11
		0 no	1
		1 yes	10
w02E082m03	In last year, earned income (Worker's Compensation)_2007/03		11
		0 no
		1 yes	11
w02E082m04	In last year, earned income (Worker's Compensation)_2007/04		11
		0 no	1
		1 yes	10
w02E082m05	In last year, earned income (Worker's Compensation)_2007/05		11
		0 no	1
		1 yes	10
w02E082m06	In last year, earned income (Worker's Compensation)_2007/06		11
		0 no
		1 yes	11
w02E082m07	In last year, earned income (Worker's Compensation)_2007/07		11
		0 no	1
		1 yes	10
w02E082m08	In last year, earned income (Worker's Compensation)_2007/08		11
		0 no	1
		1 yes	10
w02E082m09	In last year, earned income (Worker's Compensation)_2007/09		11
		0 no
		1 yes	11
w02E082m10	In last year, earned income (Worker's Compensation)_2007/10		11
		0 no	1
		1 yes	10
w02E082m11	In last year, earned income (Worker's Compensation)_2007/11		11
		0 no	1
		1 yes	10
w02E082m12	In last year, earned income (Worker's Compensation)_2007/12		11
		0 no
		1 yes	11
w02E083	In last year, the monthly average amount of benefits (Worker's Compensation)		11
w02E084	In last year, the lump sum of benefits (Worker's Compensation)		1
w02E085	In last year, check for the total amount of benefits (Worker's Compensation)		12
		1 yes	12
		5 no
w02E091m01	In last year, earned income (National Basic Living Security benefits)_2007/01		307
		0 no	11
		1 yes	296
w02E091m02	In last year, earned income (National Basic Living Security benefits)_2007/02		307
		0 no	10
		1 yes	297
w02E091m03	In last year, earned income (National Basic Living Security benefits)_2007/03		307
		0 no	7
		1 yes	300
w02E091m04	In last year, earned income (National Basic Living Security benefits)_2007/04		307
		0 no	8
		1 yes	299
w02E091m05	In last year, earned income (National Basic Living Security benefits)_2007/05		307
		0 no	8
		1 yes	299
w02E091m06	In last year, earned income (National Basic Living Security benefits)_2007/06		307
		0 no	6
		1 yes	301
w02E091m07	In last year, earned income (National Basic Living Security benefits)_2007/07		307
		0 no	6
		1 yes	301
w02E091m08	In last year, earned income (National Basic Living Security benefits)_2007/08		307
		0 no	5
		1 yes	302
w02E091m09	In last year, earned income(National Basic Living Security benefits)_2011/09		307
		0 no	3
		1 yes	304
w02E091m10	In last year, earned income (National Basic Living Security benefits)_2007/10		307
		0 no	4
		1 yes	303
w02E091m11	In last year, earned income (National Basic Living Security benefits)_2007/11		307
		0 no	5
		1 yes	302
w02E091m12	In last year, earned income(National Basic Living Security benefits)_2007/12		307
		0 no	1
		1 yes	306
w02E092	In last year, the monthly average amount of benefits (National Basic Living Security benefits)		307
		-9 Don’t know	2
w02E093	In last year, check for the total amount of benefits (National Basic Living Security benefits)		305
		1 yes	302
		5 no	3
w02E093ct	Unfolding Brackect value of w02E093		5
		1 Less than one million two hundreds thousand won	1
		2 About one million two hundreds thousand won
		3 More than one million two hundreds thousand won and less than two million four hundreds thousand won
		4 About two million four hundreds thousand won
		5 More than two million four hundreds thousand won and less than four million eight hundreds thousand won
		6 About four million eight hundreds thousand won
		7 More than four million eight hundreds thousand won and less than six million won
		8 About six million won
		9 More than six million won and less than twelve million won
		10 About twelve million won
		11 More than twelve million won
		-8 Refuse to answer
		-9 Don’t know	4
w02E099	The first time of receiving National Basic Living Security benefits (yyyy/mm)		307
		-9 Don’t know	15
w02E099y	The first time of receiving National Basic Living Security benefits(yyyy)		307
		-9 Don’t know	15
w02E099m	The first time of receiving National Basic Living Security benefits(mm)		307
		-9 Don’t know	111
w02E100	In last year, received case of Veterans Benefits		128
		1 Only received monthly benefits	128
		2 Only received lump-sum benefits
		3 Received both
w02E101m01	In last year, earned income (Veterans Benefits)_2007/01		128
		0 no	1
		1 yes	127
w02E101m02	In last year, earned income (Veterans Benefits)_2007/02		128
		0 no	1
		1 yes	127
w02E101m03	In last year, earned income (Veterans Benefits)_2007/03		128
		0 no	1
		1 yes	127
w02E101m04	In last year, earned income (Veterans Benefits)_2007/04		128
		0 no	1
		1 yes	127
w02E101m05	In last year, earned income (Veterans Benefits)_2007/05		128
		0 no	1
		1 yes	127
w02E101m06	In last year, earned income (Veterans Benefits)_2007/06		128
		0 no	1
		1 yes	127
w02E101m07	In last year, earned income (Veterans Benefits)_2007/07		128
		0 no
		1 yes	128
w02E101m08	In last year, earned income (Veterans Benefits)_2007/08		128
		0 no
		1 yes	128
w02E101m09	In last year, earned income (Veterans Benefits)_2007/09		128
		0 no
		1 yes	128
w02E101m10	In last year, earned income (Veterans Benefits)_2007/10		128
		0 no
		1 yes	128
w02E101m11	In last year, earned income (Veterans Benefits)_2007/11		128
		0 no
		1 yes	128
w02E101m12	In last year, earned income (Veterans Benefits)_2007/12		128
		0 no
		1 yes	128
w02E102	In last year, the monthly average amount of benefits (Veterans Benefits)		128
w02E103	In last year, the lump sum of benefits (Veterans Benefits)
w02E104	In last year, check for the total amount of benefits (Veterans Benefits)		128
		1 yes	128
		5 no
w02E104ct	Unfolding Brackect value of w02E104
		1 Less than one million two hundreds thousand won
		2 About one million two hundreds thousand won
		3 More than one million two hundreds thousand won and less than two million four hundreds thousand won
		4 About two million four hundreds thousand won
		5 More than two million four hundreds thousand won and less than four million eight hundreds thousand won
		6 About four million eight hundreds thousand won
		7 More than four million eight hundreds thousand won and less than six million won
		8 About six million won
		9 More than six million won and less than twelve million won
		10 About twelve million won
		11 More than twelve million won
		-8 Refuse to answer
		-9 Don’t know
w02E110	The first time of receiving Veterans Benefits(yyyy/mm)		128
		-8 Refuse to answer	1
		-9 Don’t know	14
w02E110y	The first time of receiving Veterans benefits (yyyy)		128
		-8 Refuse to answer	1
		-9 Don’t know	14
w02E110m	The first time of receiving Veterans benefits (mm)		128
		-8 Refuse to answer	1
		-9 Don’t know	69
w02E111m01	In last year, earned income (others)_2007/01		1938
		0 no	551
		1 yes	1387
w02E111m02	In last year, earned income (others)_2007/02		1938
		0 no	710
		1 yes	1228
w02E111m03	In last year, earned income (others)_2007/03		1938
		0 no	186
		1 yes	1752
w02E111m04	In last year, earned income (others)_2007/04		1938
		0 no	549
		1 yes	1389
w02E111m05	In last year, earned income (others)_2007/05		1938
		0 no	708
		1 yes	1230
w02E111m06	In last year, earned income (others)_2007/06		1938
		0 no	185
		1 yes	1753
w02E111m07	In last year, earned income (others)_2007/07		1938
		0 no	548
		1 yes	1390
w02E111m08	In last year, earned income (others)_2007/08		1938
		0 no	699
		1 yes	1239
w02E111m09	In last year, earned income (others)_2007/09		1938
		0 no	178
		1 yes	1760
w02E111m10	In last year, earned income (others)_2007/10		1938
		0 no	546
		1 yes	1392
w02E111m11	In last year, earned income (others)_2007/11		1938
		0 no	686
		1 yes	1252
w02E111m12	In last year, earned income (others)_2007/12		1938
		0 no	157
		1 yes	1781
w02E112	In last year, earned income or not(others wage)		1938
w02E113	In last year, earned income or not(others wage)		1938
		1 yes	1918
		5 no	20
w02E113ct	Unfolding Brackect value of w02E113		20
		1 Less than five hundreds thousand won
		2 About five hundreds thousand won
		3 More than five hundreds thousand won and less than one million won
		4 About one million won
		5 More than one million won and less than two million won
		6 About two million won
		7 More than two million won and less than three million won
		8 About three million won
		9 More than three million won and less than six million won
		10 About six million won
		11 More than six million won
		-8 Refuse to answer
		-9 Don’t know	20
w02E119	In last year, earned income or not		8688
		1 yes	114
		5 no	8574
w02E120	In last year, the total amount of other income		114
w02E120ct	Unfolding Brackect value of w04E120
		1 Less than one million two hundreds thousand won
		2 About one million two hundreds thousand won
		3 More than one million two hundreds thousand won and less than two million four hundreds thousand won
		4 About two million four hundreds thousand won
		5 More than two million four hundreds thousand won and less than four million eight hundreds thousand won
		6 About four million eight hundreds thousand won
		7 More than four million eight hundreds thousand won and less than six million won
		8 About six million won
		9 More than six million won and less than twelve million won
		10 About twelve million won
		11 More than twelve million won
		-8 Refuse to answer
		-9 Don’t know
w02E126	In last year, the total amount of household memebers' income		8688
		-8 Refuse to answer	52
		-9 Don’t know	122
w02E126ct	Unfolding Brackect value of w02Ea126		174
		1 Less than ten million won	55
		2 About ten million won	13
		3 More than ten million won and less than twenty million won	10
		4 About twenty million won	10
		5 More than twenty million won and less than thirty million won	10
		6 About thirty million won	7
		7 More than thirty million won and less than fifty million won	14
		8 About fifty million won	2
		9 More than fifty million won and less than one hundred million won	6
		10 About one hundred million won	1
		11 More than one hundred million won	1
		-8 Refuse to answer	1
		-9 Don’t know	44
w02E201	In last year, the monthly average amount of living cost (unit : 10,000 won_Korean currency)		5228
		-9 Don’t know	19
w02E201ct	Unfolding Brackect value of w04E201		19
		1 Less than five hundreds thousand won
		2 About five hundreds thousand won
		3 More than five hundreds thousand won and less than one million won	1
		4 About one million won	6
		5 More than one million won and less than two million won
		6 About two million won	1
		7 More than two million won and less than three million won	1
		8 About three million won	1
		9 More than three million won and less than six million won
		10 About six million won	1
		11 More than six million won	1
		-8 Refuse to answer
		-9 Don’t know	7
w02E207	In last year, the monthly average amount of expenditure on food (unit : 10,000 won_Korean currency)		5228
		-9 Don’t know	27
w02E207ct	Unfolding Brackect value of w02E207		27
		1 Less than one hundred thousand won
		2 About one hundred thousand won	1
		3 More than one hundred thousand won and less than three hundreds thousand won
		4 About three hundreds thousand won	6
		5 More than three hundreds thousand won and less than four hundreds thousand won
		6 About four hundreds thousand won	3
		7 More than four hundreds thousand won and less than six hundreds thousand won	2
		8 About six hundreds thousand won	2
		9 More than six hundreds thousand won and less than one million won	3
		10 About one million won	1
		11 More than one million won	1
		-8 Refuse to answer
		-9 Don’t know	8
w02E213	In last year, the monthly average amount of expenditure on dining out (unit : 10,000 won_Korean currency)		5228
		-9 Don’t know	21
w02E213ct	Unfolding Brackect value of w02E213		21
		1 Less than fifty thousand won	1
		2 About fifty thousand won
		3 More than fifty thousand won and less than one hundred thousand won	1
		4 About one hundred thousand won	1
		5 More than one hundred thousand won and less than two hundreds thousand won	1
		6 About two hundreds thousand won	3
		7 More than two hundreds thousand won and three hundreds thousand won	1
		8 About three hundreds thousand won	3
		9 More than three hundreds thousand won and less than five hundreds thousand won	1
		10 About five hundreds thousand won
		11 More than five hundreds thousand won
		-8 Refuse to answer
		-9 Don’t know	9
w02E219	In last year, the monthly average amount of expenditure on public education (unit : 10,000 won_Korean currency)		5228
		-9 Don’t know	41
w02E219ct	Unfolding Brackect value of w02E219		41
		1 Less than fifty thousand won
		2 About fifty thousand won	7
		3 More than fifty thousand won and less than one hundred thousand won
		4 About one hundred thousand won	3
		5 More than one hundred thousand won and less than three hundreds thousand won	4
		6 About three hundreds thousand won	4
		7 More than three hundreds thousand won and less than five hundreds thousand won
		8 About five hundreds thousand won	3
		9 More than five hundreds thousand won and less than one million won	1
		10 About one million won	1
		11 More than one million won	5
		-8 Refuse to answer
		-9 Don’t know	13
w02E225	In last year, the monthly average amount of expenditure on private education (unit : 10,000 won_Korean currency)		5228
		-9 Don’t know	29
w02E225ct	Unfolding Brackect value of w02E225		29
		1 Less than one hundred thousand won
		2 About one hundred thousand won	1
		3 More than one hundred thousand won and less than two hundreds thousand won
		4 About two hundreds thousand won	6
		5 More than two hundreds thousand won and less than five hundreds thousand won	3
		6 About five hundreds thousand won	1
		7 More than five hundreds thousand won and less than one million won	1
		8 About one million won	3
		9 More than one million won and less than two million won	3
		10 About two million won
		11 About two million won
		-8 Refuse to answer
		-9 Don’t know	11
w02E231	In last year, the monthly average amount of expenditure on housing (unit : 10,000 won_Korean currency)		5228
		-9 Don’t know	24
w02E231ct	Unfolding Brackect value of w02E231		24
		1 Less than fifty thousand won
		2 About fifty thousand won	1
		3 More than fifty thousand won and less than one hundred thousand won	1
		4 About one hundred thousand won	5
		5 More than one hundred thousand won and less than two hundreds thousand won	2
		6 About two hundreds thousand won	3
		7 More than two hundreds thousand won and less than five hundreds thousand won	4
		8 About five hundreds thousand won
		9 More than five hundreds thousand won and less than one million won
		10 About one million won	1
		11 More than one million won
		-8 Refuse to answer
		-9 Don’t know	7
w02E237	In last year, the monthly average amount of medical expenditure (unit : 10,000 won_Korean currency)		5228
		-9 Don’t know	25
w02E237ct	Unfolding Brackect value of w02E237		25
		1 Less than fifty thousand won	4
		2 About fifty thousand won	1
		3 More than fifty thousand won and less than one hundred thousand won	3
		4 About one hundred thousand won	4
		5 More than one hundred thousand won and less than two hundreds thousand won	1
		6 About two hundreds thousand won	2
		7 More than two hundreds thousand won and less than five hundreds thousand won
		8 About five hundreds thousand won
		9 More than five hundreds thousand won and less than one million won
		10 About one million won
		11 More than one million won
		-8 Refuse to answer
		-9 Don’t know	10
w02E243	In last year, the monthly average amount of expenditure on clothing (unit : 10,000 won_Korean currency)		5228
		-9 Don’t know	24
w02E243ct	Unfolding Brackect value of w02E243		24
		1 Less than fifty thousand won	5
		2 About fifty thousand won	2
		3 More than fifty thousand won and less than one hundred thousand won
		4 About one hundred thousand won	3
		5 More than one hundred thousand won and less than two hundreds thousand won
		6 About two hundreds thousand won
		7 More than two hundreds thousand won and three hundreds thousand won	1
		8 About three hundreds thousand won
		9 More than three hundreds thousand won and less than five hundreds thousand won	2
		10 About five hundreds thousand won
		11 More than five hundreds thousand won
		-8 Refuse to answer
		-9 Don’t know	11
w02E249a01	The coverable method for a shortage of living cost_1st		1384
		1 Used bank loans or overdrafts	197
		2 Relied on cash advances	16
		3 Borrowed money from relatives	252
		4 Borrowed money from friends and neighbors	85
		5 Used private loans	3
		6 Sold property or raised house rent	31
		7 Reduced housing costs	16
		8 Cancelled savings, deposits or installment savings	436
		9 Sold financial assets including stocks and bonds	4
		10 Sold the car, durables or valuables such as gold and silver	3
		11 Others	335
		-9 Don’t know	6
w02E249a02	The coverable method for a shortage of living cost_2nd		1378
		1 Used bank loans or overdrafts	43
		2 Relied on cash advances	15
		3 Borrowed money from relatives	42
		4 Borrowed money from friends and neighbors	26
		5 Used private loans
		6 Sold property or raised house rent	9
		7 Reduced housing costs	4
		8 Cancelled savings, deposits or installment savings	39
		9 Sold financial assets including stocks and bonds	1
		10 Sold the car, durables or valuables such as gold and silver	1
		11 Others	62
		12 Nothing	1136
w02E249a03	The coverable method for a shortage of living cost_3rd		242
		1 Used bank loans or overdrafts	3
		2 Relied on cash advances	5
		3 Borrowed money from relatives	8
		4 Borrowed money from friends and neighbors	11
		5 Used private loans
		6 Sold property or raised house rent	1
		7 Reduced housing costs	2
		8 Cancelled savings, deposits or installment savings	6
		9 Sold financial assets including stocks and bonds
		10 Sold the car, durables or valuables such as gold and silver	2
		11 Others	3
		12 Nothing	201
w02E250a01	Other coverable method_1st		335
w02E250a02	Other coverable method_2nd		62
w02E250a03	Other coverable method_3rd		3
w02E251	In last year, the monthly average amount of saving (including general savings, installment savings, insurance, personal pension, private savings club)		5225
		-8 Refuse to answer	8
		-9 Don’t know	52
w02E251ct	Unfolding Brackect value of w02E251		60
		1 Less than two hundreds thousands won	9
		2 About two hundreds thousands won	9
		3 More than two hundreds thousands won and less than five hundreds thousands won	11
		4 About five hundreds thousands won	4
		5 More than five hundreds thousands won and less than one million won	5
		6 About one million won	1
		7 More than one million won and less than two million won	2
		8 About two million won	1
		9 More than two million won and less than five million won	2
		10 About five million won	2
		11 More than five million won	2
		-8 Refuse to answer
		-9 Don’t know	12
w02Ea_resp	A person knowing incomes during the answer objects the best or not		8688
		0 no	3460
		1 yes	5228
w02Eb_resp	A household total Income information source or not		8688
		0 no	3460
		1 yes	5228

## Sheet: F
Variable name	Variable explanation	Value	Freq.
w02F001	The tenure type of the house		8688
		1 Own house (house owned by R or R’s relative)	7040
		2 Deposit-based rental house without monthly rent (i.e., JEON-SE)	871
		3 Monthly rental house with a deposit (i.e., JEON‐WOL‐SE)	616
		4 Monthly rental house without a deposit (i.e., WOL‐SE)	129
		5 Others	32
w02F002	Other form		32
w02F301	Since previous interview, change of the tenure type of the house (an own house)		581
		1 yes	250
		5 no	331
w02F003	A deed of a residential house. (an own house)		7040
		1 Yes, R's name (including joint ownership)	3415
		2 No, other's name – spouse	2439
		3 No, other's name - (grand)children	887
		4 No, other's name - other family members	241
		5 No, other's name - other persons	58
w02F004	Numbers of persons listed on residential house deed (an own house)		3415
		-9 Don’t know	3
w02F302	The percentage of a respondent's shares about a residential house (an own house)		91
		-9 Don’t know	1
w02F005	Residential house's present value (an own house)		7040
		-8 Refuse to answer	17
		-9 Don’t know	254
w02F005ct	Unfolding Brackect value of w02F005		271
		1 Less than ten million won	1
		2 About ten million won	4
		3 More than ten million won and less than fifty million won	15
		4 About fifty million won	11
		5 More than fifty million won and less than one hundred million won	18
		6 About one hundred million won	25
		7 More than one hundred million won and less than five hundreds million won	67
		8 About five hundreds million won	13
		9 More than five hundreds million won and less than one billion won	16
		10 About one billion won	3
		11 More than one billion won	6
		-8 Refuse to answer
		-9 Don’t know	92
w02F011	The amount of loan or indebtedness to purchase the house (an own house)		7040
		-8 Refuse to answer	30
		-9 Don’t know	79
w02F012m01	Whether leased parts of current house to other people or not (Leasing on a deposit basis)		7040
		0 no	6580
		1 yes	460
w02F012m02	Whether leased parts of current house to other people or not (Leasing on a secured monthly basis)		7040
		0 no	6563
		1 yes	477
w02F012m03	Whether leased parts of current house to other people or not (Leasing on a monthly rent basis)		7040
		0 no	6896
		1 yes	144
w02F012m04	Whether leased parts of current house to other people or not (Not leasing)		7040
		0 no	1007
		1 yes	6033
w02F013	The total amount of safety deposit received(an own house)_the lease of a house on a deposit basis		460
		-8 Refuse to answer	5
		-9 Don’t know	7
w02F013ct	Unfolding Brackect value of w02F013		12
		1 Less than ten million won
		2 About ten million won
		3 More than ten million won and less than thirty million won
		4 About thirty million won	4
		5 More than thirty million won and less than fifty million won
		6 About fifty million won	2
		7 More than fifty million won and less than one hundred million won	2
		8 About one hundred million won	1
		9 More than one hundred million won and less than three hundreds million won	1
		10 About three hundreds million won
		11 More than three hundreds million won	2
		-8 Refuse to answer
		-9 Don’t know
w02F019	The total amount of safety deposit received(an own house)_monthly rent with safety deposit		477
		-8 Refuse to answer	2
w02F019ct	Unfolding Brackect value of w02F019		2
		1 Less than three million won	1
		2 About three million won
		3 More than three million won and less than five million won
		4 About five million won
		5 More than five million won and less than ten million won
		6 About ten million won
		7 More than ten million won and less than fifty million won	1
		8 About fifty million won
		9 More than fifty million won and less than one hundred million won
		10 About one hundreds million won
		11 More than one hundreds million won
		-8 Refuse to answer
		-9 Don’t know
w02F025	The monthly average amount of rental income received_including monthly rental house with a deposit and monthly rental house without a deposit (an own house)		619
		-8 Refuse to answer	2
w02F025ct	Unfolding Brackect value of w02F025		2
		1 Less than one hundred thousand won
		2 About one hundred thousand won
		3 More than one hundred thousand won less than three hundreds thousand won
		4 About three hundreds thousand won
		5 More than three hundreds thousand won less than five hundreds thousand won	1
		6 About five hundreds thousand won	1
		7 More than five hundreds thousand won less than one million won
		8 About one million won
		9 More than one million won less than three million won
		10 About three million won
		11 More than three million won
		-8 Refuse to answer
		-9 Don’t know
w02F303	A deed of a residential house. (Deposit-based rental house without monthly rent)		871
		1 Yes, R's name (including joint ownership)	446
		2 No, other's name – spouse	265
		3 No, other's name - (grand)children	121
		4 No, other's name - other family members	32
		5 No, other's name - other persons	7
w02F304	Numbers of persons listed on residential house deed (Deposit-based rental house without monthly rent)		446
w02F031	The total amount of deposit you make for the current residence(Deposit-based rental house without monthly rent)		866
		-8 Refuse to answer	4
		-9 Don't konw	12
w02F031ct	Unfolding Brackect value of w02F031
		1 Less than ten million won
		2 About ten million won	3
		3 More than ten million won and less than thirty million won	2
		4 About thirty million won	1
		5 More than thirty million won and less than fifty million won
		6 About fifty million won	2
		7 More than fifty million won and less than one hundred million won
		8 About one hundred million won
		9 More than one hundred million won and less than three hundreds million won
		10 About three hundreds million won
		11 More than three hundreds million won
		-8 Refuse to answer	1
		-9 Don't konw	7
w02F305	A deed of a residential house. (Monthly rental house with a deposit)		621
		1 Yes, R's name (including joint ownership)	364
		2 No, other's name – spouse	185
		3 No, other's name - (grand)children	42
		4 No, other's name - other family members	23
		5 No, other's name - other persons	6
		-9 Don't konw	1
w02F306	Numbers of persons listed on residential house deed (Monthly rental house with a deposit)		364
w02F037	The total amount of safety deposit received (Monthly rental house with a deposit)		618
		-8 Refuse to answer	2
		-9 Don't konw	5
w02F037ct	Unfolding Brackect value of w02F037		7
		1 Less than three million won
		2 About three million won
		3 More than three million won and less than five million won
		4 About five million won	2
		5 More than five million won and less than ten million won	1
		6 About ten million won	2
		7 More than ten million won and less than thirty million won	1
		8 About thirty million won
		9 More than thirty million won and less than sixty million won
		10 About sixty million won
		11 More than sixty million won
		-8 Refuse to answer
		-9 Don't konw	1
w02F043	The amount of monthly rental pay		745
		-8 Refuse to answer	1
		-9 Don't konw	16
w02F043ct	Unfolding Brackect value of w02F043		17
		1 Less than one hundred thousand won
		2 About one hundred thousand won	1
		3 More than one hundred thousand won less than three hundreds thousand won	5
		4 About three hundreds thousand won
		5 More than three hundreds thousand won less than five hundreds thousand won
		6 About five hundreds thousand won
		7 More than five hundreds thousand won less than one million won
		8 About one million won
		9 More than one million won less than three million won
		10 About three million won
		11 More than three million won
		-8 Refuse to answer
		-9 Don't konw	11
w02F307	Where to spend the magin that changed the price of a respondent property assets, since previous interveiw(case: moving out or change of the tenure type of the house)		217
		1 Invested in financial assets or savings accounts	19
		2 Invested in other business	12
		3 Used for living expenses	85
		4 Transfer	9
		5 Others
		-8 Refuse to answer	91
		-9 Don't konw	1
w02F308	Others
w02F049	Had a real estate such as estate and land or not (except currently residental home)		8688
		1 yes	1470
		5 no	7217
		-9 Don't konw	1
w02F050	The total amount of real estate, such as estate and land (except currently residental home)		1470
		-8 Refuse to answer	11
		-9 Don't konw	33
w02F050ct	Unfolding Brackect value of w02F050		44
		1 Less than ten million won	2
		2 About ten million won
		3 More than ten million won and less than fifty million won	9
		4 About fifty million won	4
		5 More than fifty million won and less than one hundred million won
		6 About one hundred million won	2
		7 More than one hundred million won and less than five hundreds million won	14
		8 About five hundreds million won	1
		9 More than five hundreds million won and less than one billion won	4
		10 About one billion won
		11 More than one billion won	4
		-8 Refuse to answer
		-9 Don't konw	4
w02F056	Whether leased to another person any house or building, second house, studio apartment, forest land, land, etc or not (Except curent residence)		1470
		1 yes	305
		5 no	1165
w02F057	The total amount of any security deposit received		305
		-8 Refuse to answer	8
		-9 Don't konw	36
w02F057ct	Unfolding Brackect value of w02F057		44
		1 Less than ten million won	9
		2 About ten million won	1
		3 More than ten million won and less than thirty million won	4
		4 About thirty million won	2
		5 More than thirty million won and less than fifty million won	1
		6 About fifty million won
		7 More than fifty million won and less than one hundred million won	3
		8 About one hundred million won
		9 More than one hundred million won and less than three hundreds million won	2
		10 About three hundreds million won
		11 More than three hundreds million won
		-8 Refuse to answer
		-9 Don't konw	22
w02F063	Had regular incomes from all properties including current residence or not (Except a deposit for a rental house)		1470
		1 yes	218
		5 no	1252
w02F064	Incomes(after deduction) from all properties_Except 1. A cost or expense for properies, 2. Profit for farm(business), 3. An income from immovables in this year		218
		-8 Refuse to answer	1
w02F064ct	Unfolding Brackect value of w02F064		1
		1 Less than ten million won
		2 About ten million won
		3 More than ten million won and less than thirty million won
		4 About thirty million won
		5 More than thirty million won and less than fifty million won	1
		6 About fifty million won
		7 More than fifty million won and less than one hundred million won
		8 About one hundred million won
		9 More than one hundred million won and less than three hundreds million won
		10 About three hundreds million won
		11 More than three hundreds million won
		-8 Refuse to answer
		-9 Don't konw
w02F070	Whether rent a house, building, field or land from a landlord or not_except current residence		8688
		1 yes	276
		5 no	8411
		-9 Don't konw	1
w02F071	The total amount of security deposit (renting a house, building, field or land security) to a landlord		276
		-8 Refuse to answer	10
		-9 Don't konw	7
w02F071ct	Unfolding Brackect value of w02F071		17
		1 Less than ten million won	2
		2 About ten million won
		3 More than ten million won and less than thirty million won
		4 About thirty million won
		5 More than thirty million won and less than fifty million won
		6 About fifty million won
		7 More than fifty million won and less than one hundred million won
		8 About one hundred million won
		9 More than one hundred million won and less than three hundreds million won
		10 About three hundreds million won
		11 More than three hundreds million won
		-8 Refuse to answer	10
		-9 Don't konw	5
w02F077	Whether run or invested in a business/farm or not		8688
		1 yes	327
		5 no	8361
w02F078	The asset value of business or farm (unit : 10,000 won_Korean currency)		327
		-8 Refuse to answer	1
		-9 Don't konw	17
w02F078ct	Unfolding Brackect value of w04F078		18
		1 Less than ten million won
		2 About ten million won
		3 More than ten million won and less than fifty million won
		4 About fifty million won
		5 More than fifty million won and less than one hundred million won
		6 About one hundred million won
		7 More than one hundred million won and less than three hundreds million won
		8 About three hundreds million won
		9 More than three hundreds million won and less than five hundreds million won
		10 About five hundreds million won
		11 More than five hundreds million won
		-8 Refuse to answer
		-9 Don't konw	18
w02F309	Since last interveiw, the main reason why price of real estate was changed		369
		1 Sold and invested in financial assets or savings accounts	33
		2 Sold and invested in currently occupied property	25
		3 Sold and invested in other business	9
		4 Sold and used for living expenses	65
		5 Property price fell	93
		6 rate of return to investment changed	19
		7 Others	122
		-8 Refuse to answer	3
w02F310	Other reasons		122
w02F084	Cash in hand or in checking accounts more than five hundreds thousand won (10,000 won_Korean currency)_(1)		8688
		1 yes	3470
		5 no	5217
		-9 Don't konw	1
w02F085	The total amount of financial asset such as all cash and checking accounts (unit : 10,000_Korean currency)_(1)		3470
		-8 Refuse to answer	35
		-9 Don't konw	25
w02F085ct	Unfolding Brackect value of w04F085		60
		1 Less than one million won
		2 About one million won	4
		3 More than one million won and less than five million won	9
		4 About five million won	7
		5 More than five million won and less than ten million won	7
		6 About ten million won	6
		7 More than ten million won and less than fifty million won	14
		8 About fifty million won	6
		9 More than fifty million won and less than one hundred million won
		10 About one hundreds million won	2
		11 More than one hundreds million won	2
		-8 Refuse to answer
		-9 Don't konw	3
w02F091	Had financial assets possession or not (savings deposit)_(2)		8688
		1 yes	538
		5 no	8150
w02F092	The total amount of financial assets (savings deposit) (unit : 10,000 won_Korean currency)		538
		-8 Refuse to answer	4
		-9 Don't konw	3
w02F092ct	Unfolding Brackect value of w02F092		7
		1 Less than five million won
		2 About five million won
		3 More than five million won and less than ten million won
		4 About ten million won	1
		5 More than ten million won and less than fifty million won	2
		6 About fifty million won	1
		7 More than fifty million won and less than one hundred million won	1
		8 About one hundred million won
		9 More than one hundred million won and less than three hundreds million won	1
		10 About three hundreds million won	1
		11 More than three hundreds million won
		-8 Refuse to answer
		-9 Don't konw
w02F098	Had financial assets possession such as stocks/trust or not_(3)		8688
		1 yes	142
		5 no	8546
w02F099	The total amount of stocks/trust (unit : 10,000 won_Korean currency)		142
		-8 Refuse to answer	1
		-9 Don't konw	1
w02F099ct	Unfolding Brackect value of w02F099		2
		1 Less than five million won
		2 About five million won
		3 More than five million won and less than ten million won	1
		4 About ten million won
		5 More than ten million won and less than fifty million won
		6 About fifty million won
		7 More than fifty million won and less than one hundred million won
		8 About one hundred million won
		9 More than one hundred million won and less than three hundreds million won	1
		10 About three hundreds million won
		11 More than three hundreds million won
		-8 Refuse to answer
		-9 Don't konw
w02F105	Had financial assets possession or not ( corporate, monicipal, government, or foreign bond)._(4)		8688
		1 yes	2
		5 no	8686
w02F106	The total amount of bonds (unit : 10,000 won_Korean currency)		2
w02F106ct		Non-valid cases
w02F112	Financial assets possession (term insurance, whole life insurance, pension insurance)._(5)		8688
		1 yes	585
		5 no	8103
w02F113	Numbers of term insurance		585
		-9 Don't konw	1
w02F114_01	Each period, amount of 1st term insurance premium (unit : 10,000_Korean currency)		277
		-9 Don’t know	1
w02F114_02	Each period, amount of 2nd term insurance premium (unit : 10,000_Korean currency)		91
w02F114_03	Each period, amount of 3rd term insurance premium (unit : 10,000_Korean currency)		25
w02F114_04	Each period, amount of 4th term insurance premium (unit : 10,000_Korean currency)		11
		-9 Don’t know	2
w02F114_05	Each period, amount of 5th term insurance premium (unit : 10,000_Korean currency)		4
w02F115_01	The period of 1st term insureance premium		277
		1 Monthly	258
		2 Twice a year (every 6 months)	1
		3 Once a year	3
		4 Single payment (full payment)	15
w02F115_02	The period of 2nd term insureance premium		91
		1 Monthly	88
		2 Twice a year (every 6 months)
		3 Once a year
		4 Single payment (full payment)	3
w02F115_03	The period of 3rd term insureance premium		25
		1 Monthly	24
		2 Twice a year (every 6 months)
		3 Once a year
		4 Single payment (full payment)	1
w02F115_04	The period of 4th term insureance premium		10
		1 Monthly	9
		2 Twice a year (every 6 months)
		3 Once a year
		4 Single payment (full payment)	1
w02F115_05	The period of 5th term insureance premium		4
		1 Monthly	4
		2 Twice a year (every 6 months)
		3 Once a year
		4 Single payment (full payment)
w02F117_01	The time of sign up for 1st term insurance (yyyy/mm)		277
		-8 Refuse to answer	1
		-9 Don't konw	13
w02F117_01y	The time of sign up for 1st term insurance (yyyy)		277
		-8 Refuse to answer	1
		-9 Don't konw	13
w02F117_01m	The time of sign up for 1st term insurance (mm)		277
		-8 Refuse to answer	1
		-9 Don't konw	94
w02F117_02	The time of sign up for 2nd term insurance (yyyy/mm)		91
		-9 Don’t know	4
w02F117_02y	The time of sign up for 2nd term insurance (yyyy)		91
		-9 Don’t know	4
w02F117_02m	The time of sign up for 2nd term insurance (mm)		91
		-9 Don’t know	28
w02F117_03	The time of sign up for 3rd term insurance (yyyy/mm)		25
		-9 Don’t know	2
w02F117_03y	The time of sign up for 3rd term insurance (yyyy)		25
		-9 Don’t know	2
w02F117_03m	The time of sign up for 3rd term insurance (mm)		25
		-9 Don’t know	7
[truncated: 332 more rows]

## Sheet: G
Variable name	Variable explanation	Value	Freq.
[truncated: 461 more rows]

[truncated: 1 more sheets: EXIT]
