# Supplementary material for: Which type of social activities may reduce cognitive decline in the elderly?: a longitudinal population-based study
Source: BMC Geriatr. 2016 Sep 27;16:165. doi: 10.1186/s12877-016-0343-x (PMC5039914; doi:10.1186/s12877-016-0343-x)
Supplement: Additional file 6: — 4wave KLoSA CodeBook English version_2012. (XLSX 944 kb) [file 12877_2016_343_MOESM6_ESM.xlsx]

## Sheet: CV
Variable name	Variable explanation	Value	Freq.
PID	Personal ID.		7486
HHID	Household ID.		7486
HHID12	In 2012, Household ID.		7486
w04type	Moved out a panel household membe or not		7486
		0 living together	7473
		1 1st branch family	13
		2 2nd branch family	0
w04CV006_01	Gender of 1st non panel household member		3774
		1 Male	2170
		5 Female	1604
w04CV006_02	Gender of 2nd non panel household member		2173
		1 Male	965
		5 Female	1208
w04CV006_03	Gender of 3rd non panel household member		967
		1 Male	576
		5 Female	391
w04CV006_04	Gender of 4th non panel household member		424
		1 Male	217
		5 Female	207
w04CV006_05	Gender of 5th non panel household member		111
		1 Male	63
		5 Female	48
w04CV006_06	Gender of 6th non panel household member		26
		1 Male	12
		5 Female	14
w04CV006_07	Gender of 7th non panel household member		8
		1 Male	5
		5 Female	3
w04CV006_08	Gender of 7th non panel household member		5
		1 Male	1
		5 Female	4
w04CV006_09	Gender of 7th non panel household member		3
		1 Male	1
		5 Female	2
w04CV006_10	Gender of 7th non panel household member		2
		1 Male	2
		5 Female	0
w04CV007_01	The relationship between 1st non panel household member and a CV respondent		3774
		1 Father/mother	39
		2 Father‐in‐law/mother‐in‐law	15
		3 spouse	492
		4 Son/daughter	2927
		5 Son‐in‐law/daughter‐in‐law	78
		6 Brother/sister	0
		7 grand child(ren)	213
		8 Child of brother/sister	2
		9 Brother-in-law/sister-in-law	1
		10 Child of brother-in-law/sister-in-law	2
		11 Spouse of grandchild	0
		12 Great grand child(ren)	1
		13 Others	4
w04CV007_02	The relationship between 2nd non panel household member and a CV respondent		2173
		1 Father/mother	9
		2 Father‐in‐law/mother‐in‐law	0
		3 spouse	32
		4 Son/daughter	1544
		5 Son‐in‐law/daughter‐in‐law	347
		6 Brother/sister	1
		7 grand child(ren)	234
		8 Child of brother/sister	0
		9 Brother-in-law/sister-in-law	0
		10 Child of brother-in-law/sister-in-law	0
		11 Spouse of grandchild	5
		12 Great grand child(ren)	0
		13 Others	1
w04CV007_03	The relationship between 3rd non panel household member and a CV respondent		967
		1 Father/mother	6
		2 Father‐in‐law/mother‐in‐law	6
		3 spouse	13
		4 Son/daughter	468
		5 Son‐in‐law/daughter‐in‐law	36
		6 Brother/sister	2
		7 grand child(ren)	424
		8 Child of brother/sister	1
		9 Brother-in-law/sister-in-law	0
		10 Child of brother-in-law/sister-in-law	5
		11 Spouse of grandchild	0
		12 Great grand child(ren)	5
		13 Others	1
w04CV007_04	The relationship between 4th non panel household member and a CV respondent		424
		1 Father/mother	6
		2 Father‐in‐law/mother‐in‐law	2
		3 spouse	5
		4 Son/daughter	87
		5 Son‐in‐law/daughter‐in‐law	5
		6 Brother/sister	0
		7 grand child(ren)	313
		8 Child of brother/sister	0
		9 Brother-in-law/sister-in-law	0
		10 Child of brother-in-law/sister-in-law	0
		11 Spouse of grandchild	1
		12 Great grand child(ren)	4
		13 Others	1
w04CV007_05	The relationship between 5th non panel household member and a CV respondent		111
		1 Father/mother	4
		2 Father‐in‐law/mother‐in‐law	1
		3 spouse	2
		4 Son/daughter	23
		5 Son‐in‐law/daughter‐in‐law	3
		6 Brother/sister	0
		7 grand child(ren)	76
		8 Child of brother/sister	0
		9 Brother-in-law/sister-in-law	0
		10 Child of brother-in-law/sister-in-law	0
		11 Spouse of grandchild	0
		12 Great grand child(ren)	2
		13 Others	0
w04CV007_06	The relationship between 6th non panel household member and a CV respondent		26
		1 Father/mother	2
		2 Father‐in‐law/mother‐in‐law	0
		3 spouse	0
		4 Son/daughter	2
		5 Son‐in‐law/daughter‐in‐law	6
		6 Brother/sister	0
		7 grand child(ren)	16
		8 Child of brother/sister	0
		9 Brother-in-law/sister-in-law	0
		10 Child of brother-in-law/sister-in-law	0
		11 Spouse of grandchild	0
		12 Great grand child(ren)	0
		13 Others	0
w04CV007_07	The relationship between 7th non panel household member and a CV respondent		8
		1 Father/mother	0
		2 Father‐in‐law/mother‐in‐law	0
		3 spouse	0
		4 Son/daughter	0
		5 Son‐in‐law/daughter‐in‐law	0
		6 Brother/sister	0
		7 grand child(ren)	8
		8 Child of brother/sister	0
		9 Brother-in-law/sister-in-law	0
		10 Child of brother-in-law/sister-in-law	0
		11 Spouse of grandchild	0
		12 Great grand child(ren)	0
		13 Others	0
w04CV007_08	The relationship between 8th non panel household member and a CV respondent		5
		1 Father/mother	0
		2 Father‐in‐law/mother‐in‐law	0
		3 spouse	0
		4 Son/daughter	0
		5 Son‐in‐law/daughter‐in‐law	0
		6 Brother/sister	0
		7 grand child(ren)	5
		8 Child of brother/sister	0
		9 Brother-in-law/sister-in-law	0
		10 Child of brother-in-law/sister-in-law	0
		11 Spouse of grandchild	0
		12 Great grand child(ren)	0
		13 Others	0
w04CV007_09	The relationship between 9th non panel household member and a CV respondent		3
		1 Father/mother	0
		2 Father‐in‐law/mother‐in‐law	0
		3 spouse	0
		4 Son/daughter	2
		5 Son‐in‐law/daughter‐in‐law	0
		6 Brother/sister	0
		7 grand child(ren)	1
		8 Child of brother/sister	0
		9 Brother-in-law/sister-in-law	0
		10 Child of brother-in-law/sister-in-law	0
		11 Spouse of grandchild	0
		12 Great grand child(ren)	0
		13 Others	0
w04CV007_10	The relationship between 10th non panel household member and a CV respondent		2
		1 Father/mother	0
		2 Father‐in‐law/mother‐in‐law	0
		3 spouse	0
		4 Son/daughter	0
		5 Son‐in‐law/daughter‐in‐law	2
		6 Brother/sister	0
		7 grand child(ren)	0
		8 Child of brother/sister	0
		9 Brother-in-law/sister-in-law	0
		10 Child of brother-in-law/sister-in-law	0
		11 Spouse of grandchild	0
		12 Great grand child(ren)	0
		13 Others	0
w04CV009_01	The year of 1st non panel household member's birth		3774
		-9 Don’t know	6
		-8 Refuse to answer	3
w04CV009_02	The year of 2nd non panel household member's birth		2173
		-9 Don’t know	6
		-8 Refuse to answer	1
w04CV009_03	The year of 3rd non panel household member's birth		967
		-9 Don’t know	2
w04CV009_04	The year of 4th non panel household member's birth		424
		-9 Don’t know	2
w04CV009_05	The year of 5th non panel household member's birth		111
w04CV009_06	The year of 6th non panel household member's birth		26
w04CV009_07	The year of 7th non panel household member's birth		8
w04CV009_08	The year of 8th non panel household member's birth		5
w04CV009_09	The year of 9th non panel household member's birth		3
w04CV009_10	The year of 10th non panel household member's birth		2
w04CV010_01	1st non panel household member's marital status		3774
		1 Currently married or living with a partner (i.e., common-law marriage)	1282
		2 Separated/Divorced/Widowed	235
		5 Never married	2257
w04CV010_02	2nd non panel household member's marital status		2173
		1 Currently married or living with a partner (i.e., common-law marriage)	586
		2 Separated/Divorced/Widowed	47
		5 Never married	1540
w04CV010_03	3rd non panel household member's marital status		967
		1 Currently married or living with a partner (i.e., common-law marriage)	98
		2 Separated/Divorced/Widowed	16
		5 Never married	853
w04CV010_04	4th non panel household member's marital status		424
		1 Currently married or living with a partner (i.e., common-law marriage)	23
		2 Separated/Divorced/Widowed	8
		5 Never married	393
w04CV010_05	5th non panel household member's marital status		111
		1 Currently married or living with a partner (i.e., common-law marriage)	13
		2 Separated/Divorced/Widowed	6
		5 Never married	92
w04CV010_06	6th non panel household member's marital status		26
		1 Currently married or living with a partner (i.e., common-law marriage)	6
		2 Separated/Divorced/Widowed	2
		5 Never married	18
w04CV010_07	7th non panel household member's marital status		8
		1 Currently married or living with a partner (i.e., common-law marriage)	1
		2 Separated/Divorced/Widowed	0
		5 Never married	7
w04CV010_08	8th non panel household member's marital status		5
		1 Currently married or living with a partner (i.e., common-law marriage)	0
		2 Separated/Divorced/Widowed	0
		5 Never married	5
w04CV010_09	9th non panel household member's marital status		3
		1 Currently married or living with a partner (i.e., common-law marriage)	2
		2 Separated/Divorced/Widowed	0
		5 Never married	1
w04CV010_10	10th non panel household member's marital status		2
		1 Currently married or living with a partner (i.e., common-law marriage)	2
		2 Separated/Divorced/Widowed	0
		5 Never married	0
w04CV013_01	Since previous interview, moved out or not_1st		7486
		1 yes	511
		5 no	6975
w04CV013_02	Since previous interview, moved out or not_2nd		511
		1 yes	0
		5 no	511
w04CV014_01	The time of moved out_1st(yyyy/mm)		511
w04CV014_01y	The time of moved out_1st(yyyy)		511
w04CV014_01m	The time of moved out_1st (mm)		511
w04CV015_01	The reason of moved out_1st		511
		1 Because R or R’s spouse moved to a new job/workplace	31
		2 Because any family member other than R or R’s spouse moved to a new job/workplace	29
		3 Due to education for children or grandchildren	6
		4 To seek a better residential environment	244
		5 To sell up the house and invest that money in other assets	26
		6 To sell up the house and spend that money on living expenses	38
		7 (In case of deposit-based rental house or monthly rental house) Due to the expiration of the contract	88
		8 Others	49
w04CV017	Whether the respondent is a householder or not		7486
		1 yes	4188
		5 no	3298
w04CV017_01	The householder of the respondent's house		3298
		1 Spouse	2927
		2 Father/mother(Father‐in‐law/mother‐in‐law )	23
		3 Unmarried child(ren)	61
		4 Married child(ren)	255
		5 Sibling	2
		6 Grandchild(ren)	2
		7 Grandparents	0
		8 Others	28
w04CV017_02	Others		28
w04gen_num	The number of generation		7486
		0 Singleness	870
		1 One generation	2708
		2 Two genreations	2841
		3 Three generations	877
		4 Others	190
w04hhsize	The number of household		7486
w04panel_n	The number of panel household member(s) in household		7486
w04panel_01	The relationship between 1st panel household member with a CV respondent		5496
		1 Father/mother	180
		2 Father‐in‐law/mother‐in‐law	62
		3 spouse	5136
		4 Son/daughter	81
		5 Son‐in‐law/daughter‐in‐law	4
		6 Brother/sister	12
		7 grand child(ren)	0
		8 Child of brother/sister	0
		9 Brother-in-law/sister-in-law	2
		10 Child of brother-in-law/sister-in-law	0
		11 Spouse of grandchild	0
		12 Great grand child(ren)	0
		13 Others	19
w04panel_02	The relationship between 2nd panel household member with a CV respondent		509
		1 Father/mother	274
		2 Father‐in‐law/mother‐in‐law	77
		3 spouse	84
		4 Son/daughter	36
		5 Son‐in‐law/daughter‐in‐law	19
		6 Brother/sister	3
		7 grand child(ren)	4
		8 Child of brother/sister	0
		9 Brother-in-law/sister-in-law	3
		10 Child of brother-in-law/sister-in-law	0
		11 Spouse of grandchild	0
		12 Great grand child(ren)	0
		13 Others	9
w04panel_03	The relationship between 3rd panel household member with a CV respondent		56
		1 Father/mother	20
		2 Father‐in‐law/mother‐in‐law	16
		3 spouse	12
		4 Son/daughter	8
		5 Son‐in‐law/daughter‐in‐law	0
		6 Brother/sister	0
		7 grand child(ren)	0
		8 Child of brother/sister	0
		9 Brother-in-law/sister-in-law	0
		10 Child of brother-in-law/sister-in-law	0
		11 Spouse of grandchild	0
		12 Great grand child(ren)	0
		13 Others	0
w04wgt01	4th survey longitudinal weight		7486
w04wgt02	4th survey crosssectional weight		7486
w04CV_resp	Responsed a section of CV or not		7486
		0 no	0
		1 yes	7486

## Sheet: A.Demograhics
Variable name	Variable explanation	Value	Freq.
w04A001	In last survey, The date when the respondent is born (re-check)		7486
		1 yes	7440
		5 no	46
w04A002	The date when the respondent is born(yyyy/mm)		7486
w04A002y	The date when the respondent is born(yyyy)		7486
w04A002m	The date when the respondent is born(mm)		7486
w04A003	The solar calendar/the lunar calendar		46
		1 Solar calendar	5
		5 Lunar calendar	41
w04A004	In last survey, respondent's educational background re-check		7486
		1 yes	7453
		5 no	33
w04A005	In last survey, respondent's educational background re-answer		33
		1 No formal education (illiterate)	3
		2 No formal education (capable of reading)	7
		3 Elementary school	11
		4 Middle school	6
		5 High school	3
		6 Two-year college	1
		7 College grad	2
		8 Post college (Master)	0
		9 Post college (PhD)	0
		97 Other	0
w04A006	In last survey, respondent's educational background re-check(other scholarship matter)		0
w04A007	In last survey, scholarship (a degree)		23
		1 Currently enrolled	0
		2 Yes, diploma	17
		3 Dropped out	5
		4 Yes, equivalency	0
		5 Completed course of study	1
w04A008	After last survey, added regular scholarship or not		7486
		1 yes	12
		5 no	7474
w04A009	Added regular scholarship		12
		3 Elementary school	0
		4 Middle school	1
		5 High school	1
		6 Two-year college	0
		7 College grad	9
		8 Post college (Master)	1
		9 Post college (PhD)	0
		97 Other	0
w04A010	Added regular scholarship_other		0
w04A011	In last survey, respondent's marital status re-check		7486
		1 yes	7431
		5 no	55
w04A012	In last survey, respondent's marital status		55
		1 Currently married or living with a partner (i.e., common-law marriage)	3
		2 Separated	2
		3 Divorced	7
		4 Widowed or missing (dispersed family)	41
		5 Never married	2
w04A013_01	After last survey, the change of marital status or not_1		7486
		1 yes	114
		5 no	7372
w04A013_02	After last survey, the change of marital status or not_2		114
		1 yes	0
		5 no	114
w04A014_01	After last survey, changged marital status_1		114
		1 Currently married or living with a partner (i.e., common-law marriage)	9
		2 Separated	2
		3 Divorced	8
		4 Widowed or missing (dispersed family)	95
w04A015_01	After last survey, the time of the changged marital status_1(yyyy/mm)		114
		-8 Refuse to answer	1
		-9 Don’t know	1
w04A015_01y	After last survey, the time of the changged marital status_1(yyyy)		114
		-8 Refuse to answer	1
		-9 Don’t know	1
w04A015_01m	After last survey, the time of the changged marital status_1(mm)		114
		-8 Refuse to answer	6
		-9 Don’t know	1
w04A016	In 2008. current spouse was a penal respondont or not		5712
		1 yes	5147
		5 no	565
w04A017	In 2008, check to identical spouse's name		556
		1 yes	553
		5 no	3
w04A019	The date when the spouse is born (re-check)		556
		1 yes	541
		5 no	15
w04A020	The date when the spouse is born		24
		-9 Don’t know	1
w04A021	The spouse's educational background re-check		556
		1 yes	535
		5 no	21
w04A022	The spouse's educational background (a school)		32
		1 No formal education (illiterate)	2
		2 No formal education (capable of reading)	0
		3 Elementary school	0
		4 Middle school	7
		5 High school	4
		6 Two-year college	14
		7 College grad	0
		8 Post	4
		9 Post college (PhD)	1
		97 Other	0
		-9 Don’t know	0
w04A024	The spouse's educational background (a degree)		30
		1 Currently enrolled	0
		2 Yes, diploma	29
		3 Dropped out	1
		4 Yes, equivalency	0
		5 Completed course of study	0
w04A025	After last survey, the spouse's added regular scholarship or not		556
		1 yes	2
		5 no	554
w04A028	Employment condition of the spouse		565
		1 Full-time worker	22
		2 Part-time worker	2
		3 Temporarily laid off, on sick or other leave	233
		4 Unemployed and looking for work	26
		5 Retired	26
		6 Homemaker	10
		97 Other	110
		-9 Don’t know	136
		-8 Refuse to answer	0
w04A030	Religion		7486
		1 No preference	1
		2 Protestant	3668
		3 Catholic	1511
		4 Buddhist	616
		5 Won Buddhist	1635
		6 Other	16
		-9 Don’t know	39
w04A031	Other religion		39
w04A032	The Number of times that meet with the familiar		7486
		1 Almost every day (more than 4 times per week)	2075
		2 Once a week	1906
		3 2-3 times a week	974
		4 Once a month	1061
		5 Twice a month (every two weeks)	418
		6 Once or twice a year	165
		7 Three or for times a year (once every three or four months)	251
		8 Five or six times a year (every two months)	105
		9 Almost never	58
		10 No close friend or relative	473
w04A033m01	Participating to the religious meeting_①		7486
		0 No	5912
		1 Yes	1574
w04A033m02	Participating to the Social clubs (e.g., private savings club, senior citizens' club, etc)_②		7486
		0 No	3177
		1 Yes	4309
w04A033m03	Participating to the leisure/cultural/sports relation group (old person university etc.)_③		7486
		0 No	7218
		1 Yes	268
w04A033m04	Participating to the Alumni society/society for people from the same hometown/ family councils_④		7486
		0 No	6398
		1 Yes	1088
w04A033m05	Participating to the Volunteer groups_⑤		7486
		0 No	7416
		1 Yes	70
w04A033m06	Participating to the political party/the NGOs/the interest group_⑥		7486
		0 No	7474
		1 Yes	12
w04A033m07	Participating to other group_⑦		7486
		0 No	7486
		1 Yes	0
w04A033m08	Non_participating to the group_⑧		7486
		0 No	5624
		1 Yes	1862
w04A034	Other participation meeting(group)		0
w04A035_01	The number of times which participates to the religious meeting_①		1574
		1 Almost every day (more than 4 times per week)	98
		2 Once a week	891
		3 2-3 times a week	203
		4 Once a month	167
		5 Twice a month (every two weeks)	59
		6 Once or twice a year	58
		7 Three or four times a year (once every three or four months)	67
		8 Five or six times a year (every two months)	22
		9 Almost never a year	3
		10 Almost never	6
w04A035_02	The number of times which participates to the Social clubs (e.g., private savings club, senior citizens' club, etc)_②		4309
		1 Almost every day (more than 4 times per week)	351
		2 Once a week	539
		3 2-3 times a week	248
		4 Once a month	2014
		5 Twice a month (every two weeks)	643
		6 Once or twice a year	87
		7 Three or four times a year (once every three or four months)	215
		8 Five or six times a year (every two months)	182
		9 Almost never a year	8
		10 Almost never	22
w04A035_03	The number of times which participates to the leisure/cultural/sports relation group (old person university etc.)_③		268
		1 Almost every day (more than 4 times per week)	50
		2 Once a week	71
		3 2-3 times a week	65
		4 Once a month	40
		5 Twice a month (every two weeks)	16
		6 Once or twice a year	11
		7 Three or four times a year (once every three or four months)	6
		8 Five or six times a year (every two months)	7
		9 Almost never a year	0
		10 Almost never	2
w04A035_04	The number of times which participates to the Alumni society/society for people from the same hometown/ family councils_④		1088
		1 Almost every day (more than 4 times per week)	2
		2 Once a week	25
		3 2-3 times a week	17
		4 Once a month	337
		5 Twice a month (every two weeks)	72
		6 Once or twice a year	297
		7 Three or four times a year (once every three or four months)	205
		8 Five or six times a year (every two months)	128
		9 Almost never a year	1
		10 Almost never	4
w04A035_05	The number of times which participates to Volunteer groups_⑤		70
		1 Almost every day (more than 4 times per week)	3
		2 Once a week	16
		3 2-3 times a week	9
		4 Once a month	21
		5 Twice a month (every two weeks)	11
		6 Once or twice a year	5
		7 Three or four times a year (once every three or four months)	0
		8 Five or six times a year (every two months)	3
		9 Almost never a year	0
		10 Almost never	2
w04A035_06	The number of times which participates to the political party/the NGOs/the interest group_⑥		12
		1 Almost every day (more than 4 times per week)	1
		2 Once a week	1
		3 2-3 times a week	0
		4 Once a month	5
		5 Twice a month (every two weeks)	3
		6 Once or twice a year	2
		7 Three or four times a year (once every three or four months)	0
		8 Five or six times a year (every two months)	0
		9 Almost never a year	0
		10 Almost never	0
w04A002_age	The respondont's age		7486
w01edu	At first survey, educational backgroud (a school)		7482
		1 Less than elementary education	3454
		2 Middle school completed	1258
		3 Highschool completed	2027
		4 More than college enrolled	743
w02edu	At second survey, educational backgroud (a school)		7281
		1 Less than elementary education	1
		2 Middle school completed	2
		3 Highschool completed	3368
		4 More than college enrolled	1219
		-9 Don’t know	1971
		-8 Refuse to answer	720
w03edu	At third survey, educational backgroud (a school)		7226
		1 Less than elementary education	1
		2 Middle school completed	3357
		3 Highschool completed	1227
		4 More than college enrolled	1937
		-9 Don’t know	704
w04edu	At fourth survey, educational backgroud (a school)		7486
		1 Less than elementary education	3453
		2 Middle school completed	1262
		3 Highschool completed	2027
		4 More than college enrolled	744
w04gender1	The respondont's sex		7486
		1 male	3214
		5 female	4272
w04marital	In 2012, the respondont's marital status		7486
		1 Currently married or living with a partner (i.e., common-law marriage)	5767
		2 Separated	48
		3 Divorced	151
		4 Widowed or missing (dispersed family)	1468
		5 Never been married	52
w04CID	Couple ID		7486
w04region1	Region1: a local variable		7486
		11 Seoul.	1112
		21 Busan.	562
		22 Deagu.	436
		23 Incheon.	334
		24 GwangJu.	329
		25 Deajeon	287
		26 Ulsan.	244
		31 Gyeonggi	1292
		32 Gangwon.	327
		33 Chungbuk.	301
		34 Chungnam.	463
		35 Jeonbuk.	393
		36 Jeonam.	390
		37 Gyeongbuk.	473
		38 Gyeongnam	543
w04region2	Region2: village/town		7486
		1 village	5556
		2 town	1930
w04region3	Region3: Metropolitan/City/Town		7486
		1 Metropolitan	3179
		2 City	2377
		3 Town	1930
w04enu_type	A residential form.		7486
		1 a house	4817
		2 apartment.	2669
w04mniw_y	The this questionnaire interview date (yyyy).		7486
w04mniw_m	The this questionnaire interview date (mm).		7486
w04mniw_d	The this questionnaire interview date (dd).		7486

## Sheet: Ba.Family(Children&Grandchild)
Variable name	Variable explanation	Value	Freq.
w04Ba001	In last survey, the number of the respondont's children re-check		7486
		1 yes	7472
		2 no	14
w04Ba002	In last survey, modify the number of the respondont's children		14
w04Ba003	The number of currently survival children(unit : a person)		7486
w04Ba005_01	The time of death_children 1(yyyy/mm)		55
		-9 Don’t know	1
		-8 Refuse to answer	8
w04Ba005_01y	The time of death_children 1(yyyy)		55
		-9 Don’t know	1
		-8 Refuse to answer	8
w04Ba005_01m	The time of death_children 1(mm)		55
		-9 Don’t know	1
		-8 Refuse to answer	8
w04Ba005_02	The time of death_children 2(yyyy/mm)		1
w04Ba005_02y	The time of death_children 2(yyyy)		1
w04Ba005_02m	The time of death_children 2(mm)		1
w04Ba005_03	The time of death_children 3(yyyy/mm)		1
w04Ba005_03y	The time of death_children 3(yyyy)		1
w04Ba005_03m	The time of death_children 3(mm)		1
w04CHID_01	Children ID 1		7307
w04CHID_02	Children ID 2		6790
w04CHID_03	Children ID 3		4159
w04CHID_04	Children ID 4		2208
w04CHID_05	Children ID 5		1138
w04CHID_06	Children ID 6		497
w04CHID_07	Children ID 7		184
w04CHID_08	Children ID 8		48
w04CHID_09	Children ID 9		9
w04CHID_10	Children ID 10		1
w04chgender_01	The 1st child's sex		7307
		1 son	3942
		5 daughter	3365
w04chgender_02	The 2nd child's sex		6763
		1 son	3566
		5 daughter	3197
w04chgender_03	The 3rd child's sex		4125
		1 son	2129
		5 daughter	1996
w04chgender_04	The 4th child's sex		2189
		1 son	1022
		5 daughter	1167
w04chgender_05	The 5th child's sex		1137
		1 son	568
		5 daughter	569
w04chgender_06	The 6th child's sex		495
		1 son	233
		5 daughter	262
w04chgender_07	The 7th child's sex		184
		1 son	84
		5 daughter	100
w04chgender_08	The 8th child's sex		48
		1 son	22
		5 daughter	26
w04chgender_09	The 9th child's sex		9
		1 son	4
		5 daughter	5
w04chgender_10	The 10th child's sex		1
		1 son	0
		5 daughter	1
w04Ba008_01	The 1st child's age(unit: years old)		7307
		-9 Don’t know	1
		-8 Refuse to answer	2
w04Ba008_02	The 2nd child's age(unit: years old)		6790
		-9 Don’t know	1
		-8 Refuse to answer	2
w04Ba008_03	The 3rd child's age(unit: years old)		4159
		-8 Refuse to answer	1
w04Ba008_04	The 4th child's age(unit: years old)		2208
w04Ba008_05	The 5th child's age(unit: years old)		1138
		-9 Don’t know	4
w04Ba008_06	The 6th child's age(unit: years old)		497
w04Ba008_07	The 7th child's age(unit: years old)		184
w04Ba008_08	The 8th child's age(unit: years old)		48
w04Ba008_09	The 9th child's age(unit: years old)		9
w04Ba008_10	The 10th child's age(unit: years old)		1
w04Ba009_01	The 1st child's educational backgroud (a school)		7307
		-9 Don’t know	1
		1 No formal education (illiterate)	9
		2 No formal education (capable of reading)	31
		3 Elementary school	349
		4 Middle school	467
		5 High school	2219
		6 Two-year college	546
		7 College grad	3381
		8 Post college (Master)	233
		9 Post college (PhD)	68
		97 Other	3
w04Ba009_02	The 2nd child's educational backgroud (a school)		6790
		-9 Don’t know	1
		1 No formal education (illiterate)	4
		2 No formal education (capable of reading)	28
		3 Elementary school	263
		4 Middle school	386
		5 High school	2174
		6 Two-year college	549
		7 College grad	3194
		8 Post college (Master)	159
		9 Post college (PhD)	32
		97 Other	0
w04Ba009_03	The 3rd child's educational backgroud (a school)		4159
		1 No formal education (illiterate)	6
		2 No formal education (capable of reading)	5
		3 Elementary school	171
		4 Middle school	281
		5 High school	1625
		6 Two-year college	342
		7 College grad	1591
		8 Post college (Master)	104
		9 Post college (PhD)	34
		97 Other	0
w04Ba009_04	The 4th child's educational backgroud (a school)		2208
		1 No formal education (illiterate)	2
		2 No formal education (capable of reading)	3
		3 Elementary school	99
		4 Middle school	158
		5 High school	942
		6 Two-year college	172
		7 College grad	770
		8 Post college (Master)	42
		9 Post college (PhD)	20
		97 Other	0
w04Ba009_05	The 5th child's educational backgroud (a school)		1138
		-9 Don’t know	4
		1 No formal education (illiterate)	2
		2 No formal education (capable of reading)	0
		3 Elementary school	53
		4 Middle school	85
		5 High school	517
		6 Two-year college	89
		7 College grad	370
		8 Post college (Master)	14
		9 Post college (PhD)	4
		97 Other	0
w04Ba009_06	The 6th child's educational backgroud (a school)		497
		1 No formal education (illiterate)	0
		2 No formal education (capable of reading)	0
		3 Elementary school	23
		4 Middle school	55
		5 High school	219
		6 Two-year college	34
		7 College grad	155
		8 Post college (Master)	10
		9 Post college (PhD)	1
		97 Other	0
w04Ba009_07	The 7th child's educational backgroud (a school)		184
		1 No formal education (illiterate)	0
		2 No formal education (capable of reading)	0
		3 Elementary school	10
		4 Middle school	18
		5 High school	80
		6 Two-year college	9
		7 College grad	62
		8 Post college (Master)	4
		9 Post college (PhD)	1
		97 Other	0
w04Ba009_08	The 8th child's educational backgroud (a school)		48
		1 No formal education (illiterate)	0
		2 No formal education (capable of reading)	0
		3 Elementary school	2
		4 Middle school	10
		5 High school	16
		6 Two-year college	7
		7 College grad	13
		8 Post college (Master)	0
		9 Post college (PhD)	0
		97 Other	0
w04Ba009_09	The 9th child's educational backgroud (a school)		9
		1 No formal education (illiterate)	0
		2 No formal education (capable of reading)	0
		3 Elementary school	0
		4 Middle school	1
		5 High school	6
		6 Two-year college	0
		7 College grad	2
		8 Post college (Master)	0
		9 Post college (PhD)	0
		97 Other	0
w04Ba009_10	The 10th child's educational backgroud (a school)		1
		1 No formal education (illiterate)	0
		2 No formal education (capable of reading)	0
		3 Elementary school	0
		4 Middle school	0
		5 High school	0
		6 Two-year college	0
		7 College grad	1
		8 Post college (Master)	0
		9 Post college (PhD)	0
		97 Other	0
w04Ba010_01	The 1st child's educational backgroud (other school)		3
w04Ba011_01	The 1st child's completion of a course of study		7263
		1 Currently enrolled	435
		2 Yes, diploma	6616
		3 Dropped out	176
		4 Yes, equivalency	27
		5 Completed course of study	9
w04Ba011_02	The 2nd child's completion of a course of study		6757
		1 Currently enrolled	605
		2 Yes, diploma	5987
		3 Dropped out	145
		4 Yes, equivalency	13
		5 Completed course of study	7
w04Ba011_03	The 3rd child's completion of a course of study		4148
		1 Currently enrolled	238
		2 Yes, diploma	3811
		3 Dropped out	79
		4 Yes, equivalency	15
		5 Completed course of study	5
w04Ba011_04	The 4th child's completion of a course of study		2203
		1 Currently enrolled	53
		2 Yes, diploma	2098
		3 Dropped out	37
		4 Yes, equivalency	13
		5 Completed course of study	2
w04Ba011_05	The 5th child's completion of a course of study		1132
		1 Currently enrolled	19
		2 Yes, diploma	1093
		3 Dropped out	17
		4 Yes, equivalency	3
		5 Completed course of study	0
w04Ba011_06	The 6th child's completion of a course of study		497
		1 Currently enrolled	7
		2 Yes, diploma	481
		3 Dropped out	7
		4 Yes, equivalency	2
		5 Completed course of study	0
w04Ba011_07	The 7th child's completion of a course of study		184
		1 Currently enrolled	0
		2 Yes, diploma	182
		3 Dropped out	2
		4 Yes, equivalency	0
		5 Completed course of study	0
w04Ba011_08	The 8th child's completion of a course of study		48
		1 Currently enrolled	0
		2 Yes, diploma	48
		3 Dropped out	0
		4 Yes, equivalency	0
		5 Completed course of study	0
w04Ba011_09	The 9th child's completion of a course of study		9
		1 Currently enrolled	0
		2 Yes, diploma	9
		3 Dropped out	0
		4 Yes, equivalency	0
		5 Completed course of study	0
w04Ba011_10	The 10th child's completion of a course of study		1
		1 Currently enrolled	0
		2 Yes, diploma	1
		3 Dropped out	0
		4 Yes, equivalency	0
		5 Completed course of study	0
w04Ba012_01	The 1st child works for pay		7307
		-9 Don’t know	3
		1 Yes	5021
		5 No	2283
w04Ba012_02	The 2nd child works for pay		6790
		-9 Don’t know	2
		1 Yes	4582
		5 No	2206
w04Ba012_03	The 3rd child works for pay		4159
		-9 Don’t know	1
		1 Yes	2874
		5 No	1284
w04Ba012_04	The 4th child works for pay		2208
		1 Yes	1567
		5 No	641
w04Ba012_05	The 5th child works for pay		1138
		-9 Don’t know	4
		1 Yes	818
		5 No	316
w04Ba012_06	The 6th child works for pay		497
		1 Yes	349
		5 No	148
w04Ba012_07	The 7th child works for pay		184
		1 Yes	140
		5 No	44
w04Ba012_08	The 8th child works for pay		48
		1 Yes	31
		5 No	17
w04Ba012_09	The 9th child works for pay		9
		1 Yes	7
		5 No	2
w04Ba012_10	The 10th child works for pay		1
		1 Yes	0
		5 No	1
w04Ba013_01	Co-residing with 1st child		7307
		1 Yes	1706
		5 No	5601
w04Ba013_02	Co-residing with 2nd child		6790
		1 Yes	1614
		5 No	5176
w04Ba013_03	Co-residing with 3rd child		4159
		1 Yes	673
		5 No	3486
w04Ba013_04	Co-residing with 4th child		2208
		1 Yes	218
		5 No	1990
w04Ba013_05	Co-residing with 5th child		1138
		-9 Don’t know	4
		1 Yes	81
		5 No	1053
w04Ba013_06	Co-residing with 6th child		497
		1 Yes	49
		5 No	448
w04Ba013_07	Co-residing with 7th child		184
		1 Yes	11
		5 No	173
w04Ba013_08	Co-residing with 8th child		48
		1 Yes	2
		5 No	46
w04Ba013_09	Co-residing with 9th child		9
		1 Yes	1
		5 No	8
w04Ba013_10	Co-residing with 10th child		1
		1 Yes	0
		5 No	1
w04Ba014_01m01	In last survey, co-residing with 1st children or not_2011/01		7307
		0 No	5537
		1 Yes	1770
w04Ba014_01m02	In last survey, co-residing with 1st children or not_2011/02		7307
		0 No	5549
		1 Yes	1758
w04Ba014_01m03	In last survey, co-residing with 1st children or not_2011/03		7307
		0 No	5547
		1 Yes	1760
w04Ba014_01m04	In last survey, co-residing with 1st children or not_2011/04		7307
		0 No	5566
		1 Yes	1741
w04Ba014_01m05	In last survey, co-residing with 1st children or not_2011/05		7307
		0 No	5573
		1 Yes	1734
w04Ba014_01m06	In last survey, co-residing with 1st children or not_2011/06		7307
		0 No	5578
		1 Yes	1729
w04Ba014_01m07	In last survey, co-residing with 1st children or not_2011/07		7307
		0 No	5586
		1 Yes	1721
w04Ba014_01m08	In last survey, co-residing with 1st children or not_2011/08		7307
		0 No	5577
		1 Yes	1730
w04Ba014_01m09	In last survey, co-residing with 1st children or not_2011/09		7307
		0 No	5582
		1 Yes	1725
w04Ba014_01m10	In last survey, co-residing with 1st children or not_2011/10		7307
		0 No	5591
		1 Yes	1716
w04Ba014_01m11	In last survey, co-residing with 1st child or not_2011/11		7307
		0 No	5593
		1 Yes	1714
w04Ba014_01m12	In last survey, co-residing with 1st child or not_2011/12		7307
		0 No	5595
		1 Yes	1712
w04Ba014_02m01	In last survey, co-residing with 2nd child or not_2011/01		6789
		0 No	5099
		1 Yes	1690
w04Ba014_02m02	In last survey, co-residing with 2nd child or not_2011/02		6789
		0 No	5105
		1 Yes	1684
w04Ba014_02m03	In last survey, co-residing with 2nd child or not_2011/03		6789
		0 No	5119
		1 Yes	1670
w04Ba014_02m04	In last survey, co-residing with 2nd child or not_2011/04		6789
		0 No	5119
		1 Yes	1670
w04Ba014_02m05	In last survey, co-residing with 2nd child or not_2011/05		6789
		0 No	5119
		1 Yes	1670
w04Ba014_02m06	In last survey, co-residing with 2nd child or not_2011/06		6789
		0 No	5137
		1 Yes	1652
w04Ba014_02m07	In last survey, co-residing with 2nd child or not_2011/07		6789
		0 No	5134
		1 Yes	1655
w04Ba014_02m08	In last survey, co-residing with 2nd child or not_2011/08		6789
		0 No	5128
		1 Yes	1661
w04Ba014_02m09	In last survey, co-residing with 2nd child or not_2011/09		6789
		0 No	5124
		1 Yes	1665
w04Ba014_02m10	In last survey, co-residing with 2nd child or not_2011/10		6789
		0 No	5135
		1 Yes	1654
w04Ba014_02m11	In last survey, co-residing with 2nd child or not_2011/11		6789
		0 No	5134
		1 Yes	1655
w04Ba014_02m12	In last survey, co-residing with 2nd child or not_2011/12		6789
		0 No	5131
		1 Yes	1658
w04Ba014_03m01	In last survey, co-residing with 3rd child or not_2011/01		4159
		0 No	3437
		1 Yes	722
w04Ba014_03m02	In last survey, co-residing with 3rd child or not_2011/02		4159
		0 No	3439
		1 Yes	720
w04Ba014_03m03	In last survey, co-residing with 3rd child or not_2011/03		4159
		0 No	3445
		1 Yes	714
w04Ba014_03m04	In last survey, co-residing with 3rd child or not_2011/04		4159
		0 No	3448
		1 Yes	711
w04Ba014_03m05	In last survey, co-residing with 3rd child or not_2011/05		4159
		0 No	3450
		1 Yes	709
w04Ba014_03m06	In last survey, co-residing with 3rd child or not_2011/06		4159
		0 No	3453
		1 Yes	706
w04Ba014_03m07	In last survey, co-residing with 3rd child or not_2011/07		4159
		0 No	3451
		1 Yes	708
w04Ba014_03m08	In last survey, co-residing with 3rd child or not_2011/08		4159
		0 No	3451
		1 Yes	708
w04Ba014_03m09	In last survey, co-residing with 3rd child or not_2011/09		4159
		0 No	3449
		1 Yes	710
w04Ba014_03m10	In last survey, co-residing with 3rd child or not_2011/10		4159
		0 No	3452
		1 Yes	707
w04Ba014_03m11	In last survey, co-residing with 3rd child or not_2011/11		4159
		0 No	3452
		1 Yes	707
w04Ba014_03m12	In last survey, co-residing with 3rd child or not_2011/12		4159
		0 No	3453
		1 Yes	706
w04Ba014_04m01	In last survey, co-residing with 4th child or not_2011/01		2208
		0 No	1979
		1 Yes	229
w04Ba014_04m02	In last survey, co-residing with 4th child or not_2011/02		2208
		0 No	1980
		1 Yes	228
w04Ba014_04m03	In last survey, co-residing with 4th child or not_2011/03		2208
		0 No	1980
		1 Yes	228
w04Ba014_04m04	In last survey, co-residing with 4th child or not_2011/04		2208
		0 No	1981
		1 Yes	227
w04Ba014_04m05	In last survey, co-residing with 4th child or not_2011/05		2208
		0 No	1983
		1 Yes	225
w04Ba014_04m06	In last survey, co-residing with 4th child or not_2011/06		2208
		0 No	1981
		1 Yes	227
w04Ba014_04m07	In last survey, co-residing with 4th child or not_2011/07		2208
		0 No	1981
		1 Yes	227
w04Ba014_04m08	In last survey, co-residing with 4th child or not_2011/08		2208
		0 No	1982
		1 Yes	226
w04Ba014_04m09	In last survey, co-residing with 4th child or not_2011/09		2208
		0 No	1983
		1 Yes	225
w04Ba014_04m10	In last survey, co-residing with 4th child or not_2011/10		2208
		0 No	1983
		1 Yes	225
w04Ba014_04m11	In last survey, co-residing with 4th child or not_2011/11		2208
		0 No	1985
		1 Yes	223
w04Ba014_04m12	In last survey, co-residing with 4th child or not_2011/12		2208
		0 No	1982
		1 Yes	226
w04Ba014_05m01	In last survey, co-residing with 5th child or not_2011/01		1138
		0 No	1044
		1 Yes	94
w04Ba014_05m02	In last survey, co-residing with 5th child or not_2011/02		1138
		0 No	1044
		1 Yes	94
w04Ba014_05m03	In last survey, co-residing with 5th child or not_2011/03		1138
		0 No	1046
		1 Yes	92
w04Ba014_05m04	In last survey, co-residing with 5th child or not_2011/04		1138
		0 No	1044
		1 Yes	94
w04Ba014_05m05	In last survey, co-residing with 5th child or not_2011/05		1138
		0 No	1044
		1 Yes	94
w04Ba014_05m06	In last survey, co-residing with 5th child or not_2011/06		1138
		0 No	1045
		1 Yes	93
w04Ba014_05m07	In last survey, co-residing with 5th child or not_2011/07		1138
		0 No	1045
		1 Yes	93
w04Ba014_05m08	In last survey, co-residing with 5th child or not_2011/08		1138
		0 No	1045
		1 Yes	93
w04Ba014_05m09	In last survey, co-residing with 5th child or not_2011/09		1138
		0 No	1044
		1 Yes	94
w04Ba014_05m10	In last survey, co-residing with 5th child or not_2011/10		1138
		0 No	1045
		1 Yes	93
w04Ba014_05m11	In last survey, co-residing with 5th child or not_2011/11		1138
		0 No	1046
		1 Yes	92
w04Ba014_05m12	In last survey, co-residing with 5th child or not_2011/12		1138
		0 No	1045
		1 Yes	93
w04Ba014_06m01	In last survey, co-residing with 6th child or not_2011/01		497
		0 No	446
		1 Yes	51
w04Ba014_06m02	In last survey, co-residing with 6th child or not_2011/02		497
		0 No	448
		1 Yes	49
w04Ba014_06m03	In last survey, co-residing with 6th child or not_2011/03		497
		0 No	446
		1 Yes	51
w04Ba014_06m04	In last survey, co-residing with 6th child or not_2011/04		497
		0 No	444
		1 Yes	53
w04Ba014_06m05	In last survey, co-residing with 6th child or not_2011/05		497
		0 No	444
		1 Yes	53
w04Ba014_06m06	In last survey, co-residing with 6th child or not_2011/06		497
		0 No	444
		1 Yes	53
w04Ba014_06m07	In last survey, co-residing with 6th child or not_2011/07		497
		0 No	445
		1 Yes	52
w04Ba014_06m08	In last survey, co-residing with 6th child or not_2011/08		497
		0 No	445
		1 Yes	52
w04Ba014_06m09	In last survey, co-residing with 6th child or not_2011/09		497
		0 No	445
		1 Yes	52
w04Ba014_06m10	In last survey, co-residing with 6th child or not_2011/10		497
		0 No	447
		1 Yes	50
w04Ba014_06m11	In last survey, co-residing with 6th child or not_2011/11		497
		0 No	445
		1 Yes	52
w04Ba014_06m12	In last survey, co-residing with 6th child or not_2011/12		497
		0 No	445
		1 Yes	52
w04Ba014_07m01	In last survey, co-residing with 7th child or not_2011/01		184
		0 No	164
		1 Yes	20
w04Ba014_07m02	In last survey, co-residing with 7th child or not_2011/02		184
		0 No	165
		1 Yes	19
w04Ba014_07m03	In last survey, co-residing with 7th child or not_2011/03		184
		0 No	165
		1 Yes	19
w04Ba014_07m04	In last survey, co-residing with 7th child or not_2011/04		184
		0 No	166
		1 Yes	18
w04Ba014_07m05	In last survey, co-residing with 7th child or not_2011/05		184
		0 No	166
		1 Yes	18
w04Ba014_07m06	In last survey, co-residing with 7th child or not_2011/06		184
		0 No	166
		1 Yes	18
w04Ba014_07m07	In last survey, co-residing with 7th child or not_2011/07		184
		0 No	166
		1 Yes	18
w04Ba014_07m08	In last survey, co-residing with 7th child or not_2011/08		184
		0 No	166
		1 Yes	18
w04Ba014_07m09	In last survey, co-residing with 7th child or not_2011/09		184
		0 No	166
		1 Yes	18
w04Ba014_07m10	In last survey, co-residing with 7th child or not_2011/10		184
		0 No	166
		1 Yes	18
w04Ba014_07m11	In last survey, co-residing with 7th child or not_2011/11		184
		0 No	166
		1 Yes	18
w04Ba014_07m12	In last survey, co-residing with 7th child or not_2011/12		184
		0 No	166
		1 Yes	18
w04Ba014_08m01	In last survey, co-residing with 8th child or not_2011/01		48
		0 No	44
		1 Yes	4
w04Ba014_08m02	In last survey, co-residing with 8th child or not_2011/02		48
		0 No	44
		1 Yes	4
w04Ba014_08m03	In last survey, co-residing with 8th child or not_2011/03		48
		0 No	44
		1 Yes	4
w04Ba014_08m04	In last survey, co-residing with 8th child or not_2011/04		48
		0 No	44
		1 Yes	4
w04Ba014_08m05	In last survey, co-residing with 8th child or not_2011/05		48
		0 No	44
		1 Yes	4
w04Ba014_08m06	In last survey, co-residing with 8th child or not_2011/06		48
		0 No	44
		1 Yes	4
w04Ba014_08m07	In last survey, co-residing with 8th child or not_2011/07		48
		0 No	44
		1 Yes	4
w04Ba014_08m08	In last survey, co-residing with 8th child or not_2011/08		48
		0 No	44
		1 Yes	4
w04Ba014_08m09	In last survey, co-residing with 8th child or not_2011/09		48
		0 No	44
		1 Yes	4
w04Ba014_08m10	In last survey, co-residing with 8th child or not_2011/10		48
		0 No	44
		1 Yes	4
w04Ba014_08m11	In last survey, co-residing with 8th child or not_2011/11		48
		0 No	44
		1 Yes	4
w04Ba014_08m12	In last survey, co-residing with 8th child or not_2011/12		48
		0 No	44
		1 Yes	4
w04Ba014_09m01	In last survey, co-residing with 9th child or not_2011/01		9
		0 No	8
		1 Yes	1
w04Ba014_09m02	In last survey, co-residing with 9th child or not_2011/02		9
		0 No	8
		1 Yes	1
w04Ba014_09m03	In last survey, co-residing with 9th child or not_2011/03		9
		0 No	8
		1 Yes	1
w04Ba014_09m04	In last survey, co-residing with 9th child or not_2011/04		9
		0 No	8
		1 Yes	1
w04Ba014_09m05	In last survey, co-residing with 9th child or not_2011/05		9
		0 No	8
		1 Yes	1
w04Ba014_09m06	In last survey, co-residing with 9th child or not_2011/06		9
		0 No	8
		1 Yes	1
w04Ba014_09m07	In last survey, co-residing with 9th child or not_2011/07		9
		0 No	8
		1 Yes	1
w04Ba014_09m08	In last survey, co-residing with 9th child or not_2011/08		9
		0 No	8
		1 Yes	1
w04Ba014_09m09	In last survey, co-residing with 9th child or not_2011/09		9
		0 No	8
		1 Yes	1
w04Ba014_09m10	In last survey, co-residing with 9th child or not_2011/10		9
		0 No	8
		1 Yes	1
w04Ba014_09m11	In last survey, co-residing with 9th child or not_2011/11		9
		0 No	8
		1 Yes	1
w04Ba014_09m12	In last survey, co-residing with 9th child or not_2011/12		9
		0 No	8
		1 Yes	1
w04Ba014_10m01	In last survey, co-residing with 10th child or not_2011/01		1
		0 No	1
		1 Yes	0
w04Ba014_10m02	In last survey, co-residing with 10th child or not_2011/02		1
		0 No	1
		1 Yes	0
w04Ba014_10m03	In last survey, co-residing with 10th child or not_2011/03		1
		0 No	1
		1 Yes	0
w04Ba014_10m04	In last survey, co-residing with 10th child or not_2011/04		1
		0 No	1
		1 Yes	0
w04Ba014_10m05	In last survey, co-residing with 10th child or not_2011/05		1
		0 No	1
		1 Yes	0
w04Ba014_10m06	In last survey, co-residing with 10th child or not_2011/06		1
		0 No	1
		1 Yes	0
w04Ba014_10m07	In last survey, co-residing with 10th child or not_2011/07		1
		0 No	1
		1 Yes	0
w04Ba014_10m08	In last survey, co-residing with 10th child or not_2011/08		1
		0 No	1
		1 Yes	0
w04Ba014_10m09	In last survey, co-residing with 10th child or not_2011/09		1
		0 No	1
		1 Yes	0
w04Ba014_10m10	In last survey, co-residing with 10th child or not_2011/10		1
		0 No	1
		1 Yes	0
w04Ba014_10m11	In last survey, co-residing with 10th child or not_2011/11		1
		0 No	1
		1 Yes	0
w04Ba014_10m12	In last survey, co-residing with 10th child or not_2011/12		1
		0 No	1
		1 Yes	0
w04Ba015_01	The 1st child owns a home		7307
		-9 Don’t know	1
		1 Yes	2508
		5 No	4798
w04Ba015_02	The 2nd child owns a home		6790
		-9 Don’t know	2
		1 Yes	1972
		5 No	4816
w04Ba015_03	The 3rd child owns a home		4159
		-9 Don’t know	1
		1 Yes	1376
		5 No	2782
w04Ba015_04	The 4th child owns a home		2208
		1 Yes	828
		5 No	1380
w04Ba015_05	The 5th child owns a home		1138
		-9 Don’t know	4
		1 Yes	425
		5 No	709
w04Ba015_06	The 6th child owns a home		497
		1 Yes	185
		5 No	312
w04Ba015_07	The 7th child owns a home		184
		1 Yes	62
		5 No	122
w04Ba015_08	The 8th child owns a home		48
		1 Yes	15
		5 No	33
w04Ba015_09	The 9th child owns a home		9
		1 Yes	3
		5 No	6
w04Ba015_10	The 10th child owns a home		1
		1 Yes	1
		5 No	0
w04Ba016_01	The 1st child's marital status		7286
		-9 Dont' know	2
		1 Currently married or living together	4921
		2 Separated	22
		3 Divorced	212
		4 Widowed or missing (Dispersed family)	60
		5 Never been married	2069
w04Ba016_02	The 2nd child's marital status		6764
		-9 Dont' know	1
		1 Currently married or living together	4264
		2 Separated	17
		3 Divorced	150
		4 Widowed or missing (Dispersed family)	50
		5 Never been married	2282
w04Ba016_03	The 3rd child's marital status		4132
		1 Currently married or living together	2969
		2 Separated	13
		3 Divorced	124
		4 Widowed or missing (Dispersed family)	23
		5 Never been married	1003
w04Ba016_04	The 4th child's marital status		2202
		1 Currently married or living together	1732
		2 Separated	6
		3 Divorced	72
		4 Widowed or missing (Dispersed family)	16
		5 Never been married	376
w04Ba016_05	The 5th child's marital status		1130
		1 Currently married or living together	900
		2 Separated	3
		3 Divorced	38
		4 Widowed or missing (Dispersed family)	4
		5 Never been married	185
w04Ba016_06	The 6th child's marital status		497
		1 Currently married or living together	409
		2 Separated	1
		3 Divorced	13
		4 Widowed or missing (Dispersed family)	2
		5 Never been married	72
w04Ba016_07	The 7th child's marital status		184
		1 Currently married or living together	156
		2 Separated	1
		3 Divorced	6
		4 Widowed or missing (Dispersed family)	1
		5 Never been married	20
w04Ba016_08	The 8th child's marital status		48
		1 Currently married or living together	36
		2 Separated	0
		3 Divorced	3
		4 Widowed or missing (Dispersed family)	0
		5 Never been married	9
w04Ba016_09	The 9th child's marital status		9
		1 Currently married or living together	9
		2 Separated	0
		3 Divorced	0
		4 Widowed or missing (Dispersed family)	0
		5 Never been married	0
w04Ba016_10	The 10th child's marital status		1
		1 Currently married or living together	1
		2 Separated	0
		3 Divorced	0
		4 Widowed or missing (Dispersed family)	0
		5 Never been married	0
w04Ba017_01	The 1st child's sons and daughters possibility(A numder of grandchild, unit: number)		7286
.		-9 Dont' know	1
w04Ba017_02	The 2nd child's sons and daughters possibility(A numder of grandchild, unit: number)		6764
		-9 Dont' know	1
w04Ba017_03	The 3rd child's sons and daughters possibility(A numder of grandchild, unit: number)		4132
w04Ba017_04	The 4th child's sons and daughters possibility(A numder of grandchild, unit: number)		2202
w04Ba017_05	The 5th child's sons and daughters possibility(A numder of grandchild, unit: number)		1130
w04Ba017_06	The 6th child's sons and daughters possibility(A numder of grandchild, unit: number)		497
w04Ba017_07	The 7th child's sons and daughters possibility(A numder of grandchild, unit: number)		184
w04Ba017_08	The 8th child's sons and daughters possibility(A numder of grandchild, unit: number)		48
w04Ba017_09	The 9th child's sons and daughters possibility(A numder of grandchild, unit: number)		9
w04Ba017_10	The 10th child's sons and daughters possibility(A numder of grandchild, unit: number)		1
w04Ba018_01	The 1st child's neighboring characteristic		5604
		-9 Dont' know	1
		1 Within a 30-minute distance by public transportation	1053
		2 Within a 1-hour distance by public transportation	1525
		3 Within a 2-hour distance by public transportation	1125
		4 More than a 2-hour distance by public transportation	1900
w04Ba018_02	The 2nd child's neighboring characteristic		5174
		-9 Dont' know	2
		1 Within a 30-minute distance by public transportation	882
		2 Within a 1-hour distance by public transportation	1445
		3 Within a 2-hour distance by public transportation	1095
		4 More than a 2-hour distance by public transportation	1750
w04Ba018_03	The 3rd child's neighboring characteristic		3483
		-9 Dont' know	1
		1 Within a 30-minute distance by public transportation	549
		2 Within a 1-hour distance by public transportation	954
		3 Within a 2-hour distance by public transportation	823
		4 More than a 2-hour distance by public transportation	1156
w04Ba018_04	The 4th child's neighboring characteristic		1989
		1 Within a 30-minute distance by public transportation	288
		2 Within a 1-hour distance by public transportation	533
		3 Within a 2-hour distance by public transportation	431
		4 More than a 2-hour distance by public transportation	737
w04Ba018_05	The 5th child's neighboring characteristic		1053
		1 Within a 30-minute distance by public transportation	132
		2 Within a 1-hour distance by public transportation	298
		3 Within a 2-hour distance by public transportation	250
		4 More than a 2-hour distance by public transportation	373
w04Ba018_06	The 6th child's neighboring characteristic		448
		1 Within a 30-minute distance by public transportation	67
		2 Within a 1-hour distance by public transportation	123
		3 Within a 2-hour distance by public transportation	83
		4 More than a 2-hour distance by public transportation	175
w04Ba018_07	The 7th child's neighboring characteristic		173
		1 Within a 30-minute distance by public transportation	34
		2 Within a 1-hour distance by public transportation	39
		3 Within a 2-hour distance by public transportation	35
		4 More than a 2-hour distance by public transportation	65
w04Ba018_08	The 8th child's neighboring characteristic		46
		1 Within a 30-minute distance by public transportation	9
		2 Within a 1-hour distance by public transportation	13
		3 Within a 2-hour distance by public transportation	11
		4 More than a 2-hour distance by public transportation	13
w04Ba018_09	The 9th child's neighboring characteristic		8
		1 Within a 30-minute distance by public transportation	1
		2 Within a 1-hour distance by public transportation	0
		3 Within a 2-hour distance by public transportation	2
		4 More than a 2-hour distance by public transportation	5
w04Ba018_10	The 10th child's neighboring characteristic		1
		1 Within a 30-minute distance by public transportation	1
		2 Within a 1-hour distance by public transportation	0
		3 Within a 2-hour distance by public transportation	0
		4 More than a 2-hour distance by public transportation	0
w04Ba019_01	The frequency which 1st child meets(in person)		5604
		1 Almost every day (more than 4 times per week)	185
		2 Once a week	452
		3 2-3 times a week	186
		4 Once a month	976
		5 Twice a month (every two weeks)	479
		6 Once or twice a year	675
		7 Three or four times a year (once every three or four months)	1508
		8 Five or six times a year (every two months)	946
		9 Almost never a year	128
		10 Never	69
w04Ba019_02	The frequency which 2nd child meets(in person)		5174
		1 Almost every day (more than 4 times per week)	110
		2 Once a week	368
		3 2-3 times a week	155
		4 Once a month	907
		5 Twice a month (every two weeks)	516
		6 Once or twice a year	593
		7 Three or four times a year (once every three or four months)	1441
		8 Five or six times a year (every two months)	877
		9 Almost never a year	157
		10 Never	50
w04Ba019_03	The frequency which 3rd child meets(in person)		3483
		1 Almost every day (more than 4 times per week)	60
		2 Once a week	206
		3 2-3 times a week	100
		4 Once a month	600
		5 Twice a month (every two weeks)	274
		6 Once or twice a year	427
		7 Three or four times a year (once every three or four months)	1045
		8 Five or six times a year (every two months)	648
		9 Almost never a year	93
		10 Never	30
w04Ba019_04	The frequency which 4th child meets(in person)		1989
		1 Almost every day (more than 4 times per week)	26
		2 Once a week	108
		3 2-3 times a week	52
		4 Once a month	312
		5 Twice a month (every two weeks)	130
		6 Once or twice a year	322
		7 Three or four times a year (once every three or four months)	608
		8 Five or six times a year (every two months)	351
		9 Almost never a year	63
		10 Never	17
w04Ba019_05	The frequency which 5th child meets(in person)		1053
		-8 Refuse to answer	1
		1 Almost every day (more than 4 times per week)	14
		2 Once a week	44
		3 2-3 times a week	22
		4 Once a month	171
		5 Twice a month (every two weeks)	80
		6 Once or twice a year	168
		7 Three or four times a year (once every three or four months)	314
		8 Five or six times a year (every two months)	200
		9 Almost never a year	31
		10 Never	8
w04Ba019_06	The frequency which 6th child meets(in person)		448
		1 Almost every day (more than 4 times per week)	10
		2 Once a week	19
		3 2-3 times a week	11
		4 Once a month	57
		5 Twice a month (every two weeks)	34
		6 Once or twice a year	85
		7 Three or four times a year (once every three or four months)	159
		8 Five or six times a year (every two months)	62
		9 Almost never a year	9
		10 Never	2
w04Ba019_07	The frequency which 7th child meets(in person)		173
		1 Almost every day (more than 4 times per week)	3
		2 Once a week	15
		3 2-3 times a week	5
		4 Once a month	18
		5 Twice a month (every two weeks)	2
		6 Once or twice a year	41
		7 Three or four times a year (once every three or four months)	58
		8 Five or six times a year (every two months)	26
		9 Almost never a year	5
		10 Never	0
w04Ba019_08	The frequency which 8th child meets(in person)		46
		1 Almost every day (more than 4 times per week)	2
		2 Once a week	1
		3 2-3 times a week	1
		4 Once a month	5
		5 Twice a month (every two weeks)	1
		6 Once or twice a year	10
		7 Three or four times a year (once every three or four months)	13
		8 Five or six times a year (every two months)	11
		9 Almost never a year	2
		10 Never	0
w04Ba019_09	The frequency which 9th child meets(in person)		8
		1 Almost every day (more than 4 times per week)	0
		2 Once a week	0
		3 2-3 times a week	0
		4 Once a month	1
		5 Twice a month (every two weeks)	1
		6 Once or twice a year	4
		7 Three or four times a year (once every three or four months)	2
		8 Five or six times a year (every two months)	0
		9 Almost never a year	0
		10 Never	0
w04Ba019_10	The frequency which 10th child meets(in person)		1
		1 Almost every day (more than 4 times per week)	0
		2 Once a week	0
		3 2-3 times a week	0
		4 Once a month	0
		5 Twice a month (every two weeks)	0
		6 Once or twice a year	0
		7 Three or four times a year (once every three or four months)	1
		8 Five or six times a year (every two months)	0
		9 Almost never a year	0
		10 Never	0
w04Ba020_01	The frequency which 1st child meets(by phone, mail or e-mail)		5604
		1 Almost every day (more than 4 times per week)	417
		2 Once a week	1622
		3 2-3 times a week	982
		4 Once a month	1187
		5 Twice a month (every two weeks)	817
		6 Once or twice a year	82
		7 Three or four times a year (once every three or four months)	176
		8 Five or six times a year (every two months)	209
		9 Almost never a year	54
		10 Never	58
w04Ba020_02	The frequency which 2nd child meets(by phone, mail or e-mail)		5174
		1 Almost every day (more than 4 times per week)	303
		2 Once a week	1503
		3 2-3 times a week	876
		4 Once a month	1159
		5 Twice a month (every two weeks)	759
		6 Once or twice a year	102
		7 Three or four times a year (once every three or four months)	178
		8 Five or six times a year (every two months)	209
		9 Almost never a year	50
		10 Never	35
w04Ba020_03	The frequency which 3th child meets(by phone, mail or e-mail)		3483
		1 Almost every day (more than 4 times per week)	152
		2 Once a week	970
		3 2-3 times a week	568
		4 Once a month	821
		5 Twice a month (every two weeks)	545
		6 Once or twice a year	62
		7 Three or four times a year (once every three or four months)	131
		8 Five or six times a year (every two months)	170
		9 Almost never a year	41
		10 Never	23
w04Ba020_04	The frequency which 4th child meets(by phone, mail or e-mail)		1989
		1 Almost every day (more than 4 times per week)	73
		2 Once a week	545
		3 2-3 times a week	298
		4 Once a month	512
		5 Twice a month (every two weeks)	301
		6 Once or twice a year	54
		7 Three or four times a year (once every three or four months)	69
		8 Five or six times a year (every two months)	91
		9 Almost never a year	30
		10 Never	16
w04Ba020_05	The frequency which 5th child meets(by phone, mail or e-mail)		1053
		1 Almost every day (more than 4 times per week)	40
		2 Once a week	277
		3 2-3 times a week	129
		4 Once a month	293
		5 Twice a month (every two weeks)	178
		6 Once or twice a year	22
		7 Three or four times a year (once every three or four months)	43
		8 Five or six times a year (every two months)	47
		9 Almost never a year	16
		10 Never	8
w04Ba020_06	The frequency which 6th child meets(by phone, mail or e-mail)		448
		1 Almost every day (more than 4 times per week)	18
		2 Once a week	106
		3 2-3 times a week	45
		4 Once a month	123
		5 Twice a month (every two weeks)	90
		6 Once or twice a year	15
		7 Three or four times a year (once every three or four months)	21
		8 Five or six times a year (every two months)	20
		9 Almost never a year	8
		10 Never	2
w04Ba020_07	The frequency which 7th child meets(by phone, mail or e-mail)		173
		1 Almost every day (more than 4 times per week)	14
		2 Once a week	36
		3 2-3 times a week	14
		4 Once a month	60
		5 Twice a month (every two weeks)	35
		6 Once or twice a year	3
		7 Three or four times a year (once every three or four months)	2
		8 Five or six times a year (every two months)	5
		9 Almost never a year	4
		10 Never	0
w04Ba020_08	The frequency which 8th child meets(by phone, mail or e-mail)		46
		1 Almost every day (more than 4 times per week)	3
		2 Once a week	10
		3 2-3 times a week	7
		4 Once a month	12
		5 Twice a month (every two weeks)	8
		6 Once or twice a year	3
		7 Three or four times a year (once every three or four months)	1
		8 Five or six times a year (every two months)	1
		9 Almost never a year	1
		10 Never	0
w04Ba020_09	The frequency which 9th child meets(by phone, mail or e-mail)		8
		1 Almost every day (more than 4 times per week)	0
		2 Once a week	2
		3 2-3 times a week	1
		4 Once a month	2
		5 Twice a month (every two weeks)	3
		6 Once or twice a year	0
		7 Three or four times a year (once every three or four months)	0
		8 Five or six times a year (every two months)	0
		9 Almost never a year	0
		10 Never	0
w04Ba020_10	The frequency which 10th child meets(by phone, mail or e-mail)		1
		1 Almost every day (more than 4 times per week)	0
		2 Once a week	0
		3 2-3 times a week	0
		4 Once a month	1
		5 Twice a month (every two weeks)	0
		6 Once or twice a year	0
		7 Three or four times a year (once every three or four months)	0
		8 Five or six times a year (every two months)	0
		9 Almost never a year	0
		10 Never	0
w04Ba021_01m01	Received regular financial supports(including non-financial supports) from the 1st child or not_(1)regular financial supports		3649
		0 No	3237
		1 Yes	412
w04Ba021_01m02	Received irregular financial supports(including non-financial supports) from the 1st child or not_(2) irregular financial supports		3649
		0 No	1616
		1 Yes	2033
w04Ba021_01m03	Received regular financial supports(including non-financial supports) from the 1st child or not_(3)regular non-financial supports		3649
		0 No	2944
		1 Yes	705
w04Ba021_01m04	Received regular financial supports(including non-financial supports) from the 1st child or not_(4) non-supports		3649
		0 No	2677
		1 Yes	972
w04Ba021_02m01	Received regular financial supports(including non-financial supports) from the 2nd child or not_(1)regular financial supports		3384
		0 No	3014
		1 Yes	370
w04Ba021_02m02	Received irregular financial supports(including non-financial supports) from the 2nd child or not_(2) irregular financial supports		3384
		0 No	1501
		1 Yes	1883
w04Ba021_02m03	Received regular financial supports(including non-financial supports) from the 2nd child or not_(3)regular non-financial supports		3384
		0 No	2720
		1 Yes	664
w04Ba021_02m04	Received regular financial supports(including non-financial supports) from the 2nd child or not_(4) non-supports		3384
		0 No	2482
		1 Yes	902
w04Ba021_03m01	Received regular financial supports(including non-financial supports) from the 3rd child or not_(1)regular financial supports		2319
		0 No	2077
		1 Yes	242
w04Ba021_03m02	Received irregular financial supports(including non-financial supports) from the 3rd child or not_(2) irregular financial supports		2319
		0 No	945
		1 Yes	1374
w04Ba021_03m03	Received regular financial supports(including non-financial supports) from the 3rd child or not_(3)regular non-financial supports		2319
		0 No	1852
		1 Yes	467
w04Ba021_03m04	Received regular financial supports(including non-financial supports) from the 3rd child or not_(4) non-supports		2319
		0 No	1766
		1 Yes	553
w04Ba021_04m01	Received regular financial supports(including non-financial supports) from the 4th child or not_(1)regular financial supports		1385
		0 No	1230
		1 Yes	155
w04Ba021_04m02	Received irregular financial supports(including non-financial supports) from the 4th child or not_(2) irregular financial supports		1385
		0 No	567
		1 Yes	818
w04Ba021_04m03	Received regular financial supports(including non-financial supports) from the 4th child or not_(3)regular non-financial supports		1385
		0 No	1082
		1 Yes	303
w04Ba021_04m04	Received regular financial supports(including non-financial supports) from the 4th child or not_(4) non-supports		1385
		0 No	1060
		1 Yes	325
w04Ba021_05m01	Received regular financial supports(including non-financial supports) from the 5th child or not_(1)regular financial supports		757
		0 No	679
		1 Yes	78
w04Ba021_05m02	Received irregular financial supports(including non-financial supports) from the 5th child or not_(2) irregular financial supports		757
		0 No	298
		1 Yes	459
w04Ba021_05m03	Received regular financial supports(including non-financial supports) from the 5th child or not_(3)regular non-financial supports		757
		0 No	602
		1 Yes	155
w04Ba021_05m04	Received regular financial supports(including non-financial supports) from the 5th child or not_(4) non-supports		757
		0 No	582
		1 Yes	175
w04Ba021_06m01	Received regular financial supports(including non-financial supports) from the 6th child or not_(1)regular financial supports		330
		0 No	293
		1 Yes	37
w04Ba021_06m02	Received irregular financial supports(including non-financial supports) from the 6th child or not_(2) irregular financial supports		330
		0 No	139
		1 Yes	191
w04Ba021_06m03	Received regular financial supports(including non-financial supports) from the 6th child or not_(3)regular non-financial supports		330
		0 No	259
		1 Yes	71
w04Ba021_06m04	Received regular financial supports(including non-financial supports) from the 6th child or not_(4) non-supports		330
		0 No	240
		1 Yes	90
w04Ba021_07m01	Received regular financial supports(including non-financial supports) from the 7th child or not_(1)regular financial supports		120
		0 No	111
		1 Yes	9
w04Ba021_07m02	Received irregular financial supports(including non-financial supports) from the 7th child or not_(2) irregular financial supports		120
		0 No	37
		1 Yes	83
w04Ba021_07m03	Received regular financial supports(including non-financial supports) from the 7th child or not_(3)regular non-financial supports		120
		0 No	92
		1 Yes	28
w04Ba021_07m04	Received regular financial supports(including non-financial supports) from the 7th child or not_(4) non-supports		120
		0 No	97
		1 Yes	23
w04Ba021_08m01	Received regular financial supports(including non-financial supports) from the 8th child or not_(1)regular financial supports		33
		0 No	33
		1 Yes	0
w04Ba021_08m02	Received irregular financial supports(including non-financial supports) from the 8th child or not_(2) irregular financial supports		33
		0 No	12
		1 Yes	21
w04Ba021_08m03	Received regular financial supports(including non-financial supports) from the 8th child or not_(3)regular non-financial supports		33
		0 No	26
		1 Yes	7
w04Ba021_08m04	Received regular financial supports(including non-financial supports) from the 8th child or not_(4) non-supports		33
		0 No	22
		1 Yes	11
w04Ba021_09m01	Received regular financial supports(including non-financial supports) from the 9th child or not_(1)regular financial supports		7
		0 No	6
		1 Yes	1
w04Ba021_09m02	Received irregular financial supports(including non-financial supports) from the 9th child or not_(2) irregular financial supports		7
		0 No	3
		1 Yes	4
w04Ba021_09m03	Received regular financial supports(including non-financial supports) from the 9th child or not_(3)regular non-financial supports		7
		0 No	4
		1 Yes	3
w04Ba021_09m04	Received regular financial supports(including non-financial supports) from the 9th child or not_(4) non-supports		7
		0 No	5
		1 Yes	2
w04Ba021_10m01	Received regular financial supports(including non-financial supports) from the 10th child or not_(1)regular financial supports		1
		0 No	1
		1 Yes	0
w04Ba021_10m02	Received irregular financial supports(including non-financial supports) from the 10th child or not_(2) irregular financial supports		1
		0 No	1
		1 Yes	0
w04Ba021_10m03	Received regular financial supports(including non-financial supports) from the 10th child or not_(3)regular non-financial supports		1
		0 No	1
		1 Yes	0
w04Ba021_10m04	Received regular financial supports(including non-financial supports) from the 10th child or not_(4) non-supports		1
		0 No	0
		1 Yes	1
w04Ba022_01	In last year, received the monthly average amount of regular financial supports from the 1st child (unit: 10,000 Korean won)		412
w04Ba022_02	In last year, received the monthly average amount of regular financial supports from the 2nd child (unit: 10,000 Korean won)		370
w04Ba022_03	In last year, received the monthly average amount of regular financial supports from the 3rd child (unit: 10,000 Korean won)		242
w04Ba022_04	In last year, received the monthly average amount of regular financial supports from the 4th child (unit: 10,000 Korean won)		155
w04Ba022_05	In last year, received the monthly average amount of regular financial supports from the 5th child (unit: 10,000 Korean won)		78
w04Ba022_06	In last year, received the monthly average amount of regular financial supports from the 6th child (unit: 10,000 Korean won)		37
w04Ba022_07	In last year, received the monthly average amount of regular financial supports from the 7th child (unit: 10,000 Korean won)		9
w04Ba022_09	In last year, received the monthly average amount of regular financial supports from the 9th child (unit: 10,000 Korean won)		1
w04Ba028_01m01	In last year, received regural financial supports from 1st child_(1)2011/01		412
		0 No	5
		1 Yes	407
w04Ba028_01m02	In last year, received regural financial supports from 1st child_(2)2011/02		412
		0 No	5
		1 Yes	407
w04Ba028_01m03	In last year, received regural financial supports from 1st child_(3)2011/03		412
		0 No	5
		1 Yes	407
w04Ba028_01m04	In last year, received regural financial supports from 1st child_(4)2011/04		412
		0 No	5
		1 Yes	407
w04Ba028_01m05	In last year, received regural financial supports from 1st child_(5)2011/05		412
		0 No	5
		1 Yes	407
w04Ba028_01m06	In last year, received regural financial supports from 1st child_(6)2011/06		412
		0 No	5
		1 Yes	407
w04Ba028_01m07	In last year, received regural financial supports from 1st child_(7)2011/07		412
		0 No	4
		1 Yes	408
w04Ba028_01m08	In last year, received regural financial supports from 1st child_(8)2011/08		412
		0 No	3
		1 Yes	409
w04Ba028_01m09	In last year, received regural financial supports from 1st child_(9)2011/09		412
		0 No	3
		1 Yes	409
w04Ba028_01m10	In last year, received regural financial supports from 1st child_(10)2011/10		412
		0 No	3
		1 Yes	409
w04Ba028_01m11	In last year, received regural financial supports from 1st child_(11)2011/11		412
		0 No	3
		1 Yes	409
w04Ba028_01m12	In last year, received regural financial supports from 1st child_(12)2011/12		412
		0 No	0
		1 Yes	412
w04Ba028_02m01	In last year, received regural financial supports from 2nd child_(1)2011/01		370
		0 No	6
		1 Yes	364
w04Ba028_02m02	In last year, received regural financial supports from 2nd child_(2)2011/02		370
		0 No	9
		1 Yes	361
w04Ba028_02m03	In last year, received regural financial supports from 2nd child_(3)2011/03		370
		0 No	6
		1 Yes	364
w04Ba028_02m04	In last year, received regural financial supports from 2nd child_(4)2011/04		370
		0 No	9
		1 Yes	361
w04Ba028_02m05	In last year, received regural financial supports from 2nd child_(5)2011/05		370
		0 No	5
		1 Yes	365
w04Ba028_02m06	In last year, received regural financial supports from 2nd child_(6)2011/06		370
		0 No	8
		1 Yes	362
w04Ba028_02m07	In last year, received regural financial supports from 2nd child_(7)2011/07		370
		0 No	4
		1 Yes	366
w04Ba028_02m08	In last year, received regural financial supports from 2nd child_(8)2011/08		370
		0 No	5
		1 Yes	365
w04Ba028_02m09	In last year, received regural financial supports from 2nd child_(9)2011/09		370
		0 No	5
		1 Yes	365
w04Ba028_02m10	In last year, received regural financial supports from 2nd child_(10)2011/10		370
		0 No	6
		1 Yes	364
w04Ba028_02m11	In last year, received regural financial supports from 2nd child_(11)2011/11		370
		0 No	4
		1 Yes	366
w04Ba028_02m12	In last year, received regural financial supports from 2nd child_(12)2011/12		370
		0 No	5
		1 Yes	365
w04Ba028_03m01	In last year, received regural financial supports from 3rd child_(1)2011/01		242
		0 No	10
		1 Yes	232
w04Ba028_03m02	In last year, received regural financial supports from 3rd child_(2)2011/02		242
		0 No	11
		1 Yes	231
w04Ba028_03m03	In last year, received regural financial supports from 3rd child_(3)2011/03		242
		0 No	10
		1 Yes	232
w04Ba028_03m04	In last year, received regural financial supports from 3rd child_(4)2011/04		242
		0 No	9
		1 Yes	233
w04Ba028_03m05	In last year, received regural financial supports from 3rd child_(5)2011/05		242
		0 No	7
		1 Yes	235
w04Ba028_03m06	In last year, received regural financial supports from 3rd child_(6)2011/06		242
		0 No	4
		1 Yes	238
w04Ba028_03m07	In last year, received regural financial supports from 3rd child_(7)2011/07		242
		0 No	6
		1 Yes	236
w04Ba028_03m08	In last year, received regural financial supports from 3rd child_(8)2011/08		242
		0 No	8
		1 Yes	234
w04Ba028_03m09	In last year, received regural financial supports from 3rd child_(9)2011/09		242
		0 No	4
		1 Yes	238
w04Ba028_03m10	In last year, received regural financial supports from 3rd child_(10)2011/10		242
		0 No	4
		1 Yes	238
w04Ba028_03m11	In last year, received regural financial supports from 3rd child_(11)2011/11		242
		0 No	5
		1 Yes	237
w04Ba028_03m12	In last year, received regural financial supports from 3rd child_(12)2011/12		242
		0 No	2
		1 Yes	240
w04Ba028_04m01	In last year, received regural financial supports from 4th child_(1)2011/01		155
		0 No	2
		1 Yes	153
w04Ba028_04m02	In last year, received regural financial supports from 4th child_(2)2011/02		155
		0 No	4
		1 Yes	151
w04Ba028_04m03	In last year, received regural financial supports from 4th child_(3)2011/03		155
		0 No	2
		1 Yes	153
w04Ba028_04m04	In last year, received regural financial supports from 4th child_(4)2011/04		155
		0 No	2
		1 Yes	153
w04Ba028_04m05	In last year, received regural financial supports from 4th child_(5)2011/05		155
		0 No	2
		1 Yes	153
w04Ba028_04m06	In last year, received regural financial supports from 4th child_(6)2011/06		155
		0 No	3
		1 Yes	152
w04Ba028_04m07	In last year, received regural financial supports from 4th child_(7)2011/07		155
		0 No	2
		1 Yes	153
w04Ba028_04m08	In last year, received regural financial supports from 4th child_(8)2011/08		155
		0 No	2
		1 Yes	153
w04Ba028_04m09	In last year, received regural financial supports from 4th child_(9)2011/09		155
		0 No	2
		1 Yes	153
w04Ba028_04m10	In last year, received regural financial supports from 4th child_(10)2011/10		155
		0 No	4
		1 Yes	151
w04Ba028_04m11	In last year, received regural financial supports from 4th child_(11)2011/11		155
		0 No	3
		1 Yes	152
w04Ba028_04m12	In last year, received regural financial supports from 4th child_(12)2011/12		155
		0 No	3
		1 Yes	152
w04Ba028_05m01	In last year, received regural financial supports from 5th child_(1)2011/01		78
		0 No	0
		1 Yes	78
w04Ba028_05m02	In last year, received regural financial supports from 5th child_(2)2011/02		78
		0 No	2
		1 Yes	76
w04Ba028_05m03	In last year, received regural financial supports from 5th child_(3)2011/03		78
		0 No	1
		1 Yes	77
w04Ba028_05m04	In last year, received regural financial supports from 5th child_(4)2011/04		78
		0 No	2
		1 Yes	76
w04Ba028_05m05	In last year, received regural financial supports from 5th child_(5)2011/05		78
		0 No	2
		1 Yes	76
w04Ba028_05m06	In last year, received regural financial supports from 5th child_(6)2011/06		78
		0 No	2
		1 Yes	76
w04Ba028_05m07	In last year, received regural financial supports from 5th child_(7)2011/07		78
		0 No	2
		1 Yes	76
w04Ba028_05m08	In last year, received regural financial supports from 5th child_(8)2011/08		78
		0 No	2
		1 Yes	76
w04Ba028_05m09	In last year, received regural financial supports from 5th child_(9)2011/09		78
		0 No	1
		1 Yes	77
w04Ba028_05m10	In last year, received regural financial supports from 5th child_(10)2011/10		78
		0 No	2
		1 Yes	76
w04Ba028_05m11	In last year, received regural financial supports from 5th child_(11)2011/11		78
		0 No	1
		1 Yes	77
w04Ba028_05m12	In last year, received regural financial supports from 5th child_(12)2011/12		78
		0 No	1
		1 Yes	77
w04Ba028_06m01	In last year, received regural financial supports from 6th child_(1)2011/01		37
		0 No	0
		1 Yes	37
w04Ba028_06m02	In last year, received regural financial supports from 6th child_(2)2011/02		37
		0 No	0
		1 Yes	37
w04Ba028_06m03	In last year, received regural financial supports from 6th child_(3)2011/03		37
		0 No	1
		1 Yes	36
w04Ba028_06m04	In last year, received regural financial supports from 6th child_(4)2011/04		37
		0 No	1
		1 Yes	36
w04Ba028_06m05	In last year, received regural financial supports from 6th child_(5)2011/05		37
		0 No	1
		1 Yes	36
w04Ba028_06m06	In last year, received regural financial supports from 6th child_(6)2011/06		37
		0 No	1
		1 Yes	36
w04Ba028_06m07	In last year, received regural financial supports from 6th child_(7)2011/07		37
		0 No	1
		1 Yes	36
w04Ba028_06m08	In last year, received regural financial supports from 6th child_(8)2011/08		37
		0 No	1
		1 Yes	36
w04Ba028_06m09	In last year, received regural financial supports from 6th child_(9)2011/09		37
		0 No	1
		1 Yes	36
w04Ba028_06m10	In last year, received regural financial supports from 6th child_(10)2011/10		37
		0 No	0
		1 Yes	37
w04Ba028_06m11	In last year, received regural financial supports from 6th child_(11)2011/11		37
		0 No	0
		1 Yes	37
w04Ba028_06m12	In last year, received regural financial supports from 6th child_(12)2011/12		37
		0 No	0
		1 Yes	37
w04Ba028_07m01	In last year, received regural financial supports from 7th child_(1)2011/01		9
		0 No	0
		1 Yes	9
w04Ba028_07m02	In last year, received regural financial supports from 7th child_(2)2011/02		9
		0 No	1
		1 Yes	8
w04Ba028_07m03	In last year, received regural financial supports from 7th child_(3)2011/03		9
		0 No	1
		1 Yes	8
w04Ba028_07m04	In last year, received regural financial supports from 7th child_(4)2011/04		9
		0 No	1
		1 Yes	8
w04Ba028_07m05	In last year, received regural financial supports from 7th child_(5)2011/05		9
		0 No	1
		1 Yes	8
w04Ba028_07m06	In last year, received regural financial supports from 7th child_(6)2011/06		9
		0 No	1
		1 Yes	8
w04Ba028_07m07	In last year, received regural financial supports from 7th child_(7)2011/07		9
		0 No	1
		1 Yes	8
w04Ba028_07m08	In last year, received regural financial supports from 7th child_(8)2011/08		9
		0 No	0
		1 Yes	9
w04Ba028_07m09	In last year, received regural financial supports from 7th child_(9)2011/09		9
		0 No	1
		1 Yes	8
w04Ba028_07m10	In last year, received regural financial supports from 7th child_(10)2011/10		9
		0 No	1
		1 Yes	8
w04Ba028_07m11	In last year, received regural financial supports from 7th child_(11)2011/11		9
		0 No	1
		1 Yes	8
w04Ba028_07m12	In last year, received regural financial supports from 7th child_(12)2011/12		9
		0 No	1
		1 Yes	8
w04Ba028_09m01	In last year, received regural financial supports from 9th child_(1)2011/01		1
		0 No	0
		1 Yes	1
w04Ba028_09m02	In last year, received regural financial supports from 9th child_(2)2011/02		1
		0 No	0
		1 Yes	1
w04Ba028_09m03	In last year, received regural financial supports from 9th child_(3)2011/03		1
		0 No	0
		1 Yes	1
w04Ba028_09m04	In last year, received regural financial supports from 9th child_(4)2011/04		1
		0 No	0
		1 Yes	1
w04Ba028_09m05	In last year, received regural financial supports from 9th child_(5)2011/05		1
		0 No	0
		1 Yes	1
w04Ba028_09m06	In last year, received regural financial supports from 9th child_(6)2011/06		1
		0 No	0
		1 Yes	1
w04Ba028_09m07	In last year, received regural financial supports from 9th child_(7)2011/07		1
		0 No	0
		1 Yes	1
w04Ba028_09m08	In last year, received regural financial supports from 9th child_(8)2011/08		1
		0 No	0
		1 Yes	1
w04Ba028_09m09	In last year, received regural financial supports from 9th child_(9)2011/09		1
		0 No	0
		1 Yes	1
w04Ba028_09m10	In last year, received regural financial supports from 9th child_(10)2011/10		1
		0 No	0
		1 Yes	1
w04Ba028_09m11	In last year, received regural financial supports from 9th child_(11)2011/11		1
		0 No	0
		1 Yes	1
w04Ba028_09m12	In last year, received regural financial supports from 9th child_(12)2011/12		1
		0 No	0
		1 Yes	1
w04Ba029_01	In last year, received the total amount of irregular financial supports from the 1st child (unit: 10,000 Korean won)		2033
w04Ba029_02	In last year, received the total amount of irregular financial supports from the 2nd child (unit: 10,000 Korean won)		1883
w04Ba029_03	In last year, received the total amount of irregular financial supports from the 3rd child (unit: 10,000 Korean won)		1374
		-9 Don’t know	1
w04Ba029_03ct	Similarity measure of Unfolding Brackect value (w04Ba029_03)		1
		1 Less than one million won (Korean currency)	1
		2 About one million won (Korean currency)	0
		3 More than one million won and less than three million won (Korean currency)	0
		4 About three million won (Korean currency)	0
		5 More than three million won and less than five million won (Korean currency)	0
		6 About five million won (Korean currency)	0
		7 More than five million won and less than ten million won (Korean currency)	0
		8 About ten million won (Korean currency)	0
		9 More than ten million won and less than twenty million won (Korean currency)	0
		10 About twenty million won (Korean currency)	0
		11 More than twenty million won (Korean currency)	0
w04Ba029_04	In last year, received the total amount of irregular financial supports from the 4rd child (unit: 10,000 Korean won)		818
w04Ba029_05	In last year, received the total amount of irregular financial supports from the 5th child (unit: 10,000 Korean won)		459
w04Ba029_06	In last year, received the total amount of irregular financial supports from the 6th child (unit: 10,000 Korean won)		191
w04Ba029_07	In last year, received the total amount of irregular financial supports from the 7th child (unit: 10,000 Korean won)		83
w04Ba029_08	In last year, received the total amount of irregular financial supports from the 8th child (unit: 10,000 Korean won)		21
w04Ba029_09	In last year, received the total amount of irregular financial supports from the 9th child (unit: 10,000 Korean won)		4
w04Ba035_01m01	In last year, received a leisure(e. g., travel) from the 1st child		705
		0 No	683
		1 Yes	22
w04Ba035_01m02	In last year, received the health-related products (e.g., vitamins, eqioments, etc) from the 1st child		705
		0 No	489
		1 Yes	216
w04Ba035_01m03	In last year, received the household items from the 1st child		705
		0 No	474
		1 Yes	231
w04Ba035_01m04	In last year, received the electronics from the 1st child		705
		0 No	665
		1 Yes	40
w04Ba035_01m05	In last year, received dining out and food from the 1st child		705
		0 No	113
		1 Yes	592
w04Ba035_01m06	In last year, received other from the 1st child		705
		0 No	703
		1 Yes	2
w04Ba035_01m07	Others		2
w04Ba035_02m01	In last year, received a leisure(e. g., travel) from the 2nd child		664
		0 No	645
		1 Yes	19
w04Ba035_02m02	In last year, received the health-related products (e.g., vitamins, eqioments, etc) from the 2nd child		664
		0 No	490
		1 Yes	174
w04Ba035_02m03	In last year, received the household items from the 2nd child		664
		0 No	435
		1 Yes	229
w04Ba035_02m04	In last year, received the electronics from the 2nd child		664
		0 No	632
		1 Yes	32
w04Ba035_02m05	In last year, received dining out and food from the 2nd child		664
		0 No	113
		1 Yes	551
w04Ba035_02m06	In last year, received other from the 2nd child		664
		0 No	664
		1 Yes	0
w04Ba035_03m01	In last year, received a leisure(e. g., travel) from the 3rd child		467
		0 No	452
		1 Yes	15
w04Ba035_03m02	In last year, received the health-related products (e.g., vitamins, eqioments, etc) from the 3rd child		467
		0 No	345
		1 Yes	122
w04Ba035_03m03	In last year, received the household items from the 3rd child		467
		0 No	345
		1 Yes	122
w04Ba035_03m04	In last year, received the electronics from the 3rd child		467
		0 No	439
		1 Yes	28
w04Ba035_03m05	In last year, received dining out and food from the 3rd child		467
		0 No	92
		1 Yes	375
w04Ba035_03m06	In last year, received other from the 3rd child		467
		0 No	467
		1 Yes	0
w04Ba035_04m01	In last year, received a leisure(e. g., travel) from the 4th child		303
		0 No	296
		1 Yes	7
w04Ba035_04m02	In last year, received the health-related products (e.g., vitamins, eqioments, etc) from the 4th child		303
		0 No	212
		1 Yes	91
w04Ba035_04m03	In last year, received the household items from the 4th child		303
		0 No	195
		1 Yes	108
w04Ba035_04m04	In last year, received the electronics from the 4th child		303
		0 No	287
		1 Yes	16
w04Ba035_04m05	In last year, received dining out and food from the 4th child		303
		0 No	51
		1 Yes	252
w04Ba035_04m06	In last year, received other from the 4th child		303
		0 No	303
		1 Yes	0
w04Ba035_05m01	In last year, received a leisure(e. g., travel) from the 5th child		155
		0 No	151
		1 Yes	4
w04Ba035_05m02	In last year, received the health-related products (e.g., vitamins, eqioments, etc) from the 5th child		155
		0 No	108
		1 Yes	47
w04Ba035_05m03	In last year, received the household items from the 5th child		155
		0 No	108
		1 Yes	47
w04Ba035_05m04	In last year, received the electronics from the 5th child		155
		0 No	148
		1 Yes	7
w04Ba035_05m05	In last year, received dining out and food from the 5th child		155
		0 No	21
		1 Yes	134
w04Ba035_05m06	In last year, received other from the 5th child		155
		0 No	155
		1 Yes	0
w04Ba035_06m01	In last year, received a leisure(e. g., travel) from the 6th child		71
		0 No	69
		1 Yes	2
w04Ba035_06m02	In last year, received the health-related products (e.g., vitamins, eqioments, etc) from the 6th child		71
		0 No	56
		1 Yes	15
w04Ba035_06m03	In last year, received the household items from the 6th child		71
		0 No	42
		1 Yes	29
w04Ba035_06m04	In last year, received the electronics from the 6th child		71
		0 No	65
		1 Yes	6
w04Ba035_06m05	In last year, received dining out and food from the 6th child		71
		0 No	9
		1 Yes	62
w04Ba035_06m06	In last year, received other from the 6th child		71
		0 No	71
		1 Yes	0
w04Ba035_07m01	In last year, received a leisure(e. g., travel) from the 7th child		28
		0 No	28
		1 Yes	0
w04Ba035_07m02	In last year, received the health-related products (e.g., vitamins, eqioments, etc) from the 7th child		28
		0 No	16
		1 Yes	12
w04Ba035_07m03	In last year, received the household items from the 7th child		28
		0 No	20
		1 Yes	8
w04Ba035_07m04	In last year, received the electronics from the 7th child		28
		0 No	26
		1 Yes	2
w04Ba035_07m05	In last year, received dining out and food from the 7th child		28
		0 No	7
		1 Yes	21
w04Ba035_07m06	In last year, received other from the 7th child		28
		0 No	28
		1 Yes	0
w04Ba035_08m01	In last year, received a leisure(e. g., travel) from the 8th child		7
		0 No	6
		1 Yes	1
w04Ba035_08m02	In last year, received the health-related products (e.g., vitamins, eqioments, etc) from the 8th child		7
		0 No	4
		1 Yes	3
w04Ba035_08m03	In last year, received the household items from the 8th child		7
		0 No	5
		1 Yes	2
w04Ba035_08m04	In last year, received the electronics from the 8th child		7
		0 No	7
		1 Yes	0
w04Ba035_08m05	In last year, received dining out and food from the 8th child		7
		0 No	1
		1 Yes	6
w04Ba035_08m06	In last year, received other from the 8th child		7
		0 No	7
		1 Yes	0
w04Ba035_09m01	In last year, received a leisure(e. g., travel) from the 9th child		3
		0 No	3
		1 Yes	0
w04Ba035_09m02	In last year, received the health-related products (e.g., vitamins, eqioments, etc) from the 9th child		3
		0 No	2
		1 Yes	1
w04Ba035_09m03	In last year, received the household items from the 9th child		3
		0 No	2
		1 Yes	1
w04Ba035_09m04	In last year, received the electronics from the 9th child		3
		0 No	3
		1 Yes	0
w04Ba035_09m05	In last year, received dining out and food from the 9th child		3
		0 No	0
		1 Yes	3
w04Ba035_09m06	In last year, received other from the 9th child		3
		0 No	3
		1 Yes	0
w04Ba037_01m01	In last year, provided regular financial supports(including non-financial supports) to the 1st child or not_(1)regular financial supports		3649
		0 No	3595
		1 Yes	54
w04Ba037_01m02	In last year, provided regular financial supports(including non-financial supports) to the 1st child or not_(2)irregular financial supports		3649
		0 No	3511
		1 Yes	138
w04Ba037_01m03	In last year, provided regular financial supports(including non-financial supports) to the 1st child or not_(3)non - financial supports		3649
		0 No	2874
		1 Yes	775
w04Ba037_01m04	In last year, provided regular financial supports(including non-financial supports) to the 1st child or not_(5)non-any supports (financial supports and non-financial supports)		3649
		0 No	930
		1 Yes	2719
w04Ba037_02m01	In last year, provided regular financial supports(including non-financial supports) to the 2nd child or not_(1)regular financial supports		3384
		0 No	3319
		1 Yes	65
w04Ba037_02m02	In last year, provided regular financial supports(including non-financial supports) to the 2nd child or not_(2)irregular financial supports		3384
		0 No	3253
		1 Yes	131
w04Ba037_02m03	In last year, provided regular financial supports(including non-financial supports) to the 2nd child or not_(3)non - financial supports		3384
		0 No	2660
		1 Yes	724
w04Ba037_02m04	In last year, provided regular financial supports(including non-financial supports) to the 2nd child or not_(5)non-any supports (financial supports and non-financial supports)		3384
		0 No	874
		1 Yes	2510
w04Ba037_03m01	In last year, provided regular financial supports(including non-financial supports) to the 3rd child or not_(1)regular financial supports		2319
		0 No	2303
		1 Yes	16
w04Ba037_03m02	In last year, provided regular financial supports(including non-financial supports) to the 3rd child or not_(2)irregular financial supports		2319
		0 No	2274
		1 Yes	45
w04Ba037_03m03	In last year, provided regular financial supports(including non-financial supports) to the 3rd child or not_(3)non - financial supports		2319
		0 No	1847
		1 Yes	472
w04Ba037_03m04	In last year, provided regular financial supports(including non-financial supports) to the 3rd child or not_(5)non-any supports (financial supports and non-financial supports)		2319
		0 No	519
		1 Yes	1800
w04Ba037_04m01	In last year, provided regular financial supports(including non-financial supports) to the 4th child or not_(1)regular financial supports		1385
		0 No	1381
		1 Yes	4
w04Ba037_04m02	In last year, provided regular financial supports(including non-financial supports) to the 4th child or not_(2)irregular financial supports		1385
		0 No	1369
		1 Yes	16
w04Ba037_04m03	In last year, provided regular financial supports(including non-financial supports) to the 4th child or not_(3)non - financial supports		1385
		0 No	1129
		1 Yes	256
w04Ba037_04m04	In last year, provided regular financial supports(including non-financial supports) to the 4th child or not_(5)non-any supports (financial supports and non-financial supports)		1385
		0 No	273
		1 Yes	1112
w04Ba037_05m01	In last year, provided regular financial supports(including non-financial supports) to the 5th child or not_(1)regular financial supports		757
		0 No	753
		1 Yes	4
w04Ba037_05m02	In last year, provided regular financial supports(including non-financial supports) to the 5th child or not_(2)irregular financial supports		757
		0 No	751
		1 Yes	6
w04Ba037_05m03	In last year, provided regular financial supports(including non-financial supports) to the 5th child or not_(3)non - financial supports		757
		0 No	633
		1 Yes	124
w04Ba037_05m04	In last year, provided regular financial supports(including non-financial supports) to the 1st child or not_(5)non-any supports (financial supports and non-financial supports)		757
		0 No	134
		1 Yes	623
w04Ba037_06m01	In last year, provided regular financial supports(including non-financial supports) to the 6th child or not_(1)regular financial supports		330
		0 No	329
		1 Yes	1
w04Ba037_06m02	In last year, provided regular financial supports(including non-financial supports) to the 6th child or not_(2)irregular financial supports		330
		0 No	327
		1 Yes	3
w04Ba037_06m03	In last year, provided regular financial supports(including non-financial supports) to the 6th child or not_(3)non - financial supports		330
		0 No	281
		1 Yes	49
w04Ba037_06m04	In last year, provided regular financial supports(including non-financial supports) to the 6th child or not_(5)non-any supports (financial supports and non-financial supports)		330
		0 No	52
		1 Yes	278
w04Ba037_07m01	In last year, provided regular financial supports(including non-financial supports) to the 7th child or not_(1)regular financial supports		120
		0 No	120
		1 Yes	0
w04Ba037_07m02	In last year, provided regular financial supports(including non-financial supports) to the 7th child or not_(2)irregular financial supports		120
		0 No	119
		1 Yes	1
w04Ba037_07m03	In last year, provided regular financial supports(including non-financial supports) to the 7th child or not_(3)non - financial supports		120
		0 No	99
		1 Yes	21
w04Ba037_07m04	In last year, provided regular financial supports(including non-financial supports) to the 7th child or not_(5)non-any supports (financial supports and non-financial supports)		120
		0 No	22
		1 Yes	98
w04Ba037_08m01	In last year, provided regular financial supports(including non-financial supports) to the 8th child or not_(1)regular financial supports		33
		0 No	33
		1 Yes	0
w04Ba037_08m02	In last year, provided regular financial supports(including non-financial supports) to the 8th child or not_(2)irregular financial supports		33
		0 No	32
		1 Yes	1
w04Ba037_08m03	In last year, provided regular financial supports(including non-financial supports) to the 8th child or not_(3)non - financial supports		33
		0 No	28
		1 Yes	5
w04Ba037_08m04	In last year, provided regular financial supports(including non-financial supports) to the 8th child or not_(5)non-any supports (financial supports and non-financial supports)		33
		0 No	6
		1 Yes	27
w04Ba037_09m01	In last year, provided regular financial supports(including non-financial supports) to the 9th child or not_(1)regular financial supports		7
		0 No	7
		1 Yes	0
w04Ba037_09m02	In last year, provided regular financial supports(including non-financial supports) to the 9th child or not_(2)irregular financial supports		7
		0 No	7
		1 Yes	0
w04Ba037_09m03	In last year, provided regular financial supports(including non-financial supports) to the 9th child or not_(3)non - financial supports		7
		0 No	6
		1 Yes	1
w04Ba037_09m04	In last year, provided regular financial supports(including non-financial supports) to the 9th child or not_(5)non-any supports (financial supports and non-financial supports)		7
		0 No	1
		1 Yes	6
w04Ba037_10m01	In last year, provided regular financial supports(including non-financial supports) to the 10th child or not_(1)regular financial supports		1
		0 No	1
		1 Yes	0
w04Ba037_10m02	In last year, provided regular financial supports(including non-financial supports) to the 10th child or not_(2)irregular financial supports		1
		0 No	1
		1 Yes	0
w04Ba037_10m03	In last year, provided regular financial supports(including non-financial supports) to the 10th child or not_(3)non - financial supports		1
		0 No	1
		1 Yes	0
w04Ba037_10m04	In last year, provided regular financial supports(including non-financial supports) to the 10th child or not_(5)non-any supports (financial supports and non-financial supports)		1
		0 No	0
		1 Yes	1
w04Ba038_01	In last year, provided the monthly average amount of regular financial supports to 1st child(unit: 10,000 Korean won)		54
w04Ba038_02	In last year, provided the monthly average amount of regular financial supports to 2nd child(unit: 10,000 Korean won)		65
w04Ba038_03	In last year, provided the monthly average amount of regular financial supports to 3rd child(unit: 10,000 Korean won)		16
w04Ba038_04	In last year, provided the monthly average amount of regular financial supports to 4th child(unit: 10,000 Korean won)		4
w04Ba038_05	In last year, provided the monthly average amount of regular financial supports to 5th child(unit: 10,000 Korean won)		4
w04Ba038_06	In last year, provided the monthly average amount of regular financial supports to 6th child(unit: 10,000 Korean won)		1
w04Ba044_01m01	In last year, provided regural financial supports to 1st child_(1)2011/01		54
		0 No	3
		1 Yes	51
w04Ba044_01m02	In last year, provided regural financial supports to 1st child_(2)2011/02		54
		0 No	3
		1 Yes	51
w04Ba044_01m03	In last year, provided regural financial supports to 1st child_(3)2011/03		54
		0 No	2
		1 Yes	52
w04Ba044_01m04	In last year, provided regural financial supports to 1st child_(4)2011/04		54
		0 No	3
		1 Yes	51
w04Ba044_01m05	In last year, provided regural financial supports to 1st child_(5)2011/05		54
		0 No	3
		1 Yes	51
w04Ba044_01m06	In last year, provided regural financial supports to 1st child_(6)2011/06		54
		0 No	3
		1 Yes	51
w04Ba044_01m07	In last year, provided regural financial supports to 1st child_(7)2011/07		54
		0 No	3
		1 Yes	51
w04Ba044_01m08	In last year, provided regural financial supports to 1st child_(8)2011/08		54
		0 No	5
		1 Yes	49
w04Ba044_01m09	In last year, provided regural financial supports to 1st child_(9)2011/09		54
		0 No	2
		1 Yes	52
w04Ba044_01m10	In last year, provided regural financial supports to 1st child_(10)2011/10		54
		0 No	2
		1 Yes	52
w04Ba044_01m11	In last year, provided regural financial supports to 1st child_(11)2011/11		54
		0 No	1
		1 Yes	53
w04Ba044_01m12	In last year, provided regural financial supports to 1st child_(12)2011/12		54
		0 No	3
		1 Yes	51
w04Ba044_02m01	In last year, provided regural financial supports to 2nd child_(1)2011/01		65
		0 No	8
		1 Yes	57
w04Ba044_02m02	In last year, provided regural financial supports to 2nd child_(2)2011/02		65
		0 No	6
		1 Yes	59
w04Ba044_02m03	In last year, provided regural financial supports to 2nd child_(3)2011/03		65
		0 No	2
		1 Yes	63
w04Ba044_02m04	In last year, provided regural financial supports to 2nd child_(4)2011/04		65
		0 No	2
		1 Yes	63
w04Ba044_02m05	In last year, provided regural financial supports to 2nd child_(5)2011/05		65
		0 No	2
		1 Yes	63
w04Ba044_02m06	In last year, provided regural financial supports to 2nd child_(6)2011/06		65
		0 No	2
		1 Yes	63
w04Ba044_02m07	In last year, provided regural financial supports to 2nd child_(7)2011/07		65
		0 No	5
		1 Yes	60
w04Ba044_02m08	In last year, provided regural financial supports to 2nd child_(8)2011/08		65
		0 No	7
		1 Yes	58
w04Ba044_02m09	In last year, provided regural financial supports to 2nd child_(9)2011/09		65
		0 No	3
		1 Yes	62
w04Ba044_02m10	In last year, provided regural financial supports to 2nd child_(10)2011/10		65
		0 No	3
		1 Yes	62
w04Ba044_02m11	In last year, provided regural financial supports to 2nd child_(11)2011/11		65
		0 No	4
		1 Yes	61
w04Ba044_02m12	In last year, provided regural financial supports to 2nd child_(12)2011/12		65
		0 No	6
		1 Yes	59
w04Ba044_03m01	In last year, provided regural financial supports to 3rd child_(1)2011/01		16
		0 No	2
		1 Yes	14
w04Ba044_03m02	In last year, provided regural financial supports to 3rd child_(2)2011/02		16
		0 No	2
		1 Yes	14
w04Ba044_03m03	In last year, provided regural financial supports to 3rd child_(3)2011/03		16
		0 No	1
		1 Yes	15
w04Ba044_03m04	In last year, provided regural financial supports to 3rd child_(4)2011/04		16
		0 No	1
		1 Yes	15
w04Ba044_03m05	In last year, provided regural financial supports to 3rd child_(5)2011/05		16
		0 No	1
		1 Yes	15
w04Ba044_03m06	In last year, provided regural financial supports to 3rd child_(6)2011/06		16
		0 No	1
		1 Yes	15
w04Ba044_03m07	In last year, provided regural financial supports to 3rd child_(7)2011/07		16
		0 No	1
		1 Yes	15
w04Ba044_03m08	In last year, provided regural financial supports to 3rd child_(8)2011/08		16
		0 No	1
		1 Yes	15
w04Ba044_03m09	In last year, provided regural financial supports to 3rd child_(9)2011/09		16
		0 No	2
		1 Yes	14
w04Ba044_03m10	In last year, provided regural financial supports to 3rd child_(10)2011/10		16
		0 No	2
		1 Yes	14
w04Ba044_03m11	In last year, provided regural financial supports to 3rd child_(11)2011/11		16
		0 No	3
		1 Yes	13
w04Ba044_03m12	In last year, provided regural financial supports to 3rd child_(12)2011/12		16
		0 No	2
		1 Yes	14
w04Ba044_04m01	In last year, provided regural financial supports to 4th child_(1)2011/01		4
		0 No	0
		1 Yes	4
w04Ba044_04m02	In last year, provided regural financial supports to 4th child_(2)2011/02		4
		0 No	0
		1 Yes	4
w04Ba044_04m03	In last year, provided regural financial supports to 4th child_(3)2011/03		4
		0 No	0
		1 Yes	4
w04Ba044_04m04	In last year, provided regural financial supports to 4th child_(4)2011/04		4
		0 No	0
		1 Yes	4
w04Ba044_04m05	In last year, provided regural financial supports to 4th child_(5)2011/05		4
		0 No	0
		1 Yes	4
w04Ba044_04m06	In last year, provided regural financial supports to 4th child_(6)2011/06		4
		0 No	0
		1 Yes	4
w04Ba044_04m07	In last year, provided regural financial supports to 4th child_(7)2011/07		4
		0 No	0
		1 Yes	4
w04Ba044_04m08	In last year, provided regural financial supports to 4th child_(8)2011/08		4
		0 No	0
		1 Yes	4
w04Ba044_04m09	In last year, provided regural financial supports to 4th child_(9)2011/09		4
		0 No	0
		1 Yes	4
w04Ba044_04m10	In last year, provided regural financial supports to 4th child_(10)2011/10		4
		0 No	0
		1 Yes	4
w04Ba044_04m11	In last year, provided regural financial supports to 4th child_(11)2011/11		4
		0 No	0
		1 Yes	4
w04Ba044_04m12	In last year, provided regural financial supports to 4th child_(12)2011/12		4
		0 No	0
		1 Yes	4
w04Ba044_05m01	In last year, provided regural financial supports to 5th child_(1)2011/01		4
		0 No	0
		1 Yes	4
w04Ba044_05m02	In last year, provided regural financial supports to 5th child_(2)2011/02		4
		0 No	0
		1 Yes	4
w04Ba044_05m03	In last year, provided regural financial supports to 5th child_(3)2011/03		4
		0 No	0
		1 Yes	4
w04Ba044_05m04	In last year, provided regural financial supports to 5th child_(4)2011/04		4
		0 No	0
		1 Yes	4
w04Ba044_05m05	In last year, provided regural financial supports to 5th child_(5)2011/05		4
		0 No	0
		1 Yes	4
w04Ba044_05m06	In last year, provided regural financial supports to 5th child_(6)2011/06		4
		0 No	0
		1 Yes	4
w04Ba044_05m07	In last year, provided regural financial supports to 5th child_(7)2011/07		4
		0 No	0
		1 Yes	4
w04Ba044_05m08	In last year, provided regural financial supports to 5th child_(8)2011/08		4
		0 No	0
		1 Yes	4
w04Ba044_05m09	In last year, provided regural financial supports to 5th child_(9)2011/09		4
		0 No	0
		1 Yes	4
w04Ba044_05m10	In last year, provided regural financial supports to 5th child_(10)2011/10		4
		0 No	0
		1 Yes	4
w04Ba044_05m11	In last year, provided regural financial supports to 5th child_(11)2011/11		4
		0 No	0
		1 Yes	4
w04Ba044_05m12	In last year, provided regural financial supports to 5th child_(12)2011/12		4
		0 No	0
		1 Yes	4
w04Ba044_06m01	In last year, provided regural financial supports to 6th child_(1)2011/01		1
		0 No	0
		1 Yes	1
w04Ba044_06m02	In last year, provided regural financial supports to 6th child_(2)2011/02		1
		0 No	0
		1 Yes	1
w04Ba044_06m03	In last year, provided regural financial supports to 6th child_(3)2011/03		1
		0 No	0
		1 Yes	1
w04Ba044_06m04	In last year, provided regural financial supports to 6th child_(4)2011/04		1
		0 No	0
		1 Yes	1
w04Ba044_06m05	In last year, provided regural financial supports to 6th child_(5)2011/05		1
		0 No	0
		1 Yes	1
w04Ba044_06m06	In last year, provided regural financial supports to 6th child_(6)2011/06		1
		0 No	0
		1 Yes	1
w04Ba044_06m07	In last year, provided regural financial supports to 6th child_(7)2011/07		1
		0 No	0
		1 Yes	1
w04Ba044_06m08	In last year, provided regural financial supports to 6th child_(8)2011/08		1
		0 No	0
		1 Yes	1
w04Ba044_06m09	In last year, provided regural financial supports to 6th child_(9)2011/09		1
		0 No	0
		1 Yes	1
w04Ba044_06m10	In last year, provided regural financial supports to 6th child_(10)2011/10		1
		0 No	0
		1 Yes	1
w04Ba044_06m11	In last year, provided regural financial supports to 6th child_(11)2011/11		1
		0 No	0
		1 Yes	1
w04Ba044_06m12	In last year, provided regural financial supports to 6th child_(12)2011/12		1
		0 No	0
[truncated: 513 more rows]

## Sheet: Bb.Family(Parents&Siblings)
Variable name	Variable explanation	Value	Freq.
w04Bb001_01	1st sibling existence		6511
		1 yes	6305
		5 no (passed away)	206
w04Bb001_02	2nd sibling existence		5615
		1 yes	5542
		5 no (passed away)	73
w04Bb001_03	3rd sibling existence		4453
		-8 Refuse to answer	1
		1 yes	4426
		5 no (passed away)	26
w04Bb001_04	4th sibling existence		3142
		-9 Don't konw	1
		-8 Refuse to answer	1
		1 yes	3130
		5 no (passed away)	10
w04Bb001_05	5th sibling existence		1885
		1 yes	1875
		5 no (passed away)	10
w04Bb001_06	6th sibling existence		882
		1 yes	878
		5 no (passed away)	4
w04Bb001_07	7th sibling existence		338
		1 yes	338
		5 no (passed away)	0
w04Bb001_08	8th sibling existence		113
		1 yes	113
		5 no (passed away)	0
w04Bb001_09	9th sibling existence		24
		1 yes	24
		5 no (passed away)	0
w04Bb001_10	10th sibling existence		12
		1 yes	12
		5 no (passed away)	0
w04Bb001_11	11th sibling existence		5
		1 yes	5
		5 no (passed away)	0
w04Bb001_12	12th sibling existence		1
		1 yes	1
		5 no (passed away)	0
w04Bb001_13	13th sibling existence		1
		1 yes	1
		5 no (passed away)	0
w04Bb001_14	14th sibling existence		1
		1 yes	1
		5 no (passed away)	0
w04Bb002_01	The time of 1st sibling death (yyyy/mm)		206
		-9 Don't konw	1
		-8 Refuse to answer	1
w04Bb002_01y	The time of 1st sibling death (yyyy)		206
		-9 Don't konw	1
		-8 Refuse to answer	1
w04Bb002_01m	The time of 1st sibling death (mm)		206
		-9 Don't konw	31
		-8 Refuse to answer	1
w04Bb002_02	The time of 2nd sibling death (yyyy/mm)		73
		-9 Don't konw	2
w04Bb002_02y	The time of 2nd sibling death (yyyy)		73
		-9 Don't konw	2
w04Bb002_02m	The time of 2nd sibling death (mm)		73
		-9 Don't konw	12
w04Bb002_03	The time of 3rd sibling death (yyyy/mm)		26
w04Bb002_03y	The time of 3rd sibling death (yyyy)		26
w04Bb002_03m	The time of 3rd sibling death (mm)		26
		-9 Don't konw	2
w04Bb002_04	The time of 4th sibling death (yyyy/mm)		10
w04Bb002_04y	The time of 4th sibling death (yyyy)		10
w04Bb002_04m	The time of 4th sibling death (mm)		10
		-9 Don't konw	1
w04Bb002_05	The time of 5th sibling death (yyyy/mm)		10
		-9 Don't konw	1
w04Bb002_05y	The time of 5th sibling death (yyyy)		10
		-9 Don't konw	1
w04Bb002_05m	The time of 5th sibling death (mm)		10
		-9 Don't konw	2
w04Bb002_06	The time of 6th sibling death (yyyy/mm)		4
w04Bb002_06y	The time of 6th sibling death (yyyy)		4
w04Bb002_06m	The time of 6th sibling death (mm)		4
w04Bb003_01	Co-residing with 1st sibling or not		6305
		1 yes	162
		5 no	6143
w04Bb003_02	Co-residing with 2nd sibling or not		5542
		1 yes	111
		5 no	5431
w04Bb003_03	Co-residing with 3rd sibling or not		4427
		-8 Refuse to answer	1
		1 yes	78
		5 no	4348
w04Bb003_04	Co-residing with 4ht sibling or not		3132
		-8 Refuse to answer	2
		1 yes	54
		5 no	3076
w04Bb003_05	Co-residing with 5th sibling or not		1875
		1 yes	27
		5 no	1848
w04Bb003_06	Co-residing with 6th sibling or not		878
		1 yes	13
		5 no	865
w04Bb003_07	Co-residing with 7th sibling or not		338
		1 yes	5
		5 no	333
w04Bb003_08	Co-residing with 8th sibling or not		113
		1 yes	0
		5 no	113
w04Bb003_09	Co-residing with 9th sibling or not		24
		1 yes	0
		5 no	24
w04Bb003_10	Co-residing with 10th sibling or not		12
		1 yes	0
		5 no	12
w04Bb003_11	Co-residing with 11th sibling or not		5
		1 yes	0
		5 no	5
w04Bb003_12	Co-residing with 12th sibling or not		1
		1 yes	0
		5 no	1
w04Bb003_13	Co-residing with 13th sibling or not		1
		1 yes	0
		5 no	1
w04Bb003_14	Co-residing with 14th sibling or not		1
		1 yes	0
		5 no	1
w04Bb004	Father existence		545
		1 yes	467
		5 no (passed away)	78
w04Bb005	The time of father death (yyyy/mm)		78
		-8 Refuse to answer	1
w04Bb005y	The time of father death (yyyy)		78
		-8 Refuse to answer	1
w04Bb005m	The time of father death (mm)		78
		-8 Refuse to answer	1
w04Bb006	Work activity or not (father)		467
		1 yes	31
		5 no	436
w04Bb007	Own a house or not (father)		467
		1 yes	340
		5 no	127
w04Bb008	Co-residing with father or not		467
		1 yes	58
		5 no	409
w04Bb009m01	Term of co-residing with father or not_2011/01		467
		0 no	415
		1 yes	52
w04Bb009m02	Term of co-residing with father or not_2011/02		467
		0 no	416
		1 yes	51
w04Bb009m03	Term of co-residing with father or not_2011/03		467
		0 no	414
		1 yes	53
w04Bb009m04	Term of co-residing with father or not_2011/04		467
		0 no	413
		1 yes	54
w04Bb009m05	Term of co-residing with father or not_2011/05		467
		0 no	413
		1 yes	54
w04Bb009m06	Term of co-residing with father or not_2011/06		467
		0 no	413
		1 yes	54
w04Bb009m07	Term of co-residing with father or not_2011/07		467
		0 no	414
		1 yes	53
w04Bb009m08	Term of co-residing with father or not_2011/08		467
		0 no	415
		1 yes	52
w04Bb009m09	Term of co-residing with father or not_2011/09		467
		0 no	415
		1 yes	52
w04Bb009m10	Term of co-residing with father or not_2011/10		467
		0 no	415
		1 yes	52
w04Bb009m11	Term of co-residing with father or not_2011/11		467
		0 no	413
		1 yes	54
w04Bb009m12	Term of co-residing with father or not_2011/12		467
		0 no	415
		1 yes	52
w04Bb010	Mother existence		1876
		1 yes	1676
		5 no (passed away)	200
w04Bb011	Time of mother death (yyyy/mm)		200
w04Bb011y	Time of mother death (yyyy)		200
w04Bb011m	Time of mother death (mm)		200
		-9 Don't konw	2
w04Bb012	Work activity or not (mother)		1676
		1 yes	41
		5 no	1635
w04Bb013	Own a house or not (mother)		1676
		1 yes	611
		5 no	1065
w04Bb014	Co-residing with mother or not		1676
		1 yes	259
		5 no	1417
w04Bb015m01	Term of co-residing with mother or not_2011/01		1676
		0 no	1423
		1 yes	253
w04Bb015m02	Term of co-residing with mother or not_2011/02		1676
		0 no	1423
		1 yes	253
w04Bb015m03	Term of co-residing with mother or not_2011/03		1676
		0 no	1420
		1 yes	256
w04Bb015m04	Term of co-residing with mother or not_2011/04		1676
		0 no	1417
		1 yes	259
w04Bb015m05	Term of co-residing with mother or not_2011/05		1676
		0 no	1420
		1 yes	256
w04Bb015m06	Term of co-residing with mother or not_2011/06		1676
		0 no	1419
		1 yes	257
w04Bb015m07	Term of co-residing with mother or not_2011/07		1676
		0 no	1421
		1 yes	255
w04Bb015m08	Term of co-residing with mother or not_2011/08		1676
		0 no	1422
		1 yes	254
w04Bb015m09	Term of co-residing with mother or not_2011/09		1676
		0 no	1421
		1 yes	255
w04Bb015m10	Term of co-residing with mother or not_2011/10		1676
		0 no	1421
		1 yes	255
w04Bb015m11	Term of co-residing with mother or not_2011/11		1676
		0 no	1419
		1 yes	257
w04Bb015m12	Term of co-residing with mother or not_2011/12		1676
		0 no	1422
		1 yes	254
w04Bb016	Living together (all existence case) of parents or not		298
		1 yes	285
		5 no	13
w04Bb017	Living together (all existence case) of parents or co-residing with child(ren)		285
		1 By themselves	253
		3 With other child (ren)	32
		5 Other	0
w04Bb018a01	The sibling who lives with the parents together: The 1st sibling		32
		27 1st sibling	21
		28 2nd sibling	7
		29 3rd sibling	4
		30 4th sibling	0
		31 5th sibling	0
		32 6th sibling	0
		33 7th sibling	0
		34 8th sibling	0
		35 9th sibling	0
		36 10th sibling	0
		37 11th sibling	0
		38 12th sibling	0
		39 13th sibling	0
		40 14th sibling	0
w04Bb018a02	The sibling who lives with the parents together: The 2nd sibling		1
		27 1st sibling	0
		28 2nd sibling	0
		29 3rd sibling	1
		30 4th sibling	0
		31 5th sibling	0
		32 6th sibling	0
		33 7th sibling	0
		34 8th sibling	0
		35 9th sibling	0
		36 10th sibling	0
		37 11th sibling	0
		38 12th sibling	0
		39 13th sibling	0
		40 14th sibling	0
w04Bb020	The parents neighboring characteristic		285
		1 Within a 30-minute distance by public transportation	35
		2 Within a 1-hour distance by public transportation	73
		3 Within a 2-hour distance by public transportation	75
		4 More than a 2-hour distance by public transportation	102
w04Bb021	The frequency which parents meet(in person)		285
		1 Almost every day (more than 4 times per week)	6
		2 Once a week	15
		3 2-3 times a week	6
		4 Once a month	39
		5 Twice a month (every two weeks)	15
		6 Once or twice a year	50
		7 Three or four times a year (once every three or four months)	103
		8 Five or six times a year (every two months)	46
		9 Almost never a year	4
		10 Never	1
w04Bb022	The frequency which parents meet(by phone, mail or e-mail)		285
		1 Almost every day (more than 4 times per week)	10
		2 Once a week	67
		3 2-3 times a week	38
		4 Once a month	83
		5 Twice a month (every two weeks)	47
		6 Once or twice a year	4
		7 Three or four times a year (once every three or four months)	13
		8 Five or six times a year (every two months)	21
		9 Almost never a year	1
		10 Never	1
w04Bb023m01	In last year, received regular financial supports(including non-financial supports) from the parents or not _(1)regular financial supports (term of non-coresiding)		297
		0 no	291
		1 yes	6
w04Bb023m02	In last year, received regular financial supports(including non-financial supports) from the parents or not_(2)irregular financial (term of non-coresiding)		297
		0 no	268
		1 yes	29
w04Bb023m03	In last year, received regular financial supports(including non-financial supports) from the parents or not_(3)non-financial supports (term of non-coresiding)		297
		0 no	261
		1 yes	36
w04Bb023m04	In last year, received regular financial supports(including non-financial supports) from the parents or not_(4)non- any supports (term of non-coresiding)		297
		0 no	69
		1 yes	228
w04Bb024	In last year, received the monthly average amount of regular financial supports from the parents (unit: 10,000 Korean won) (term of non-coresiding)		6
w04Bb030m01	In last year, received regular financial supports from the parents or not_2011/01 (term of non-coresiding)		6
		0 no	0
		1 yes	6
w04Bb030m02	In last year, received regular financial supports from the parents or not_2011/02 (term of non-coresiding)		6
		0 no	0
		1 yes	6
w04Bb030m03	In last year, received regular financial supports from the parents or not_2011/03 (term of non-coresiding)		6
		0 no	0
		1 yes	6
w04Bb030m04	In last year, received regular financial supports from the parents or not_2011/04 (term of non-coresiding)		6
		0 no	0
		1 yes	6
w04Bb030m05	In last year, received regular financial supports from the parents or not_2011/05 (term of non-coresiding)		6
		0 no	0
		1 yes	6
w04Bb030m06	In last year, received regular financial supports from the parents or not_2011/06 (term of non-coresiding)		6
		0 no	0
		1 yes	6
w04Bb030m07	In last year, received regular financial supports from the parents or not_2011/07 (term of non-coresiding)		6
		0 no	0
		1 yes	6
w04Bb030m08	In last year, received regular financial supports from the parents or not_2011/08 (term of non-coresiding)		6
		0 no	0
		1 yes	6
w04Bb030m09	In last year, received regular financial supports from the parents or not_2011/09 (term of non-coresiding)		6
		0 no	0
		1 yes	6
w04Bb030m10	In last year, received regular financial supports from the parents or not_2011/10 (term of non-coresiding)		6
		0 no	0
		1 yes	6
w04Bb030m11	In last year, received regular financial supports from the parents or not_2011/11 (term of non-coresiding)		6
		0 no	0
		1 yes	6
w04Bb030m12	In last year, received regular financial supports from the parents or not_2011/12 (term of non-coresiding)		6
		0 no	0
		1 yes	6
w04Bb031	In last year, received the total amount of irregular financial supports from the parents(unit: 10,000 Korean won) (term of non-coresiding)		29
w04Bb037m01	In last year, received a leisure(e. g., travel) from the parents (term of non-coresiding)		36
		0 no	35
		1 yes	1
w04Bb037m02	In last year, received the health-related products(e.g., vitamins, eqioments, etc) from the parents (term of non-coresiding)		36
		0 no	33
		1 yes	3
w04Bb037m03	In last year, received the household items from the parents (term of non-coresiding)		36
		0 no	33
		1 yes	3
w04Bb037m04	In last year, received the electronics from the parents (term of non-coresiding)		36
		0 no	36
		1 yes	0
w04Bb037m05	In last year, received dining out and food from the parents (term of non-coresiding)		36
		0 no	3
		1 yes	33
w04Bb037m06	In last year, received other from the parents (term of non-coresiding)		36
		0 no	36
		1 yes	0
w04Bb039m01	In last year, provided regular financial supports(including non-financial supports) to the parents or not_(1)regular financial supports (term of non-coresiding)		297
		0 no	270
		1 yes	27
w04Bb039m02	In last year, provided regular financial supports(including non-financial supports) to the parents or not_(2)irregular financial supports (term of non-coresiding)		297
		0 no	139
		1 yes	158
w04Bb039m03	In last year, provided regular financial supports(including non-financial supports) to the parents or not_(3)regular non-financial supports (term of non-coresiding)		297
		0 no	257
		1 yes	40
w04Bb039m04	In last year, provided regular financial supports(including non-financial supports) to the parents or not_(4)non supports (term of non-coresiding)		297
		0 no	199
		1 yes	98
w04Bb040	In last year, provided the monthly average amount of regular financial supports to the parents (unit: 10,000 Korean won) (term of non-coresiding)		27
w04Bb046m01	In last year, provided regular financial supports to the parents or not_2011/01 (term of non-coresiding)		27
		0 no	0
		1 yes	27
w04Bb046m02	In last year, provided regular financial supports to the parents or not_2011/02 (term of non-coresiding)		27
		0 no	0
		1 yes	27
w04Bb046m03	In last year, provided regular financial supports to the parents or not_2011/03 (term of non-coresiding)		27
		0 no	0
		1 yes	27
w04Bb046m04	In last year, provided regular financial supports to the parents or not_2011/04 (term of non-coresiding)		27
		0 no	0
		1 yes	27
w04Bb046m05	In last year, provided regular financial supports to the parents or not_2011/05 (term of non-coresiding)		27
		0 no	0
		1 yes	27
w04Bb046m06	In last year, provided regular financial supports to the parents or not_2011/06 (term of non-coresiding)		27
		0 no	0
		1 yes	27
w04Bb046m07	In last year, provided regular financial supports to the parents or not_2011/07 (term of non-coresiding)		27
		0 no	0
		1 yes	27
w04Bb046m08	In last year, provided regular financial supports to the parents or not_2011/08 (term of non-coresiding)		27
		0 no	0
		1 yes	27
w04Bb046m09	In last year, provided regular financial supports to the parents or not_2011/09 (term of non-coresiding)		27
		0 no	0
		1 yes	27
w04Bb046m10	In last year, provided regular financial supports to the parents or not_2011/10 (term of non-coresiding)		27
		0 no	0
		1 yes	27
w04Bb046m11	In last year, provided regular financial supports to the parents or not_2011/11 (term of non-coresiding)		27
		0 no	0
		1 yes	27
w04Bb046m12	In last year, provided regular financial supports to the parents or not_2011/12 (term of non-coresiding)		27
		0 no	0
		1 yes	27
w04Bb047	In last year, provided irregular financial supports to the parents(unit: 10,000 Korean won) (term of non-coresiding)		158
w04Bb053m01	In last year, provided a leisure(e. g., travel) to the parents (term of non-coresiding)		40
		0 no	39
		1 yes	1
w04Bb053m02	In last year, provided the health-related products(e.g., vitamins, eqioments, etc) to the parents (term of non-coresiding)		40
		0 no	25
		1 yes	15
w04Bb053m03	In last year, provided the household items to the parents (term of non-coresiding)		40
		0 no	23
		1 yes	17
w04Bb053m04	In last year, provided the electronics to the parents (term of non-coresiding)		40
		0 no	37
		1 yes	3
w04Bb053m05	In last year, provided dining out and food to the parents (term of non-coresiding)		40
		0 no	9
		1 yes	31
w04Bb053m06	In last year, provided other to the parents (term of non-coresiding)		40
		0 no	40
		1 yes	0
w04Bb178	In last year, received the total amount of financial supports from the parents or not (term of coresiding)		32
		1 yes	3
		5 no	29
w04Bb179	In last year, received the total amount of financial supports from the parents(unit: 10,000 Korean won) (term of coresiding)		3
w04Bb185	In last year, provided the total amount of financial support to the parents or not (term of coresiding)		32
		1 yes	16
		5 no	16
w04Bb186	In last year, provided the total amount of financial supports to the parents(unit: 10,000 Korean won) (term of coresiding)		16
w04Bb055	Father live by himself or with other children (term of non-coresiding)		117
		1 By himself	68
		2 with other children	43
		3 others	6
w04Bb056a01	The sibling who lives with the father together (term of non-coresiding)_(1)		43
		27 1st sibling	27
		28 2nd sibling	11
		29 3rd sibling	2
		30 4th sibling	1
		31 5th sibling	1
		32 6th sibling	1
		33 7th sibling	0
		34 8th sibling	0
		35 9th sibling	0
		36 10th sibling	0
		37 11th sibling	0
		38 12th sibling	0
		39 13th sibling	0
		40 14th sibling	0
w04Bb056a02	The sibling who lives with the father together (term of non-coresiding)_(2)		1
		27 1st sibling	1
		28 2nd sibling	0
		29 3rd sibling	0
		30 4th sibling	0
		31 5th sibling	0
		32 6th sibling	0
		33 7th sibling	0
		34 8th sibling	0
		35 9th sibling	0
		36 10th sibling	0
		37 11th sibling	0
		38 12th sibling	0
		39 13th sibling	0
		40 14th sibling	0
w04Bb057	Other answer		6
w04Bb058	The neighboring characteristic of father (term of non-coresiding)		117
		1 Within a 30-minute distance by public transportation	11
		2 Within a 1-hour distance by public transportation	35
		3 Within a 2-hour distance by public transportation	27
		4 More than a 2-hour distance by public transportation	44
w04Bb059	The frequency which father meets(in person) (term of non-coresiding)		117
		1 Almost every day (more than 4 times per week)	2
		2 Once a week	6
		3 2-3 times a week	2
		4 Once a month	16
		5 Twice a month (every two weeks)	7
		6 Once or twice a year	17
		7 Three or four times a year (once every three or four months)	38
		8 Five or six times a year (every two months)	21
		9 Almost never a year	7
		10 Never	1
w04Bb060	The frequency which father meets(by phone, mail or e-mail) (term of non-coresiding)		117
		1 Almost every day (more than 4 times per week)	4
		2 Once a week	23
		3 2-3 times a week	4
		4 Once a month	37
		5 Twice a month (every two weeks)	30
		6 Once or twice a year	4
		7 Three or four times a year (once every three or four months)	7
		8 Five or six times a year (every two months)	3
		9 Almost never a year	3
		10 Never	2
w04Bb061m01	In last year, received regular financial supports(including non-financial supports) from the father or not _(1)regular financial supports (term of non-coresiding)		120
		0 no	120
		1 yes	0
w04Bb061m02	In last year, received regular financial supports(including non-financial supports) from the father or not_(2)irregular financial supports (term of non-coresiding)		120
		0 no	108
		1 yes	12
w04Bb061m03	In last year, received regular financial supports(including non-financial supports) from the father or not _(3)regular non-financial supports (term of non-coresiding)		120
		0 no	116
		1 yes	4
w04Bb061m04	In last year, received regular financial supports(including non-financial supports) from the father or not _(4)non-supports (term of non-coresiding)		120
		0 no	14
		1 yes	106
w04Bb069	In last year, received the total amount of irregular financial supports from the father(unit: 10,000 Korean won)_(term of non-coresiding)		12
w04Bb075m01	In last year, received a leisure(e. g., travel) from the father (term of non-coresiding)		4
		0 no	4
		1 yes	0
w04Bb075m02	In last year, received the health-related products(e.g., vitamins, eqioments, etc) from the father (term of non-coresiding)		4
		0 no	2
		1 yes	2
w04Bb075m03	In last year, received the household items from the father (term of non-coresiding)		4
		0 no	2
		1 yes	2
w04Bb075m04	In last year, received the electronics from the father (term of non-coresiding)		4
		0 no	4
		1 yes	0
w04Bb075m05	In last year, received dining out and food from the father (term of non-coresiding)		4
		0 no	1
		1 yes	3
w04Bb075m06	In last year, received other from the father (term of non-coresiding)		4
		0 no	4
		1 yes	0
w04Bb077m01	In last year, provided regular financial supports(including non-financial supports) to the father or not _(1)regular financial supports (term of non-coresiding)		120
		0 no	113
		1 yes	7
w04Bb077m02	In last year, provided regular financial supports(including non-financial supports) to the father or not _(2)irregular financial supports (term of non-coresiding)		120
		0 no	73
		1 yes	47
w04Bb077m03	In last year, provided regular financial supports(including non-financial supports) to the father or not _(3)regular non-financial supports (term of non-coresiding)		120
		0 no	99
		1 yes	21
w04Bb077m04	In last year, provided regular financial supports(including non-financial supports) to the father or not _(5)non-supports (term of non-coresiding)		120
		0 no	67
		1 yes	53
w04Bb078	In last year, provided the monthly average amount of regular financial supports to the father(unit: 10,000 Korean won)_2011/01 (term of non-coresiding)		7
w04Bb084m01	In last year, provided the monthly average amount of regular financial supports to the father or not(unit: 10,000 Korean won)_2011/01 (term of non-coresiding)		7
		0 no	1
		1 yes	6
w04Bb084m02	In last year, provided regular financial supports to the father or not _2011/02 (term of non-coresiding)		7
		0 no	1
		1 yes	6
w04Bb084m03	In last year, provided regular financial supports to the father or not _2011/03 (term of non-coresiding)		7
		0 no	1
		1 yes	6
w04Bb084m04	In last year, provided regular financial supports to the father or not _2011/04 (term of non-coresiding)		7
		0 no	1
		1 yes	6
w04Bb084m05	In last year, provided regular financial supports to the father or not _2011/05 (term of non-coresiding)		7
		0 no	1
		1 yes	6
w04Bb084m06	In last year, provided regular financial supports to the father or not _2011/06 (term of non-coresiding)		7
		0 no	1
		1 yes	6
w04Bb084m07	In last year, provided regular financial supports to the father or not _2011/07 (term of non-coresiding)		7
		0 no	1
		1 yes	6
w04Bb084m08	In last year, provided regular financial supports to the father or not _2011/08 (term of non-coresiding)		7
		0 no	1
		1 yes	6
w04Bb084m09	In last year, provided regular financial supports to the father or not _2011/09 (term of non-coresiding)		7
		0 no	1
		1 yes	6
w04Bb084m10	In last year, provided regular financial supports to the father or not _2011/10 (term of non-coresiding)		7
		0 no	1
		1 yes	6
w04Bb084m11	In last year, provided regular financial supports to the father or not _2011/11 (term of non-coresiding)		7
		0 no	1
		1 yes	6
w04Bb084m12	In last year, provided regular financial supports to the father or not _2011/12 (term of non-coresiding)		7
		0 no	0
		1 yes	7
w04Bb085	In last year, provided the monthly average amount of irregular financial supports to the father(unit: 10,000 Korean won) (term of non-coresiding)		47
w04Bb091m01	In last year, provided a leisure(e. g., travel) to the father (term of non-coresiding)		21
		0 no	20
		1 yes	1
w04Bb091m02	In last year, provided the health-related products(e.g., vitamins, eqioments, etc) to the father (term of non-coresiding)		21
		0 no	12
		1 yes	9
w04Bb091m03	In last year, provided the household items to the father (term of non-coresiding)		21
		0 no	17
		1 yes	4
w04Bb091m04	In last year, provided the electronics to the father (term of non-coresiding)		21
		0 no	21
		1 yes	0
w04Bb091m05	In last year, provided dining out and food to the father (term of non-coresiding)		21
		0 no	3
		1 yes	18
w04Bb091m06	In last year, provided other to the father (term of non-coresiding)		21
		0 no	21
		1 yes	0
w04Bb192	received regular financial supports from the father or not (term of coresiding)		25
		1 yes	0
		5 no	25
w04Bb193	The total amount of received regular financial supports from the father (unit : 10,000_Korean currency)		0
w04Bb199	provided regular financial supports to the father or not (term of coresiding)		25
		1 yes	15
		5 no	10
w04Bb200	The total amount of provided regular financial supports to the father (unit : 10,000_Korean currency)		15
w04Bb093	mother - whether or not living together children or sibling (term of non-coresiding)		1125
		1 By herself	584
		3 With other children	477
		5 Others	64
w04Bb094a01	Co-residing with mother (1)		477
		-8 Refuse to answer	1
		27 1st sibling	311
		28 2nd sibling	81
		29 3rd sibling	39
		30 4th sibling	28
		31 5th sibling	11
		32 6th sibling	5
		33 7th sibling	1
		34 8th sibling	0
		35 9th sibling	0
		36 10th sibling	0
		37 11th sibling	0
		38 12th sibling	0
		39 13th sibling	0
		40 14th sibling	0
w04Bb094a02	Co-residing with mother (2)		1
		27 1st sibling	0
		28 2nd sibling	1
		29 3rd sibling	0
		30 4th sibling	0
		31 5th sibling	0
		32 6th sibling	0
		33 7th sibling	0
		34 8th sibling	0
		35 9th sibling	0
		36 10th sibling	0
		37 11th sibling	0
		38 12th sibling	0
		39 13th sibling	0
		40 14th sibling	0
w04Bb095	Other answer		64
w04Bb096	The mother neighboring characteristic		1125
		1 Within a 30-minute distance by public transportation	126
		2 Within a 1-hour distance by public transportation	314
		3 Within a 2-hour distance by public transportation	287
		4 More than a 2-hour distance by public transportation	398
w04Bb097	The frequency which the mother meet(in person)		1125
		1 Almost every day (more than 4 times per week)	22
		2 Once a week	42
		3 2-3 times a week	28
		4 Once a month	140
		5 Twice a month (every two weeks)	74
		6 Once or twice a year	238
		7 Three or four times a year (once every three or four months)	376
		8 Five or six times a year (every two months)	159
		9 Almost never a year	36
		10 Never	10
w04Bb098	The frequency which the mother meet(by phone, mail or e-mail)		1125
		1 Almost every day (more than 4 times per week)	52
		2 Once a week	229
		3 2-3 times a week	146
		4 Once a month	308
		5 Twice a month (every two weeks)	214
		6 Once or twice a year	30
		7 Three or four times a year (once every three or four months)	44
		8 Five or six times a year (every two months)	69
		9 Almost never a year	20
		10 Never	13
w04Bb099m01	In last year, received regular financial supports(including non-financial supports) from the mother or not _(1)regular financial supports (term of non-coresiding)		1132
		0 no	1123
		1 yes	9
w04Bb099m02	In last year, received regular financial supports(including non-financial supports) from the mother or not_(2)irregular financial supports (term of non-coresiding)		1132
		0 no	1026
		1 yes	106
w04Bb099m03	In last year, received regular financial supports(including non-financial supports) from the mother or not _(3)regular non-financial supports (term of non-coresiding)		1132
		0 no	1065
		1 yes	67
w04Bb099m04	In last year, received regular financial supports(including non-financial supports) from the mother or not _(4)non-supports (term of non-coresiding)		1132
		0 no	168
		1 yes	964
w04Bb100	In last year, received the monthly average amount of regular financial supports from the father(unit: 10,000 Korean won)_2011/02 (term of non-coresiding)		9
w04Bb106m01	In last year, received regular financial supports from the mother or not _2011/01 (term of non-coresiding)		9
		0 no	1
		1 yes	8
w04Bb106m02	In last year, received regular financial supports from the mother or not _2011/02 (term of non-coresiding)		9
		0 no	1
		1 yes	8
w04Bb106m03	In last year, received regular financial supports from the mother or not _2011/03 (term of non-coresiding)		9
		0 no	1
		1 yes	8
w04Bb106m04	In last year, received regular financial supports from the mother or not _2011/04 (term of non-coresiding)		9
		0 no	1
		1 yes	8
w04Bb106m05	In last year, received regular financial supports from the mother or not _2011/05 (term of non-coresiding)		9
		0 no	1
		1 yes	8
w04Bb106m06	In last year, received regular financial supports from the mother or not _2011/06 (term of non-coresiding)		9
		0 no	1
		1 yes	8
w04Bb106m07	In last year, received regular financial supports from the mother or not _2011/07 (term of non-coresiding)		9
		0 no	1
		1 yes	8
w04Bb106m08	In last year, received regular financial supports from the mother or not _2011/08 (term of non-coresiding)		9
		0 no	0
		1 yes	9
w04Bb106m09	In last year, received regular financial supports from the mother or not _2011/09 (term of non-coresiding)		9
		0 no	0
		1 yes	9
w04Bb106m10	In last year, received regular financial supports from the mother or not _2011/10 (term of non-coresiding)		9
		0 no	0
		1 yes	9
w04Bb106m11	In last year, received regular financial supports from the mother or not _2011/11 (term of non-coresiding)		9
		0 no	0
		1 yes	9
w04Bb106m12	In last year, received regular financial supports from the mother or not _2011/12 (term of non-coresiding)		9
		0 no	0
		1 yes	9
w04Bb107	In last year, received the total amount of irregular financial supports from the mother(unit: 10,000 Korean won) (term of non-coresiding)		106
w04Bb113m01	In last year, received a leisure(e. g., travel) from the mother (term of non-coresiding)		67
		0 no	63
		1 yes	4
w04Bb113m02	In last year, received the health-related products(e.g., vitamins, eqioments, etc) from the mother (term of non-coresiding)		67
		0 no	55
		1 yes	12
w04Bb113m03	In last year, received the household items from the mother (term of non-coresiding)		67
		0 no	58
		1 yes	9
w04Bb113m04	In last year, received the electronics from the mother (term of non-coresiding)		67
		0 no	66
		1 yes	1
w04Bb113m05	In last year, received dining out and food from the mother (term of non-coresiding)		67
		0 no	10
		1 yes	57
w04Bb113m06	In last year, received other from the mother (term of non-coresiding)		67
		0 no	67
		1 yes	0
w04Bb115m01	In last year, provided regular financial supports(including non-financial supports) to the mother or not _(1)regular financial supports (term of non-coresiding)		1132
		0 no	1018
		1 yes	114
w04Bb115m02	In last year, provided regular financial supports(including non-financial supports) to the mother or not _(2)irregular financial supports (term of non-coresiding)		1132
		0 no	644
		1 yes	488
w04Bb115m03	In last year, provided regular financial supports(including non-financial supports) to the mother or not _(3)regular non-financial supports (term of non-coresiding)		1132
		0 no	950
		1 yes	182
w04Bb115m04	In last year, provided regular financial supports(including non-financial supports) to the mother or not _(4)non-supports (term of non-coresiding)		1132
		0 no	692
		1 yes	440
w04Bb116	In last year, provided the monthly average amount of irregular financial supports to the mother(unit: 10,000 Korean won) (term of non-coresiding)		114
		-9 Don't konw	1
w04Bb116ct	Similarity measure of Unfolding Brackect value (w04Bb116)		1
		1 Less than one hundred thousand won	0
		2 About one hundred thousand won	0
		3 More than one hundred thousand won less than three hundreds thousand won	0
		4 About three hundreds thousand won	0
		5 More than three hundreds thousand won less than five hundreds thousand won	1
		6 About five hundreds thousand won	0
		7 More than five hundreds thousand won less than one million won	0
		8 About one million won	0
		9 More than one million won and less than two million won	0
		10 About two million won	0
		11 About two million won	0
w04Bb122m01	In last year, provided the monthly average amount of regular financial supports to the mother or not_2011/01 (term of non-coresiding)		114
		0 no	4
		1 yes	110
w04Bb122m02	In last year, provided the monthly average amount of regular financial supports to the mother or not_2011/02 (term of non-coresiding)		114
		0 no	5
		1 yes	109
w04Bb122m03	In last year, provided regular financial supports to the mother or not _2011/03 (term of non-coresiding)		114
		0 no	5
		1 yes	109
w04Bb122m04	In last year, provided regular financial supports to the mother or not _2011/04 (term of non-coresiding)		114
		0 no	6
		1 yes	108
w04Bb122m05	In last year, provided regular financial supports to the mother or not _2011/05 (term of non-coresiding)		114
		0 no	6
		1 yes	108
w04Bb122m06	In last year, provided regular financial supports to the mother or not _2011/06 (term of non-coresiding)		114
		0 no	5
		1 yes	109
w04Bb122m07	In last year, provided regular financial supports to the mother or not _2011/07 (term of non-coresiding)		114
		0 no	4
		1 yes	110
w04Bb122m08	In last year, provided regular financial supports to the mother or not _2011/08 (term of non-coresiding)		114
		0 no	4
		1 yes	110
w04Bb122m09	In last year, provided regular financial supports to the mother or not _2011/09 (term of non-coresiding)		114
		0 no	3
		1 yes	111
w04Bb122m10	In last year, provided regular financial supports to the mother or not _2011/10 (term of non-coresiding)		114
		0 no	2
		1 yes	112
w04Bb122m11	In last year, provided regular financial supports to the mother or not _2011/11 (term of non-coresiding)		114
		0 no	4
		1 yes	110
w04Bb122m12	In last year, provided regular financial supports to the mother or not _2011/12 (term of non-coresiding)		114
		0 no	2
		1 yes	112
w04Bb123	In last year, provided the total amount of irregular financial supports to the mother(unit: 10,000 Korean won) (term of non-coresiding)		488
w04Bb129m01	In last year, provided a leisure(e. g., travel) to the mother (term of non-coresiding)		182
		0 no	178
		1 yes	4
w04Bb129m02	In last year, provided the health-related products(e.g., vitamins, eqioments, etc) to the mother (term of non-coresiding)		182
		0 no	131
		1 yes	51
w04Bb129m03	In last year, provided the household items to the mother (term of non-coresiding)		182
		0 no	135
		1 yes	47
w04Bb129m04	In last year, provided the electronics to the mother (term of non-coresiding)		182
		0 no	178
		1 yes	4
w04Bb129m05	In last year, provided dining out and food to the mother (term of non-coresiding)		182
		0 no	29
		1 yes	153
w04Bb129m06	In last year, provided other to the mother (term of non-coresiding)		182
		0 no	180
		1 yes	2
w04Bb206	received regular financial supports from the mother or not (term of coresiding)		236
		1 yes	10
		5 no	226
w04Bb207	The total amount of received regular financial supports from the mother (unit : 10,000_Korean currency)		10
w04Bb213	provided regular financial supports to the mother or not (term of coresiding)		236
		1 yes	138
		5 no	98
w04Bb214	The total amount of provided regular financial supports to the mother (unit : 10,000_Korean currency)		138
w04Bb131	Received regular financial supports from an other family member or not (term of non-coresiding)		7486
		-9 Don't konw	1
		1 yes	291
		5 no	7194
w04Bb132_01	The relationship with other famaily who provided financial supports_1st other familly member		291
		5 Mother-in-law	5
		6 Father-in-law	0
		27 1st sibling	195
		28 2st sibling	25
		29 3st sibling	12
		30 4st sibling	6
		31 5st sibling	3
		32 6st sibling	5
		33 7st sibling	0
		34 8st sibling	0
		35 9st sibling	0
		36 10st sibling	0
		37 11st sibling	0
		38 12st sibling	0
		39 13st sibling	0
		40 14st sibling	0
		47 Bother-in-law/sister-in-law	10
		48 Son-in-law/daughter-in-law	12
		49 Grandchildren	10
		50 Other relatives	8
w04Bb132_02	The relationship with other famaily who provided financial supports_2nd other familly member		206
		5 Mother-in-law	0
		6 Father-in-law	0
		27 1st sibling	3
		28 2st sibling	164
		29 3st sibling	15
		30 4st sibling	4
		31 5st sibling	6
		32 6st sibling	0
		33 7st sibling	1
		34 8st sibling	0
		35 9st sibling	0
		36 10st sibling	0
		37 11st sibling	0
		38 12st sibling	0
		39 13st sibling	0
		40 14st sibling	0
		47 Bother-in-law/sister-in-law	8
		48 Son-in-law/daughter-in-law	5
		49 Grandchildren	0
		50 Other relatives	0
w04Bb132_03	The relationship with other famaily who provided financial supports_3rd other familly member		160
		5 Mother-in-law	0
		6 Father-in-law	0
		27 1st sibling	5
		28 2st sibling	3
		29 3st sibling	123
		30 4st sibling	10
		31 5st sibling	2
		32 6st sibling	0
		33 7st sibling	0
		34 8st sibling	0
		35 9st sibling	0
		36 10st sibling	0
		37 11st sibling	0
		38 12st sibling	0
		39 13st sibling	0
		40 14st sibling	0
		47 Bother-in-law/sister-in-law	14
		48 Son-in-law/daughter-in-law	2
		49 Grandchildren	1
		50 Other relatives	0
w04Bb132_04	The relationship with other famaily who provided financial supports_4th other familly member		115
		5 Mother-in-law	0
		6 Father-in-law	0
		27 1st sibling	0
		28 2st sibling	0
		29 3st sibling	5
		30 4st sibling	75
		31 5st sibling	7
		32 6st sibling	2
		33 7st sibling	0
		34 8st sibling	0
		35 9st sibling	0
		36 10st sibling	0
		37 11st sibling	0
		38 12st sibling	0
		39 13st sibling	0
		40 14st sibling	0
		47 Bother-in-law/sister-in-law	22
		48 Son-in-law/daughter-in-law	4
		49 Grandchildren	0
		50 Other relatives	0
w04Bb132_05	The relationship with other famaily who provided financial supports_5th other familly member		72
		5 Mother-in-law	0
		6 Father-in-law	0
		27 1st sibling	0
		28 2st sibling	2
		29 3st sibling	0
		30 4st sibling	2
		31 5st sibling	38
		32 6st sibling	2
		33 7st sibling	2
		34 8st sibling	0
		35 9st sibling	0
		36 10st sibling	0
		37 11st sibling	0
		38 12st sibling	0
		39 13st sibling	0
		40 14st sibling	0
		47 Bother-in-law/sister-in-law	19
		48 Son-in-law/daughter-in-law	6
		49 Grandchildren	1
		50 Other relatives	0
w04Bb132_06	The relationship with other famaily who provided financial supports_6th other familly member		33
		5 Mother-in-law	0
		6 Father-in-law	0
		27 1st sibling	2
		28 2st sibling	0
		29 3st sibling	0
		30 4st sibling	1
		31 5st sibling	0
		32 6st sibling	16
		33 7st sibling	0
		34 8st sibling	0
		35 9st sibling	0
		36 10st sibling	0
		37 11st sibling	0
		38 12st sibling	0
		39 13st sibling	0
		40 14st sibling	0
		47 Bother-in-law/sister-in-law	11
		48 Son-in-law/daughter-in-law	0
		49 Grandchildren	3
		50 Other relatives	0
w04Bb132_07	The relationship with other famaily who provided financial supports_7th other familly member		12
		5 Mother-in-law	0
		6 Father-in-law	0
		27 1st sibling	0
		28 2st sibling	0
		29 3st sibling	0
		30 4st sibling	0
		31 5st sibling	0
		32 6st sibling	0
		33 7st sibling	4
		34 8st sibling	0
		35 9st sibling	0
		36 10st sibling	0
		37 11st sibling	0
		38 12st sibling	0
		39 13st sibling	0
		40 14st sibling	0
		47 Bother-in-law/sister-in-law	6
		48 Son-in-law/daughter-in-law	2
		49 Grandchildren	0
		50 Other relatives	0
w04Bb132_08	The relationship with other famaily who provided financial supports_8th other familly member		6
		5 Mother-in-law	0
		6 Father-in-law	0
		27 1st sibling	0
		28 2st sibling	0
		29 3st sibling	0
		30 4st sibling	0
		31 5st sibling	0
		32 6st sibling	0
		33 7st sibling	0
		34 8st sibling	2
		35 9st sibling	0
		36 10st sibling	0
		37 11st sibling	0
		38 12st sibling	0
		39 13st sibling	0
		40 14st sibling	0
		47 Bother-in-law/sister-in-law	1
		48 Son-in-law/daughter-in-law	1
		49 Grandchildren	2
		50 Other relatives	0
w04Bb132_09	The relationship with other famaily who provided financial supports_9th other familly member		2
		5 Mother-in-law	0
		6 Father-in-law	0
		27 1st sibling	0
		28 2st sibling	0
		29 3st sibling	0
		30 4st sibling	0
		31 5st sibling	0
		32 6st sibling	0
		33 7st sibling	0
		34 8st sibling	0
		35 9st sibling	0
		36 10st sibling	0
		37 11st sibling	0
		38 12st sibling	0
		39 13st sibling	0
		40 14st sibling	0
		47 Bother-in-law/sister-in-law	2
		48 Son-in-law/daughter-in-law	0
		49 Grandchildren	0
		50 Other relatives	0
w04Bb133	Others		7
w04Bb134_01m01	In last year, received regular financial supports(including non-financial supports) from 1st an other family member or not_(1)regular financial supports		5
		0 no	4
		1 yes	1
w04Bb134_01m02	In last year, received regular financial supports(including non-financial supports) from 1st an other family member or not_(2)irregular financial supports		5
		0 no	2
		1 yes	3
w04Bb134_01m03	In last year, received regular financial supports(including non-financial supports) from 1st an other family member or not_(3)regular non-financial supports		5
		0 no	4
		1 yes	1
w04Bb134_02m01	In last year, received regular financial supports(including non-financial supports) from 2nd an other family member or not_(1)regular financial supports		0
		0 no	0
		1 yes	0
w04Bb134_02m02	In last year, received regular financial supports(including non-financial supports) from 2nd an other family member or not_(2)irregular financial supports		0
		0 no	0
		1 yes	0
w04Bb134_02m03	In last year, received regular financial supports(including non-financial supports) from 2nd an other family member or not_(3)regular non-financial supports		0
		0 no	0
		1 yes	0
w04Bb134_03m01	In last year, received regular financial supports(including non-financial supports) from 3rd an other family member or not_(1)regular financial supports		207
		0 no	205
		1 yes	2
w04Bb134_03m02	In last year, received regular financial supports(including non-financial supports) from 3rd an other family member or not_(2)irregular financial supports		207
		0 no	193
		1 yes	14
w04Bb134_03m03	In last year, received regular financial supports(including non-financial supports) from 3rd an other family member or not_(3)regular non-financial supports		207
		0 no	12
		1 yes	195
w04Bb134_04m01	In last year, received regular financial supports(including non-financial supports) from 4th an other family member or not_(1)regular financial supports		195
		0 no	193
		1 yes	2
w04Bb134_04m02	In last year, received regular financial supports(including non-financial supports) from 4th an other family member or not_(2)irregular financial supports		195
		0 no	179
		1 yes	16
w04Bb134_04m03	In last year, received regular financial supports(including non-financial supports) from 4th an other family member or not_(3)regular non-financial supports		195
		0 no	16
		1 yes	179
w04Bb134_05m01	In last year, received regular financial supports(including non-financial supports) from 5th an other family member or not_(1)regular financial supports		157
		0 no	155
		1 yes	2
w04Bb134_05m02	In last year, received regular financial supports(including non-financial supports) from 5th an other family member or not_(2)irregular financial supports		157
		0 no	144
		1 yes	13
w04Bb134_05m03	In last year, received regular financial supports(including non-financial supports) from 5th an other family member or not_(3)regular non-financial supports		157
		0 no	11
		1 yes	146
w04Bb134_06m01	In last year, received regular financial supports(including non-financial supports) from 6th an other family member or not_(1)regular financial supports		98
		0 no	98
		1 yes	0
w04Bb134_06m02	In last year, received regular financial supports(including non-financial supports) from 6th an other family member or not_(2)irregular financial supports		98
		0 no	89
		1 yes	9
w04Bb134_06m03	In last year, received regular financial supports(including non-financial supports) from 6th an other family member or not_(3)regular non-financial supports		98
		0 no	9
		1 yes	89
w04Bb134_07m01	In last year, received regular financial supports(including non-financial supports) from 7th an other family member or not_(1)regular financial supports		56
		0 no	56
		1 yes	0
w04Bb134_07m02	In last year, received regular financial supports(including non-financial supports) from 7th an other family member or not_(2)irregular financial supports		56
		0 no	52
		1 yes	4
w04Bb134_07m03	In last year, received regular financial supports(including non-financial supports) from 7th an other family member or not_(3)regular non-financial supports		56
		0 no	4
		1 yes	52
w04Bb134_08m01	In last year, received regular financial supports(including non-financial supports) from 8th an other family member or not_(1)regular financial supports		25
		0 no	25
		1 yes	0
w04Bb134_08m02	In last year, received regular financial supports(including non-financial supports) from 8th an other family member or not_(2)irregular financial supports		25
		0 no	24
		1 yes	1
w04Bb134_08m03	In last year, received regular financial supports(including non-financial supports) from 8th an other family member or not_(3)regular non-financial supports		25
		0 no	1
		1 yes	24
w04Bb134_09m01	In last year, received regular financial supports(including non-financial supports) from 9th an other family member or not_(1)regular financial supports		7
		0 no	7
		1 yes	0
w04Bb134_09m02	In last year, received regular financial supports(including non-financial supports) from 9th an other family member or not_(2)irregular financial supports		7
		0 no	6
		1 yes	1
w04Bb134_09m03	In last year, received regular financial supports(including non-financial supports) from 9th an other family member or not_(3)regular non-financial supports		7
		0 no	1
		1 yes	6
w04Bb134_10m01	In last year, received regular financial supports(including non-financial supports) from 10th an other family member or not_(1)regular financial supports		2
		0 no	2
		1 yes	0
w04Bb134_10m02	In last year, received regular financial supports(including non-financial supports) from 10th an other family member or not_(2)irregular financial supports		2
		0 no	2
		1 yes	0
w04Bb134_10m03	In last year, received regular financial supports(including non-financial supports) from 10th an other family member or not_(3)regular non-financial supports		2
		0 no	0
		1 yes	2
w04Bb134_23m01	In last year, received regular financial supports(including non-financial supports) from 23rd an other family member or not_(1)regular financial supports		93
		0 no	93
		1 yes	0
w04Bb134_23m02	In last year, received regular financial supports(including non-financial supports) from 23rd an other family member or not_(2)irregular financial supports		93
		0 no	90
		1 yes	3
w04Bb134_23m03	In last year, received regular financial supports(including non-financial supports) from 23rd an other family member or not_(3)regular non-financial supports		93
		0 no	3
		1 yes	90
w04Bb134_24m01	In last year, received regular financial supports(including non-financial supports) from 24th an other family member or not_(1)regular financial supports		32
		0 no	29
		1 yes	3
w04Bb134_24m02	In last year, received regular financial supports(including non-financial supports) from 24th an other family member or not_(2)irregular financial supports		32
		0 no	25
		1 yes	7
w04Bb134_24m03	In last year, received regular financial supports(including non-financial supports) from 24th an other family member or not_(3)regular non-financial supports		32
		0 no	10
		1 yes	22
w04Bb134_25m01	In last year, received regular financial supports(including non-financial supports) from 25th an other family member or not_(1)regular financial supports		17
		0 no	16
		1 yes	1
w04Bb134_25m02	In last year, received regular financial supports(including non-financial supports) from 25th an other family member or not_(2)irregular financial supports		17
		0 no	11
		1 yes	6
w04Bb134_25m03	In last year, received regular financial supports(including non-financial supports) from 25th an other family member or not_(3)regular non-financial supports		17
		0 no	6
		1 yes	11
w04Bb134_26m01	In last year, received regular financial supports(including non-financial supports) from 26th an other family member or not_(1)regular financial supports		8
		0 no	7
		1 yes	1
w04Bb134_26m02	In last year, received regular financial supports(including non-financial supports) from 26th an other family member or not_(2)irregular financial supports		8
		0 no	2
		1 yes	6
w04Bb134_26m03	In last year, received regular financial supports(including non-financial supports) from 26th an other family member or not_(3)regular non-financial supports		8
		0 no	7
		1 yes	1
w04Bb135_01	The weekly average amount of regular financial supports from the 1st other family member (unit : 10,000 won_Korean currency)		1
w04Bb135_02	The weekly average amount of regular financial supports from the 2nd other family member (unit : 10,000 won_Korean currency)		0
w04Bb135_03	The weekly average amount of regular financial supports from the 3rd other family member (unit : 10,000 won_Korean currency)		2
w04Bb135_04	The weekly average amount of regular financial supports from the 4th other family member (unit : 10,000 won_Korean currency)		2
w04Bb135_05	The weekly average amount of regular financial supports from the 5th other family member (unit : 10,000 won_Korean currency)		2
w04Bb135_24	The weekly average amount of regular financial supports from the 24th other family member (unit : 10,000 won_Korean currency)		3
w04Bb135_25	The weekly average amount of regular financial supports from the 25th other family member (unit : 10,000 won_Korean currency)		1
w04Bb141_01m01	In last year, received regular financial supports from the 1st family member or not_2011/01		1
		0 no	0
		1 yes	1
w04Bb141_01m02	In last year, received regular financial supports from the 1st family member or not_2011/02		1
		0 no	1
		1 yes	0
w04Bb141_01m03	In last year, received regular financial supports from the 1st family member or not_2011/03		1
		0 no	1
		1 yes	0
w04Bb141_01m04	In last year, received regular financial supports from the 1st family member or not_2011/04		1
		0 no	1
		1 yes	0
w04Bb141_01m05	In last year, received regular financial supports from the 1st family member or not_2011/05		1
		0 no	1
		1 yes	0
w04Bb141_01m06	In last year, received regular financial supports from the 1st family member or not_2011/06		1
		0 no	1
		1 yes	0
w04Bb141_01m07	In last year, received regular financial supports from the 1st family member or not_2011/07		1
		0 no	1
		1 yes	0
w04Bb141_01m08	In last year, received regular financial supports from the 1st family member or not_2011/08		1
		0 no	1
		1 yes	0
w04Bb141_01m09	In last year, received regular financial supports from the 1st family member or not_2011/09		1
		0 no	1
		1 yes	0
w04Bb141_01m10	In last year, received regular financial supports from the 1st family member or not_2011/10		1
		0 no	1
		1 yes	0
w04Bb141_01m11	In last year, received regular financial supports from the 1st family member or not_2011/11		1
		0 no	1
		1 yes	0
w04Bb141_01m12	In last year, received regular financial supports from the 1st family member or not_2011/12		1
		0 no	1
		1 yes	0
w04Bb141_03m01	In last year, received regular financial supports from the 3rd family member or not_2011/01		2
		0 no	1
		1 yes	1
w04Bb141_03m02	In last year, received regular financial supports from the 3rd family member or not_2011/02		2
		0 no	1
		1 yes	1
w04Bb141_03m03	In last year, received regular financial supports from the 3rd family member or not_2011/03		2
		0 no	1
		1 yes	1
w04Bb141_03m04	In last year, received regular financial supports from the 3rd family member or not_2011/04		2
		0 no	1
		1 yes	1
w04Bb141_03m05	In last year, received regular financial supports from the 3rd family member or not_2011/05		2
		0 no	1
		1 yes	1
w04Bb141_03m06	In last year, received regular financial supports from the 3rd family member or not_2011/06		2
		0 no	0
		1 yes	2
w04Bb141_03m07	In last year, received regular financial supports from the 3rd family member or not_2011/07		2
		0 no	0
		1 yes	2
w04Bb141_03m08	In last year, received regular financial supports from the 3rd family member or not_2011/08		2
		0 no	0
		1 yes	2
w04Bb141_03m09	In last year, received regular financial supports from the 3rd family member or not_2011/09		2
		0 no	0
		1 yes	2
w04Bb141_03m10	In last year, received regular financial supports from the 3rd family member or not_2011/10		2
		0 no	0
		1 yes	2
w04Bb141_03m11	In last year, received regular financial supports from the 3rd family member or not_2011/11		2
		0 no	0
		1 yes	2
w04Bb141_03m12	In last year, received regular financial supports from the 3rd family member or not_2011/12		2
		0 no	0
		1 yes	2
w04Bb141_04m01	In last year, received regular financial supports from the 4th family member or not_2011/01		2
		0 no	1
		1 yes	1
w04Bb141_04m02	In last year, received regular financial supports from the 4th family member or not_2011/02		2
		0 no	1
		1 yes	1
w04Bb141_04m03	In last year, received regular financial supports from the 4th family member or not_2011/03		2
		0 no	1
		1 yes	1
w04Bb141_04m04	In last year, received regular financial supports from the 4th family member or not_2011/04		2
		0 no	1
		1 yes	1
w04Bb141_04m05	In last year, received regular financial supports from the 4th family member or not_2011/05		2
		0 no	0
		1 yes	2
w04Bb141_04m06	In last year, received regular financial supports from the 4th family member or not_2011/06		2
		0 no	1
		1 yes	1
w04Bb141_04m07	In last year, received regular financial supports from the 4th family member or not_2011/07		2
		0 no	1
		1 yes	1
w04Bb141_04m08	In last year, received regular financial supports from the 4th family member or not_2011/08		2
		0 no	1
		1 yes	1
w04Bb141_04m09	In last year, received regular financial supports from the 4th family member or not_2011/09		2
		0 no	1
		1 yes	1
w04Bb141_04m10	In last year, received regular financial supports from the 4th family member or not_2011/10		2
		0 no	1
		1 yes	1
w04Bb141_04m11	In last year, received regular financial supports from the 4th family member or not_2011/11		2
		0 no	1
		1 yes	1
w04Bb141_04m12	In last year, received regular financial supports from the 4th family member or not_2011/12		2
		0 no	1
		1 yes	1
w04Bb141_05m01	In last year, received regular financial supports from the 5th family member or not_2011/01		2
		0 no	1
		1 yes	1
w04Bb141_05m02	In last year, received regular financial supports from the 5th family member or not_2011/02		2
		0 no	1
		1 yes	1
w04Bb141_05m03	In last year, received regular financial supports from the 5th family member or not_2011/03		2
		0 no	1
		1 yes	1
w04Bb141_05m04	In last year, received regular financial supports from the 5th family member or not_2011/04		2
		0 no	1
		1 yes	1
w04Bb141_05m05	In last year, received regular financial supports from the 5th family member or not_2011/05		2
		0 no	0
		1 yes	2
w04Bb141_05m06	In last year, received regular financial supports from the 5th family member or not_2011/06		2
		0 no	1
		1 yes	1
w04Bb141_05m07	In last year, received regular financial supports from the 5th family member or not_2011/07		2
		0 no	1
		1 yes	1
w04Bb141_05m08	In last year, received regular financial supports from the 5th family member or not_2011/08		2
		0 no	1
		1 yes	1
w04Bb141_05m09	In last year, received regular financial supports from the 5th family member or not_2011/09		2
		0 no	1
		1 yes	1
w04Bb141_05m10	In last year, received regular financial supports from the 5th family member or not_2011/10		2
		0 no	1
		1 yes	1
w04Bb141_05m11	In last year, received regular financial supports from the 5th family member or not_2011/11		2
		0 no	1
		1 yes	1
w04Bb141_05m12	In last year, received regular financial supports from the 5th family member or not_2011/12		2
		0 no	1
		1 yes	1
w04Bb141_24m01	In last year, received regular financial supports from the 24th family member or not_2011/01		3
		0 no	0
		1 yes	3
w04Bb141_24m02	In last year, received regular financial supports from the 24th family member or not_2011/02		3
		0 no	0
		1 yes	3
w04Bb141_24m03	In last year, received regular financial supports from the 24th family member or not_2011/03		3
		0 no	0
		1 yes	3
w04Bb141_24m04	In last year, received regular financial supports from the 24th family member or not_2011/04		3
		0 no	0
		1 yes	3
w04Bb141_24m05	In last year, received regular financial supports from the 24th family member or not_2011/05		3
		0 no	0
		1 yes	3
w04Bb141_24m06	In last year, received regular financial supports from the 24th family member or not_2011/06		3
		0 no	0
		1 yes	3
w04Bb141_24m07	In last year, received regular financial supports from the 24th family member or not_2011/07		3
		0 no	0
		1 yes	3
w04Bb141_24m08	In last year, received regular financial supports from the 24th family member or not_2011/08		3
		0 no	0
		1 yes	3
w04Bb141_24m09	In last year, received regular financial supports from the 24th family member or not_2011/09		3
		0 no	0
		1 yes	3
w04Bb141_24m10	In last year, received regular financial supports from the 24th family member or not_2011/10		3
		0 no	0
		1 yes	3
w04Bb141_24m11	In last year, received regular financial supports from the 24th family member or not_2011/11		3
		0 no	0
		1 yes	3
w04Bb141_24m12	In last year, received regular financial supports from the 24th family member or not_2011/12		3
		0 no	0
		1 yes	3
w04Bb141_25m01	In last year, received regular financial supports from the 25th family member or not_2011/01		1
		0 no	0
		1 yes	1
w04Bb141_25m02	In last year, received regular financial supports from the 25th family member or not_2011/02		1
		0 no	0
		1 yes	1
w04Bb141_25m03	In last year, received regular financial supports from the 25th family member or not_2011/03		1
		0 no	0
		1 yes	1
w04Bb141_25m04	In last year, received regular financial supports from the 25th family member or not_2011/04		1
		0 no	0
		1 yes	1
w04Bb141_25m05	In last year, received regular financial supports from the 25th family member or not_2011/05		1
		0 no	0
		1 yes	1
w04Bb141_25m06	In last year, received regular financial supports from the 25th family member or not_2011/06		1
		0 no	0
		1 yes	1
w04Bb141_25m07	In last year, received regular financial supports from the 25th family member or not_2011/07		1
		0 no	0
		1 yes	1
w04Bb141_25m08	In last year, received regular financial supports from the 25th family member or not_2011/08		1
		0 no	0
		1 yes	1
w04Bb141_25m09	In last year, received regular financial supports from the 25th family member or not_2011/09		1
		0 no	0
		1 yes	1
w04Bb141_25m10	In last year, received regular financial supports from the 25th family member or not_2011/10		1
		0 no	0
		1 yes	1
w04Bb141_25m11	In last year, received regular financial supports from the 25th family member or not_2011/11		1
		0 no	0
		1 yes	1
w04Bb141_25m12	In last year, received regular financial supports from the 25th family member or not_2011/12		1
		0 no	0
		1 yes	1
w04Bb141_26m01	In last year, received regular financial supports from the 26th family member or not_2011/01		1
		0 no	0
		1 yes	1
w04Bb141_26m02	In last year, received regular financial supports from the 26th family member or not_2011/02		1
		0 no	0
		1 yes	1
w04Bb141_26m03	In last year, received regular financial supports from the 26th family member or not_2011/03		1
		0 no	0
		1 yes	1
w04Bb141_26m04	In last year, received regular financial supports from the 26th family member or not_2011/04		1
		0 no	0
		1 yes	1
w04Bb141_26m05	In last year, received regular financial supports from the 26th family member or not_2011/05		1
		0 no	0
		1 yes	1
w04Bb141_26m06	In last year, received regular financial supports from the 26th family member or not_2011/06		1
		0 no	0
		1 yes	1
w04Bb141_26m07	In last year, received regular financial supports from the 26th family member or not_2011/07		1
		0 no	0
		1 yes	1
w04Bb141_26m08	In last year, received regular financial supports from the 26th family member or not_2011/08		1
		0 no	0
		1 yes	1
w04Bb141_26m09	In last year, received regular financial supports from the 26th family member or not_2011/09		1
		0 no	0
		1 yes	1
w04Bb141_26m10	In last year, received regular financial supports from the 26th family member or not_2011/10		1
		0 no	0
		1 yes	1
w04Bb141_26m11	In last year, received regular financial supports from the 26th family member or not_2011/11		1
		0 no	0
		1 yes	1
w04Bb141_26m12	In last year, received regular financial supports from the 26th family member or not_2011/12		1
		0 no	0
		1 yes	1
w04Bb142_01	The total amount of irregular financial supports from the 1st other family member (unit : 10,000 won_Korean currency)		3
w04Bb142_03	The total amount of irregular financial supports from the 3rd other family member (unit : 10,000 won_Korean currency)		14
w04Bb142_04	The total amount of irregular financial supports from the 4th other family member (unit : 10,000 won_Korean currency)		16
w04Bb142_05	The total amount of irregular financial supports from the 5th other family member (unit : 10,000 won_Korean currency)		13
w04Bb142_06	The total amount of irregular financial supports from the 6th other family member (unit : 10,000 won_Korean currency)		9
w04Bb142_07	The total amount of irregular financial supports from the 7th other family member (unit : 10,000 won_Korean currency)		4
w04Bb142_08	The total amount of irregular financial supports from the 8th other family member (unit : 10,000 won_Korean currency)		1
w04Bb142_09	The total amount of irregular financial supports from the 9th other family member (unit : 10,000 won_Korean currency)		1
w04Bb142_23	The total amount of irregular financial supports from the 23th other family member (unit : 10,000 won_Korean currency)		3
w04Bb142_24	The total amount of irregular financial supports from the 24th other family member (unit : 10,000 won_Korean currency)		7
w04Bb142_25	The total amount of irregular financial supports from the 25th other family member (unit : 10,000 won_Korean currency)		6
w04Bb142_26	The total amount of irregular financial supports from the 26th other family member (unit : 10,000 won_Korean currency)		6
w04Bb148_01m01	In last year, received a leisure(e. g., travel) from the 1st family member		1
		0 no	1
		1 yes	0
w04Bb148_01m02	In last year, received the health-related products(e.g., vitamins, eqioments, etc) from the 1st family member		1
		0 no	1
		1 yes	0
w04Bb148_01m03	In last year, received the household items from the 1st family member		1
		0 no	1
		1 yes	0
w04Bb148_01m04	In last year, received the electronics from the 1st family member		1
		0 no	1
		1 yes	0
w04Bb148_01m05	In last year, received dining out and food from the 1st family member		1
		0 no	0
		1 yes	1
w04Bb148_01m06	In last year, received other from the 1st family member		1
		0 no	1
		1 yes	0
w04Bb148_03m01	In last year, received a leisure(e. g., travel) from the 3rd family member		195
		0 no	195
		1 yes	0
w04Bb148_03m02	In last year, received the health-related products(e.g., vitamins, eqioments, etc) from the 3rd family member		195
		0 no	194
		1 yes	1
w04Bb148_03m03	In last year, received the household items from the 3rd family member		195
		0 no	185
		1 yes	10
w04Bb148_03m04	In last year, received the electronics from the 3rd family member		195
		0 no	193
		1 yes	2
w04Bb148_03m05	In last year, received dining out and food from the 3rd family member		195
		0 no	5
		1 yes	190
w04Bb148_03m06	In last year, received other from the 3rd family member		195
		0 no	195
		1 yes	0
w04Bb148_04m01	In last year, received a leisure(e. g., travel) from the 4th family member		179
		0 no	179
		1 yes	0
w04Bb148_04m02	In last year, received the health-related products(e.g., vitamins, eqioments, etc) from the 4th family member		179
		0 no	177
		1 yes	2
w04Bb148_04m03	In last year, received the household items from the 4th family member		179
		0 no	171
		1 yes	8
w04Bb148_04m04	In last year, received the electronics from the 4th family member		179
		0 no	176
		1 yes	3
w04Bb148_04m05	In last year, received dining out and food from the 4th family member		179
		0 no	8
		1 yes	171
w04Bb148_04m06	In last year, received other from the 4th family member		179
		0 no	179
		1 yes	0
w04Bb148_05m01	In last year, received a leisure(e. g., travel) from the 5th family member		146
		0 no	146
		1 yes	0
w04Bb148_05m02	In last year, received the health-related products(e.g., vitamins, eqioments, etc) from the 5th family member		146
		0 no	142
		1 yes	4
w04Bb148_05m03	In last year, received the household items from the 5th family member		146
		0 no	140
		1 yes	6
w04Bb148_05m04	In last year, received the electronics from the 5th family member		146
		0 no	146
		1 yes	0
w04Bb148_05m05	In last year, received dining out and food from the 5th family member		146
		0 no	6
		1 yes	140
w04Bb148_05m06	In last year, received other from the 5th family member		146
		0 no	146
		1 yes	0
w04Bb148_06m01	In last year, received a leisure(e. g., travel) from the 6th family member		89
		0 no	89
		1 yes	0
w04Bb148_06m02	In last year, received the health-related products(e.g., vitamins, eqioments, etc) from the 6th family member		89
		0 no	89
		1 yes	0
w04Bb148_06m03	In last year, received the household items from the 6th family member		89
		0 no	85
		1 yes	4
w04Bb148_06m04	In last year, received the electronics from the 6th family member		89
		0 no	89
		1 yes	0
w04Bb148_06m05	In last year, received dining out and food from the 6th family member		89
		0 no	2
		1 yes	87
w04Bb148_06m06	In last year, received other from the 6th family member		89
		0 no	89
		1 yes	0
w04Bb148_07m01	In last year, received a leisure(e. g., travel) from the 7th family member		52
		0 no	52
		1 yes	0
w04Bb148_07m02	In last year, received the health-related products(e.g., vitamins, eqioments, etc) from the 7th family member		52
		0 no	52
		1 yes	0
w04Bb148_07m03	In last year, received the household items from the 7th family member		52
		0 no	49
		1 yes	3
w04Bb148_07m04	In last year, received the electronics from the 7th family member		52
		0 no	52
		1 yes	0
w04Bb148_07m05	In last year, received dining out and food from the 7th family member		52
		0 no	1
		1 yes	51
w04Bb148_07m06	In last year, received other from the 7th family member		52
		0 no	52
		1 yes	0
w04Bb148_08m01	In last year, received a leisure(e. g., travel) from the 8th family member		24
		0 no	24
		1 yes	0
w04Bb148_08m02	In last year, received the health-related products(e.g., vitamins, eqioments, etc) from the 8th family member		24
		0 no	24
		1 yes	0
w04Bb148_08m03	In last year, received the household items from the 8th family member		24
		0 no	22
		1 yes	2
w04Bb148_08m04	In last year, received the electronics from the 8th family member		24
		0 no	24
		1 yes	0
w04Bb148_08m05	In last year, received dining out and food from the 8th family member		24
		0 no	1
		1 yes	23
w04Bb148_08m06	In last year, received other from the 8th family member		24
		0 no	24
		1 yes	0
w04Bb148_09m01	In last year, received a leisure(e. g., travel) from the 9th family member		6
		0 no	6
		1 yes	0
w04Bb148_09m02	In last year, received the health-related products(e.g., vitamins, eqioments, etc) from the 9th family member		6
		0 no	6
		1 yes	0
w04Bb148_09m03	In last year, received the household items from the 9th family member		6
		0 no	6
		1 yes	0
w04Bb148_09m04	In last year, received the electronics from the 9th family member		6
		0 no	6
		1 yes	0
w04Bb148_09m05	In last year, received dining out and food from the 9th family member		6
		0 no	0
		1 yes	6
w04Bb148_09m06	In last year, received other from the 9th family member		6
		0 no	6
		1 yes	0
w04Bb148_10m01	In last year, received a leisure(e. g., travel) from the 10th family member		2
		0 no	2
		1 yes	0
w04Bb148_10m02	In last year, received the health-related products(e.g., vitamins, eqioments, etc) from the 10th family member		2
		0 no	2
		1 yes	0
w04Bb148_10m03	In last year, received the household items from the 10th family member		2
		0 no	2
		1 yes	0
w04Bb148_10m04	In last year, received the electronics from the 10th family member		2
		0 no	2
		1 yes	0
w04Bb148_10m05	In last year, received dining out and food from the 10th family member		2
		0 no	0
		1 yes	2
w04Bb148_10m06	In last year, received other from the 10th family member		2
		0 no	2
		1 yes	0
w04Bb148_23m01	In last year, received a leisure(e. g., travel) from the 23rd family member		90
		0 no	90
		1 yes	0
w04Bb148_23m02	In last year, received the health-related products(e.g., vitamins, eqioments, etc) from the 23rd family member		90
		0 no	89
		1 yes	1
w04Bb148_23m03	In last year, received the household items from the 23rd family member		90
		0 no	90
		1 yes	0
w04Bb148_23m04	In last year, received the electronics from the 23rd family member		90
		0 no	90
		1 yes	0
w04Bb148_23m05	In last year, received dining out and food from the 23rd family member		90
		0 no	0
		1 yes	90
w04Bb148_23m06	In last year, received other from the 23rd family member		90
		0 no	90
		1 yes	0
w04Bb148_24m01	In last year, received a leisure(e. g., travel) from the 24th family member		22
		0 no	22
		1 yes	0
w04Bb148_24m02	In last year, received the health-related products(e.g., vitamins, eqioments, etc) from the 24th family member		22
		0 no	19
		1 yes	3
w04Bb148_24m03	In last year, received the household items from the 24th family member		22
		0 no	21
		1 yes	1
w04Bb148_24m04	In last year, received the electronics from the 24th family member		22
		0 no	22
		1 yes	0
w04Bb148_24m05	In last year, received dining out and food from the 24th family member		22
		0 no	2
		1 yes	20
w04Bb148_24m06	In last year, received other from the 24th family member		22
		0 no	22
		1 yes	0
w04Bb148_25m01	In last year, received a leisure(e. g., travel) from the 25th family member		11
		0 no	11
		1 yes	0
w04Bb148_25m02	In last year, received the health-related products(e.g., vitamins, eqioments, etc) from the 25th family member		11
		0 no	10
		1 yes	1
w04Bb148_25m03	In last year, received the household items from the 25th family member		11
		0 no	10
		1 yes	1
w04Bb148_25m04	In last year, received the electronics from the 25th family member		11
		0 no	11
		1 yes	0
w04Bb148_25m05	In last year, received dining out and food from the 25th family member		11
		0 no	0
		1 yes	11
w04Bb148_25m06	In last year, received other from the 25th family member		11
		0 no	11
		1 yes	0
w04Bb148_26m01	In last year, received a leisure(e. g., travel) from the 26th family member		1
		0 no	1
		1 yes	0
w04Bb148_26m02	In last year, received the health-related products(e.g., vitamins, eqioments, etc) from the 26th family member		1
		0 no	0
		1 yes	1
w04Bb148_26m03	In last year, received the household items from the 26th family member		1
		0 no	1
		1 yes	0
w04Bb148_26m04	In last year, received the electronics from the 26th family member		1
		0 no	1
		1 yes	0
w04Bb148_26m05	In last year, received dining out and food from the 26th family member		1
		0 no	1
		1 yes	0
w04Bb148_26m06	In last year, received other from the 26th family member		1
		0 no	1
		1 yes	0
w04Bb150	Received financial supports(including non-financial supports) from an other family member or not (term of non-coresiding)		7486
		1 yes	265
		5 no	7221
w04Bb151_01	Received financial supports(including non-financial supports) from 1st family member (term of non-coresiding)		265
		5 Mother-in-law	12
		6 Father-in-law	0
		27 1st sibling	196
		28 2st sibling	14
		29 3st sibling	8
		30 4st sibling	3
		31 5st sibling	1
		32 6st sibling	1
		33 7st sibling	0
		34 8st sibling	0
		35 9st sibling	0
		36 10st sibling	0
		37 11st sibling	0
		38 12st sibling	0
		39 13st sibling	0
		40 14st sibling	0
		47 Bother-in-law/sister-in-law	10
		48 Son-in-law/daughter-in-law	1
		49 Grandchildren	17
		50 Other relatives	2
w04Bb151_02	Received financial supports(including non-financial supports) from 2nd family member (term of non-coresiding)		193
		5 Mother-in-law	0
		6 Father-in-law	5
		27 1st sibling	5
		28 2st sibling	158
		29 3st sibling	10
		30 4st sibling	1
		31 5st sibling	1
		32 6st sibling	1
		33 7st sibling	0
		34 8st sibling	0
		35 9st sibling	0
		36 10st sibling	0
		37 11st sibling	0
		38 12st sibling	0
		39 13st sibling	0
		40 14st sibling	0
		47 Bother-in-law/sister-in-law	8
		48 Son-in-law/daughter-in-law	2
		49 Grandchildren	2
		50 Other relatives	0
w04Bb151_03	Received financial supports(including non-financial supports) from 3rd family member (term of non-coresiding)		151
		5 Mother-in-law	0
		6 Father-in-law	0
		27 1st sibling	3
		28 2st sibling	3
		29 3st sibling	118
		30 4st sibling	6
		31 5st sibling	1
		32 6st sibling	0
		33 7st sibling	0
		34 8st sibling	0
		35 9st sibling	0
		36 10st sibling	0
		37 11st sibling	0
		38 12st sibling	0
		39 13st sibling	0
		40 14st sibling	0
		47 Bother-in-law/sister-in-law	15
		48 Son-in-law/daughter-in-law	2
		49 Grandchildren	3
		50 Other relatives	0
w04Bb151_04	Received financial supports(including non-financial supports) from 4th family member (term of non-coresiding)		109
		5 Mother-in-law	1
		6 Father-in-law	0
		27 1st sibling	1
		28 2st sibling	1
		29 3st sibling	3
		30 4st sibling	75
		31 5st sibling	3
		32 6st sibling	1
		33 7st sibling	0
		34 8st sibling	0
		35 9st sibling	0
		36 10st sibling	0
		37 11st sibling	0
		38 12st sibling	0
		39 13st sibling	0
		40 14st sibling	0
		47 Bother-in-law/sister-in-law	21
		48 Son-in-law/daughter-in-law	1
		49 Grandchildren	2
		50 Other relatives	0
w04Bb151_05	Received financial supports(including non-financial supports) from 5th family member (term of non-coresiding)		68
		5 Mother-in-law	0
		6 Father-in-law	0
		27 1st sibling	1
		28 2st sibling	1
		29 3st sibling	1
		30 4st sibling	1
		31 5st sibling	42
		32 6st sibling	1
		33 7st sibling	2
		34 8st sibling	0
		35 9st sibling	0
		36 10st sibling	0
		37 11st sibling	0
		38 12st sibling	0
		39 13st sibling	0
		40 14st sibling	0
		47 Bother-in-law/sister-in-law	13
		48 Son-in-law/daughter-in-law	6
		49 Grandchildren	0
		50 Other relatives	0
w04Bb151_06	Received financial supports(including non-financial supports) from 6th family member (term of non-coresiding)		36
		5 Mother-in-law	0
		6 Father-in-law	0
		27 1st sibling	0
		28 2st sibling	1
		29 3st sibling	0
		30 4st sibling	1
		31 5st sibling	0
		32 6st sibling	18
		33 7st sibling	0
		34 8st sibling	0
		35 9st sibling	0
		36 10st sibling	0
		37 11st sibling	0
		38 12st sibling	0
		39 13st sibling	0
		40 14st sibling	0
		47 Bother-in-law/sister-in-law	11
		48 Son-in-law/daughter-in-law	1
		49 Grandchildren	4
		50 Other relatives	0
w04Bb151_07	Received financial supports(including non-financial supports) from 7th family member (term of non-coresiding)		16
		5 Mother-in-law	0
		6 Father-in-law	0
		27 1st sibling	0
		28 2st sibling	0
		29 3st sibling	1
		30 4st sibling	0
		31 5st sibling	1
		32 6st sibling	0
		33 7st sibling	3
		34 8st sibling	0
		35 9st sibling	0
		36 10st sibling	0
		37 11st sibling	0
		38 12st sibling	0
		39 13st sibling	0
		40 14st sibling	0
		47 Bother-in-law/sister-in-law	8
		48 Son-in-law/daughter-in-law	2
		49 Grandchildren	1
		50 Other relatives	0
w04Bb151_08	Received financial supports(including non-financial supports) from 8th family member (term of non-coresiding)		7
		5 Mother-in-law	0
		6 Father-in-law	0
		27 1st sibling	0
		28 2st sibling	0
		29 3st sibling	0
		30 4st sibling	0
		31 5st sibling	0
		32 6st sibling	0
		33 7st sibling	0
		34 8st sibling	2
		35 9st sibling	0
		36 10st sibling	0
		37 11st sibling	0
		38 12st sibling	0
		39 13st sibling	0
		40 14st sibling	0
		47 Bother-in-law/sister-in-law	2
		48 Son-in-law/daughter-in-law	1
		49 Grandchildren	2
		50 Other relatives	0
w04Bb151_09	Received financial supports(including non-financial supports) from 9th family member (term of non-coresiding)		3
		5 Mother-in-law	0
		6 Father-in-law	0
		27 1st sibling	0
		28 2st sibling	0
		29 3st sibling	0
		30 4st sibling	0
		31 5st sibling	0
		32 6st sibling	0
		33 7st sibling	0
		34 8st sibling	0
		35 9st sibling	0
		36 10st sibling	0
		37 11st sibling	0
		38 12st sibling	0
		39 13st sibling	0
		40 14st sibling	0
		47 Bother-in-law/sister-in-law	2
		48 Son-in-law/daughter-in-law	1
		49 Grandchildren	0
		50 Other relatives	0
w04Bb151_10	Received financial supports(including non-financial supports) from 10th family member (term of non-coresiding)		1
		5 Mother-in-law	0
		6 Father-in-law	0
		27 1st sibling	0
		28 2st sibling	0
		29 3st sibling	0
		30 4st sibling	0
		31 5st sibling	0
		32 6st sibling	0
		33 7st sibling	0
		34 8st sibling	0
		35 9st sibling	0
		36 10st sibling	0
		37 11st sibling	0
		38 12st sibling	0
		39 13st sibling	0
		40 14st sibling	0
		47 Bother-in-law/sister-in-law	0
		48 Son-in-law/daughter-in-law	0
		49 Grandchildren	1
		50 Other relatives	0
w04Bb152	Received financial supports(including non-financial supports) from an other family member of relative (term of non-coresiding)		2
w04Bb153_01m01	In last year, provided regular financial supports(including non-financial supports) to 1st family member _(1)regular financial supports		13
		0 no	10
		1 yes	3
w04Bb153_01m02	In last year, provided regular financial supports(including non-financial supports) to 1st family member _(2)irregular financial supports		13
		0 no	7
		1 yes	6
w04Bb153_01m03	In last year, provided regular financial supports(including non-financial supports) to 1st family member _(3)regular non-financial supports		13
		0 no	7
		1 yes	6
w04Bb153_02m01	In last year, provided regular financial supports(including non-financial supports) to 2nd family member _(1)regular financial supports		5
		0 no	5
		1 yes	0
w04Bb153_02m02	In last year, provided regular financial supports(including non-financial supports) to 2nd family member _(2)irregular financial supports		5
		0 no	0
		1 yes	5
w04Bb153_02m03	In last year, provided regular financial supports(including non-financial supports) to 2nd family member _(3)regular non-financial supports		5
		0 no	3
		1 yes	2
w04Bb153_03m01	In last year, provided regular financial supports(including non-financial supports) to 3rd family member _(1)regular financial supports		207
		0 no	207
		1 yes	0
w04Bb153_03m02	In last year, provided regular financial supports(including non-financial supports) to 3rd family member _(2)irregular financial supports		207
		0 no	197
		1 yes	10
w04Bb153_03m03	In last year, provided regular financial supports(including non-financial supports) to 3rd family member _(3)regular non-financial supports		207
		0 no	8
		1 yes	199
w04Bb153_04m01	In last year, provided regular financial supports(including non-financial supports) to 4th family member _(1)regular financial supports		179
		0 no	179
		1 yes	0
w04Bb153_04m02	In last year, provided regular financial supports(including non-financial supports) to 4th family member _(2)irregular financial supports		179
		0 no	173
		1 yes	6
w04Bb153_04m03	In last year, provided regular financial supports(including non-financial supports) to 4th family member _(3)regular non-financial supports		179
		0 no	4
		1 yes	175
w04Bb153_05m01	In last year, provided regular financial supports(including non-financial supports) to 5th family member _(1)regular financial supports		141
		0 no	141
		1 yes	0
w04Bb153_05m02	In last year, provided regular financial supports(including non-financial supports) to 5th family member _(2)irregular financial supports		141
		0 no	134
		1 yes	7
w04Bb153_05m03	In last year, provided regular financial supports(including non-financial supports) to 5th family member _(3)regular non-financial supports		141
		0 no	5
		1 yes	136
w04Bb153_06m01	In last year, provided regular financial supports(including non-financial supports) to 6th family member _(1)regular financial supports		87
		0 no	87
		1 yes	0
w04Bb153_06m02	In last year, provided regular financial supports(including non-financial supports) to 6th family member _(2)irregular financial supports		87
		0 no	86
		1 yes	1
w04Bb153_06m03	In last year, provided regular financial supports(including non-financial supports) to 6th family member _(3)regular non-financial supports		87
		0 no	0
		1 yes	87
w04Bb153_07m01	In last year, provided regular financial supports(including non-financial supports) to 7th family member _(1)regular financial supports		49
		0 no	49
		1 yes	0
w04Bb153_07m02	In last year, provided regular financial supports(including non-financial supports) to 7th family member _(2)irregular financial supports		49
		0 no	47
		1 yes	2
w04Bb153_07m03	In last year, provided regular financial supports(including non-financial supports) to 7th family member _(3)regular non-financial supports		49
		0 no	1
		1 yes	48
w04Bb153_08m01	In last year, provided regular financial supports(including non-financial supports) to 8th family member _(1)regular financial supports		21
		0 no	21
		1 yes	0
w04Bb153_08m02	In last year, provided regular financial supports(including non-financial supports) to 8th family member _(2)irregular financial supports		21
		0 no	20
		1 yes	1
w04Bb153_08m03	In last year, provided regular financial supports(including non-financial supports) to 8th family member _(3)regular non-financial supports		21
		0 no	1
		1 yes	20
w04Bb153_09m01	In last year, provided regular financial supports(including non-financial supports) to 9th family member _(1)regular financial supports		5
		0 no	5
		1 yes	0
w04Bb153_09m02	In last year, provided regular financial supports(including non-financial supports) to 9th family member _(2)irregular financial supports		5
		0 no	5
		1 yes	0
w04Bb153_09m03	In last year, provided regular financial supports(including non-financial supports) to 9th family member _(3)regular non-financial supports		5
		0 no	0
		1 yes	5
w04Bb153_10m01	In last year, provided regular financial supports(including non-financial supports) to 10th family member _(1)regular financial supports		2
		0 no	2
		1 yes	0
w04Bb153_10m02	In last year, provided regular financial supports(including non-financial supports) to 10th family member _(2)irregular financial supports		2
		0 no	2
		1 yes	0
w04Bb153_10m03	In last year, provided regular financial supports(including non-financial supports) to 10th family member _(3)regular non-financial supports		2
		0 no	0
		1 yes	2
w04Bb153_23m01	In last year, provided regular financial supports(including non-financial supports) to 23rd family member _(1)regular financial supports		90
		0 no	90
		1 yes	0
w04Bb153_23m02	In last year, provided regular financial supports(including non-financial supports) to 23rd family member _(2)irregular financial supports		90
		0 no	88
		1 yes	2
w04Bb153_23m03	In last year, provided regular financial supports(including non-financial supports) to 23rd family member _(3)regular non-financial supports		90
		0 no	2
		1 yes	88
w04Bb153_24m01	In last year, provided regular financial supports(including non-financial supports) to 24th family member _(1)regular financial supports		17
		0 no	17
		1 yes	0
w04Bb153_24m02	In last year, provided regular financial supports(including non-financial supports) to 24th family member _(2)irregular financial supports		17
		0 no	17
		1 yes	0
w04Bb153_24m03	In last year, provided regular financial supports(including non-financial supports) to 24th family member _(3)regular non-financial supports		17
		0 no	0
		1 yes	17
w04Bb153_25m01	In last year, provided regular financial supports(including non-financial supports) to 25th family member _(1)regular financial supports		33
		0 no	33
		1 yes	0
w04Bb153_25m02	In last year, provided regular financial supports(including non-financial supports) to 25th family member _(2)irregular financial supports		33
		0 no	14
		1 yes	19
w04Bb153_25m03	In last year, provided regular financial supports(including non-financial supports) to 25th family member _(3)regular non-financial supports		33
		0 no	19
		1 yes	14
w04Bb153_26m01	In last year, provided regular financial supports(including non-financial supports) to 26th family member _(1)regular financial supports		2
		0 no	2
		1 yes	0
w04Bb153_26m02	In last year, provided regular financial supports(including non-financial supports) to 26th family member _(2)irregular financial supports		2
		0 no	1
		1 yes	1
w04Bb153_26m03	In last year, provided regular financial supports(including non-financial supports) to 26th family member _(3)regular non-financial supports		2
		0 no	1
		1 yes	1
w04Bb154_01	The monthly average amount of regular financial supports to 1st family member (unit : 10,000 won_Korean currency)		3
w04Bb160_01m01	In last year, provided regular financial supports to the 1st family member or not_2011/01		3
		0 no	0
		1 yes	3
w04Bb160_01m02	In last year, provided regular financial supports to the 1st family member or not_2011/02		3
		0 no	0
		1 yes	3
w04Bb160_01m03	In last year, provided regular financial supports to the 1st family member or not_2011/03		3
		0 no	0
		1 yes	3
[truncated: 547 more rows]

## Sheet: C.Health status
Variable name	Variable explanation	Value	Freq.
w04C001	Respondent's (principal) subjective health		7486
		1 Very good	103
		2 Good	2053
		3 Fair	3097
		4 Poor	1799
		5 Very poor	434
w04C152	Respondent's (principal) health		7486
		1 Excellent	49
		2 Very Good	431
		3 Good	2693
		4 Fair	2506
		5 poor	1807
w04C002	Changed health status since previous interview		7486
		-9 Don’t know	1
		1 Greatly improved	8
		2 Improved	348
		3 Same	5170
		4 Worsened	1632
		5 Greatly worsened	327
w04C003	Whether or not doctor's obstacle decision		6867
		-9 Don’t know	1
		1 Yes, received a disability diagnosis	40
		5 No, haven't received a disability diagnosis	6826
w04C004m01	Physically handicapped		40
		0 no	14
		1 yes	26
w04C004m02	Brain damage		40
		0 no	35
		1 yes	5
w04C004m03	Vision problem		40
		0 no	37
		1 yes	3
w04C004m04	Hearing problem		40
		0 no	37
		1 yes	3
w04C004m05	Speech impediment		40
		0 no	38
		1 yes	2
w04C004m06	Kidney trouble		40
		0 no	37
		1 yes	3
w04C004m07	Heart problem		40
		0 no	40
		1 yes	0
w04C004m08	Psychiatric problems		40
		0 no	38
		1 yes	2
w04C004m09	Autism		40
		0 no	40
		1 yes	0
w04C005	Limitation of activity by health		7486
		1 Yes, very much so	625
		2 Yes, to some degree	2035
		3 No, not much	3877
		4 No, not at all	949
w04C006	Whether or not high blood pressure diagnostic since previous interview		4739
		1 yes	276
		5 no	4463
w04C007	The time when is diagnosed by first(yyyy/mm)		276
		-9 Don’t know	2
w04C007y	The time when is diagnosed by first(yyyy)		276
		-9 Don’t know	2
w04C007m	The time when is diagnosed by first(mm)		276
		-9 Don’t know	42
w04C008	Symptoms of high blood pressure since previous interview		2747
		-9 Don’t know	1
		1 Completely recovered	24
		2 Improved	102
		3 Same	2511
		4 Worsened	94
		5 Greatly worsened	15
w04C009	Whether or not taking medicine and treatment about high blood pressure		3023
		-9 Don’t know	1
		1 yes	2731
		5 no	291
w04C010	Whether or not daily activity difficulty by high blood pressure		3023
		-9 Don’t know	1
		1 yes	269
		5 no	2753
w04C011	Whether or not diabetes diagnostic since previous interview		6346
		-9 Don’t know	1
		1 yes	132
		5 no	6213
w04C012	The time when is diagnosed by first(yyyy/mm)		132
		-9 Don’t know	1
w04C012y	The time when is diagnosed by first(yyyy)		132
		-9 Don’t know	1
w04C012m	The time when is diagnosed by first(mm)		132
		-9 Don’t know	16
w04C013	Symptoms of diabetes since previous interview		1140
		1 Completely recovered	13
		2 Improved	49
		3 Same	980
		4 Worsened	89
		5 Greatly worsened	9
w04C014	Whether or not taking medicine and treatment about diabetes		1272
		1 yes	1066
		5 no	206
w04C015	Daily activity difficulty by glycosuria		1272
		1 yes	195
		5 no	1077
w04C016	Whether or not cancer or malignant tumor diagnostic since previous interview		7207
		-9 Don’t know	2
		1 yes	93
		5 no	7112
w04C017	The time when is diagnosed by first(yyyy/mm)		93
w04C017y	The time when is diagnosed by first(yyyy)		93
w04C017m	The time when is diagnosed by first(mm)		93
		-9 Don’t know	15
w04C018	Body region that happen		93
		1 Liver	3
		2 Stomach	18
		3 Lung	8
		4 Colon	15
		5 Thyroid	12
		6 Breast	6
		7 Cervix	0
		8 Ovary	0
		9 Others	31
w04C019	Other body region		31
w04C020	Symptoms of cancer or malignant tumor since previous interview		279
		1 Completely recovered	71
		2 Improved	81
		3 Same	110
		4 Worsened	13
		5 Greatly worsened	4
w04C021	Whether or not taking medicine and treatment about symptoms mitigation		372
		1 yes	132
		5 no	240
w04C022	Daily activity difficulty by cancer		372
		1 yes	98
		5 no	274
w04C023	Whether or not chronic lung disease diagnostic since previous interview		7286
		-9 Don’t know	1
		1 yes	42
		5 no	7243
w04C024	The time when is diagnosed by first(yyyy/mm)		42
w04C024y	The time when is diagnosed by first(yyyy)		42
w04C024m	The time when is diagnosed by first(mm)		42
		-9 Don’t know	3
w04C025	Symptoms of chronic lung disease since previous interview		200
		1 Completely recovered	17
		2 Improved	48
		3 Same	103
		4 Worsened	23
		5 Greatly worsened	9
w04C026	Whether or not taking medicine and treatment about pulmonary complaints		242
		1 yes	129
		5 no	113
w04C027	Daily activity difficulty by lungs state		242
		1 yes	70
		5 no	172
w04C028	whether or not liver ailment diagnostic(fatty liver exception) since previous interview		7316
		-9 Don’t know	1
		1 yes	23
		5 no	7292
w04C029	The time when is diagnosed by first(yyyy/mm)		23
w04C029y	The time when is diagnosed by first(yyyy)		23
w04C029m	The time when is diagnosed by first(mm)		23
		-9 Don’t know	5
w04C030	Symptoms of liver ailment since previous interview		170
		1 Completely recovered	23
		2 Improved	43
		3 Same	91
		4 Worsened	10
		5 Greatly worsened	3
w04C031	Whether or not taking medicine and treatment about liver ailment		193
		1 yes	86
		5 no	107
w04C032	Daily activity difficulty by liver ailment		193
		1 yes	26
		5 no	167
w04C033	Whether or not cardiac disorder diagnostic since previous interview		6960
		1 yes	97
		5 no	6863
w04C034	The time when is diagnosed by first(yyyy/mm)		97
w04C034y	The time when is diagnosed by first(yyyy)		97
w04C034m	The time when is diagnosed by first(mm)		97
		-9 Don’t know	11
w04C035	Symptoms of cardiac disorder since previous interview		526
		1 Completely recovered	20
		2 Improved	68
		3 Same	381
		4 Worsened	41
		5 Greatly worsened	16
w04C036	Whether or not cardiac disorder diagnostic		623
		1 yes	447
		5 no	176
w04C037	Daily activity difficulty by cardiac disorder		623
		1 yes	175
		5 no	448
w04C038	Whether or not cerebral vascular disease diagnostic since previous interview		7144
		-8 Refuse to answer	1
		1 yes	67
		3 Possible stroke or transient ischemic attack	8
		5 no	7068
w04C039	The time when is diagnosed by first(yyyy/mm)		75
		-8 Refuse to answer	1
w04C039y	The time when is diagnosed by first(yyyy)		75
		-8 Refuse to answer	1
w04C039m	The time when is diagnosed by first(mm)		75
		-9 Don’t know	13
		-8 Refuse to answer	1
w04C040	Whether or not cerebral vascular disease diagnostic since previous interview		342
		1 Completely recovered	10
		2 Improved	68
		3 Same	208
		4 Worsened	44
		5 Greatly worsened	12
w04C041	Whether or not taking medicine and treatment about cerebral vascular disease		417
		1 yes	291
		5 no	126
w04C042	Daily activity difficulty by cerebral vascular disease		417
		1 yes	187
		5 no	230
w04C043	Whether or not mind and disease connection diagnostic since previous interview		7233
		1 yes	54
		5 no	7179
w04C044	The time when is diagnosed by first(yyyy/mm)		54
w04C044y	The time when is diagnosed by first(yyyy)		54
w04C044m	The time when is diagnosed by first(mm)		54
		-9 Don’t know	8
w04C045	Symptoms of mind and disease connection since previous interview		253
		1 Completely recovered	13
		2 Improved	60
		3 Same	142
		4 Worsened	32
		5 Greatly worsened	6
w04C046	Whether or not taking medicine and treatment about mental disease		307
		1 yes	137
		5 no	170
w04C047	Daily activity difficulty by mind problem		307
		1 yes	106
		5 no	201
w04C048	Whether or not arthritis and class Henri Matisse diagnostic since previous interview		5764
		-9 Don’t know	1
		1 yes	118
		5 no	5645
w04C049	The time when is diagnosed by first(yyyy/mm)		118
w04C049y	The time when is diagnosed by first(yyyy)		118
w04C049m	The time when is diagnosed by first(mm)		118
		-9 Don’t know	20
w04C050	Symptoms of arthritis and class Henri Matisse diagnostic since previous interview		1722
		-9 Don’t know	1
		1 Completely recovered	25
		2 Improved	117
		3 Same	1108
		4 Worsened	414
		5 Greatly worsened	57
w04C051	Whether or not taking medicine and treatment about arthritis and rheumatism disease		1840
		-9 Don’t know	1
		1 yes	1091
		5 no	748
w04C052	Daily activity difficulty by arthritis and rheumatism disease		1840
		-9 Don’t know	1
		1 yes	853
		5 no	986
w04C053	Treatment experience by traffic accident since previous interview		7486
		1 yes	51
		5 no	7435
w04C054	The latestest traffic accident occurrence time(yyyy/mm)		51
w04C054y	The latestest traffic accident occurrence time(yyyy)		51
w04C054m	The latestest traffic accident occurrence time(mm)		51
		-9 Don’t know	3
w04C055	Daily activity difficulty by traffic accident injury		51
		1 yes	21
		5 no	30
w04C056	Hurt from a fall experience since previous interview		7486
		1 yes	158
		5 no	7328
w04C057	Hurt from a fall number of times since previous interview		158
w04C058	Treatment is whether or not necessary serious hurt from a fall experience		158
		1 yes	126
		5 no	32
w04C059	On a pelvis wealth bone fracture by injuries from a fall.		158
		1 yes	69
		5 no	89
w04C060	Trouble action a daily by injuries from a fall.		158
		1 yes	91
		5 no	67
w04C061	Worry about fall		7486
		1 Not at all	2931
		3 A little bit	3307
		5 A lot	1248
w04C062	Fall whether or not activity limitation by worry		7486
		-9 Don’t know	1
		1 yes	1465
		5 no	6020
w04C063	Whether or not prostatic disease diagnostic since previous interview		2863
		1 yes	83
		5 no	2780
w04C064	The time when is diagnosed by first(yyyy/mm)		83
		-9 Don’t know	1
w04C064y	The time when is diagnosed by first(yyyy)		83
		-9 Don’t know	1
w04C064m	The time when is diagnosed by first(yyyy)		83
		-9 Don’t know	14
w04C065	Symptoms of prostatic disease since previous interview		351
		1 Completely recovered	26
		2 Improved	56
		3 Same	248
		4 Worsened	18
		5 Greatly worsened	3
w04C066	Whether or not taking medicine and treatment about prostatic disease		434
		1 yes	265
		5 no	169
w04C067	Difficulty of daily activity by prostatic disease		434
		1 yes	83
		5 no	351
w04C068	Whether or not aconuresis experience during past 1 year		3128
		1 yes	52
		5 no	3076
w04C069	Symptoms of aconuresis experience since previous interview		1144
		1 Completely recovered	114
		2 Improved	312
		3 Same	619
		4 Worsened	95
		5 Greatly worsened	4
w04C070	Whether or not aconuresis experience during past 1 month(unit : day)		1196
		-9 Don’t know	2
w04C071	Whether or not experience more than 5 days for last a month		2
		1 yes	0
		5 no	2
w04C073	Goods use experience that prepare in aconuresis		1196
		1 yes	244
		5 no	952
w04C074	At ordinary times, whether use glasses and contact lenses		7486
		-9 Don’t know	1
		1 yes	1591
		3 Visually disabled (blind)	30
		5 no	5864
w04C075	Eyesight		7456
		1 Very good	43
		2 Good	2011
		3 Fair	3929
		4 Poor	1391
		5 Very poor	82
w04C076	Eyesight for far away object		7456
		1 Very good	30
		2 Good	2064
		3 Fair	3964
		4 Poor	1326
		5 Very poor	72
w04C077	Eyesight for near object		7456
		1 Very good	27
		2 Good	1636
		3 Fair	3607
		4 Poor	2007
		5 Very poor	179
w04C078	Whether or not cataract operation experience since previous interview		7456
		1 yes	288
		5 no	7168
w04C079	Cataract operation region since previous interview		288
		1 One eye only	108
		5 Both eyes	180
w04C080	Whether or not glaucoma treatment experience since previous interview		7456
		1 yes	46
		5 no	7410
w04C081	Daily activity difficulty by eyesight		7456
		1 yes	295
		5 no	7161
w04C082	At ordinary times, hearing aid use		7486
		-9 Don’t know	1
		1 yes	159
		5 no	7326
w04C083	Hearing		7486
		1 Very good	499
		2 Good	3885
		3 Fair	2570
		4 Poor	449
		5 Very poor	83
w04C084	Daily activity difficulty by hearing		7486
		1 yes	300
		5 no	7186
w04C085	Whether or not artificial tooth putting on		7486
		1 yes	1929
		5 no	5557
w04C086	Hard food mastication (when put artificial tooth)		1929
		1 Very well	11
		2 Pretty well	433
		3 Fair	800
		4 Not well	651
		5 Not at all	34
w04C087	Hard food mastication (when do not put artificial tooth)		7486
		1 Very well	137
		2 Pretty well	2795
		3 Fair	2772
		4 Not well	1444
		5 Not at all	338
w04C088m01	Headache		7486
		0 no	7212
		1 yes	274
w04C088m02	Shoulder pain		7486
		0 no	6078
		1 yes	1408
w04C088m03	Arm pain		7486
		0 no	6846
		1 yes	640
w04C088m04	Wrist pain		7486
		0 no	7187
		1 yes	299
w04C088m05	Fingers pain		7486
		0 no	7294
		1 yes	192
w04C088m06	Chest pain		7486
		0 no	7397
		1 yes	89
w04C088m07	Stomach (Stomachache)		7486
		0 no	7459
		1 yes	27
w04C088m08	Back pain		7486
		0 no	4639
		1 yes	2847
w04C088m09	Buttocks pain		7486
		0 no	7191
		1 yes	295
w04C088m10	Leg pain		7486
		0 no	5187
		1 yes	2299
w04C088m11	Knees pain		7486
		0 no	4959
		1 yes	2527
w04C088m12	Ankle pain		7486
		0 no	7231
		1 yes	255
w04C088m13	Toes pain		7486
		0 no	7397
		1 yes	89
w04C088m14	No pain		7486
		0 no	7483
		1 yes	3
w04C089	Degree that have a headache		274
		1 Mild	189
		3 Moderate	68
		5 Severe	17
w04C090	Shoulder pain level		1408
		1 Mild	994
		3 Moderate	338
		5 Severe	76
w04C091	Arm pain level		640
		1 Mild	405
		3 Moderate	203
		5 Severe	32
w04C092	Wrist pain level		299
		1 Mild	199
		3 Moderate	88
		5 Severe	12
w04C093	Finger pain level		192
		1 Mild	117
		3 Moderate	62
		5 Severe	13
w04C094	Chest pain level		89
		1 Mild	48
		3 Moderate	33
		5 Severe	8
w04C095	Stomachache pain level		27
		1 Mild	19
		3 Moderate	5
		5 Severe	3
w04C096	Waist pain level		2847
		1 Mild	1708
		3 Moderate	914
		5 Severe	225
w04C097	Hip pain level		295
		1 Mild	128
		3 Moderate	137
		5 Severe	30
w04C098	Leg pain level		2299
		1 Mild	1328
		3 Moderate	788
		5 Severe	183
w04C099	Pain level of knee		2527
		1 Mild	1381
		3 Moderate	913
		5 Severe	233
w04C100	Ankle pain level		255
		1 Mild	121
		3 Moderate	110
		5 Severe	24
w04C101	Toe pain level		89
		1 Mild	41
		3 Moderate	33
		5 Severe	15
w04C102	Daily activity difficulty by pain		4704
		1 yes	1846
		5 no	2858
w04C103	Problem of health by other disease		7486
		1 yes	514
		5 no	6972
w04C104	Other disease		514
w04C105	Weight (unit : Kilogram)		7486
		-9 Don’t know	54
		-8 Refuse to answer	1
w04C106	The weight is change more than 5 kilograms for the latest 1 year		7486
		-9 Don’t know	5
		-8 Refuse to answer	1
		1 Yes, I gained weight	493
		2 Yes, I lost weight	789
		3 Yes, I gained weight and then lost it again	39
		4 Yes, I lost weight and then gained it again	51
		5 No	6108
w04C107	Height (unit : Centimeter)		7486
		-9 Don’t know	244
		-8 Refuse to answer	5
w04C108	Whether or not regular exercise (more than a week 1th)		7486
		1 yes	2663
		5 no	4823
w04C109	Reason which do not exercise regularly		4823
		1 Too busy	1296
		2 No space or place to work out	201
		3 Too lazy	1486
		4 Do not like exercise	887
		5 Never thought about doing exercise	638
		6 Others	315
w04C110	Other reason		514
w04C111	Number of times that exercise per a week (unit : inning/a week)		2663
w04C112	Exercise time in 1th (unit : Minute)		2663
w04C113	Period that exercise regularly		2663
		1 Less than 3 months	37
		2 4~6 months	58
		3 7 months~1 year	128
		4 1~2 years	492
		5 3~4 years	687
		6 5~6 years	383
		7 More than 7 years	878
w04C114m01	(Yesterday) I breakfasted		7486
		0 no	208
		1 yes	7278
w04C114m02	(Yesterday) I had lunch		7486
		0 no	128
		1 yes	7358
w04C114m03	(Yesterday) I had a dinner		7486
		0 no	94
		1 yes	7392
w04C114m04	(Yesterday) I do not eat morning, afternoon and the evenings		7486
		0 no	7476
		1 yes	10
w04C115m01	Refuse to answer		7486
		0 no	210
		1 yes	7276
w04C115m02	Don't know		7486
		0 no	116
		1 yes	7370
w04C115m03	(Day before yesterday) I breakfasted		7486
		0 no	73
		1 yes	7413
w04C115m04	(Day before yesterday) I had lunch		7486
		0 no	7474
		1 yes	12
w04C116	Smoking experience more than 5 packs (100 cigarettes) since previous interview		7486
		1 yes	1245
		5 no	6241
w04C117	Present, whether or not smoking		1245
		1 yes	1201
		5 no	44
w04C118	Smoking beginning time (yyyy/mm)		39
w04C118y	Smoking beginning time (yyyy)		39
		-9 Don’t know	5
w04C118m	Smoking beginning time (mm)		39
		-9 Don’t know	11
w04C119	The average of smoking amount (unit : piece of split wood/a day)		1201
w04C120	Day of maximum smoking time, smoking amount (unit : piece of split wood/a day)		44
w04C121	Non smoking time (yyyy/mm)		163
w04C121y	Non smoking time (yyyy)		163
w04C121m	Non+L749 smoking time (mm)		163
		-9 Don’t know	12
w04C122	At ordinary times, whether or not drinking		7486
		1 yes	2546
		5 no	4940
w04C123	The time when do not drink (yyyy/mm)		244
w04C123y	The time when do not drink (yyyy)		244
w04C123m	The time when do not drink (mm)		244
		-9 Don’t know	21
w04C124	Drinking beginning time (yyyy/mm)		123
		-9 Don’t know	13
w04C124y	Drinking beginning time (yyyy)		123
		-9 Don’t know	13
w04C124m	Drinking beginning time (mm)		123
		-9 Don’t know	50
w04C126	Drinking frequency (soju)		2546
		1 None or less than once a month	442
		2 Once a month	309
		3 2~3 times a month	615
		4 Once a week	566
		5 2~3 times a week	391
		6 4~6 times a week	92
		7 Once a day	130
		8 More than twice a day	1
w04C127	Average drinking capacity of 1th(soju) (unit: a cup of glass)		2104
w04C128	Drinking frequency (beer)		2546
		1 None or less than once a month	1451
		2 Once a month	434
		3 2~3 times a month	329
		4 Once a week	224
		5 2~3 times a week	85
		6 4~6 times a week	11
		7 Once a day	10
		8 More than twice a day	2
w04C129	Average drinking capacity (beer) of 1th (unit: a cup of glass)		1095
w04C130	Drinking frequency (unstrained rice wine)		2546
		1 None or less than once a month	1916
		2 Once a month	221
		3 2~3 times a month	171
		4 Once a week	125
		5 2~3 times a week	72
		6 4~6 times a week	15
		7 Once a day	26
		8 More than twice a day	0
w04C131	Average drinking capacity (unstrained rice wine) of 1th (unit: a cup of glass)		630
w04C132	Drinking frequency (whisky or liquor)		2546
		1 None or less than once a month	2519
		2 Once a month	17
		3 2~3 times a month	6
		4 Once a week	1
		5 2~3 times a week	2
		6 4~6 times a week	1
		7 Once a day	0
		8 More than twice a day	0
w04C133	Average drinking capacity (whisky or liquor) of 1th (unit: a cup of glass)		27
w04C134	Drinking frequency (wine)		2546
		1 None or less than once a month	2509
		2 Once a month	13
		3 2~3 times a month	12
		4 Once a week	5
		5 2~3 times a week	6
		6 4~6 times a week	0
		7 Once a day	1
		8 More than twice a day	0
w04C135	Average drinking capacity (wine) of 1th (unit: a cup of glass)		37
w04C136	Experience that feel that will should quit drinking		2546
		1 yes	266
		5 no	2280
w04C137	Experience blamed about drinking habit		2546
		1 yes	95
		5 no	2451
w04C138	Experience that get angry because of criticism about drinking		95
		1 yes	69
		5 no	26
w04C139	Guilt experience about drinking		2546
		1 yes	55
		5 no	2491
w04C140	Experience drinking in the morning		2546
		1 yes	40
		5 no	2506
w04C141	For 2 weeks continuously gloom experience during past 1 year		7486
		-9 Don’t know	1
		1 yes	396
		3 Did not feel depressed because I was taking anti‐depressants	61
		5 no	7028
w04C142	<Feeling and action for passing one week> -troublesome and hard feeling about ordinary times work		7425
		-9 Don’t know	3
		-8 Refuse to answer	1
		1 Very rarely (less than one day)	4750
		2 Sometimes (1-2 days)	1922
		3 Often (3-4 days)	629
		4 Almost always (5-7 days)	120
w04C143	<Feeling and action for passing one week> -Concentration difficulty		7425
		-9 Don’t know	3
		-8 Refuse to answer	1
		1 Very rarely (less than one day)	4657
		2 Sometimes (1~2 days)	1994
		3 Often (3~4 days)	600
		4 Almost always (5~7 days)	170
w04C144	<Feeling and action for passing one week> -Gloom mind		7425
		-9 Don’t know	3
		-8 Refuse to answer	1
		1 Very rarely (less than one day)	4687
		2 Sometimes (1~2 days)	1984
		3 Often (3~4 days)	592
		4 Almost always (5~7 days)	158
w04C145	<Feeling and action for passing one week> -Hard impression for everythings		7425
		-9 Don’t know	3
		-8 Refuse to answer	1
		1 Very rarely (less than one day)	4275
		2 Sometimes (1~2 days)	2116
		3 Often (3~4 days)	770
		4 Almost always (5~7 days)	260
w04C146	<Feeling and action for passing one week> -Ideas that got along relatively		7425
		-9 Don’t know	3
		-8 Refuse to answer	1
		1 Very rarely (less than one day)	2266
		2 Sometimes (1~2 days)	1849
		3 Often (3~4 days)	1744
		4 Almost always (5~7 days)	1562
w04C147	<Feeling and action for passing one week> -if it is what fear		7425
		-9 Don’t know	4
		-8 Refuse to answer	1
		1 Very rarely (less than one day)	4845
		2 Sometimes (1~2 days)	1946
		3 Often (3~4 days)	501
		4 Almost always (5~7 days)	128
w04C148	<Feeling and action for passing one week> -Ideas which do not sleep well		7425
		-9 Don’t know	2
		-8 Refuse to answer	1
		1 Very rarely (less than one day)	4510
		2 Sometimes (1~2 days)	1984
		3 Often (3~4 days)	717
		4 Almost always (5~7 days)	211
w04C149	<Feeling and action for passing one week> -Ideas that lived without conflagration		7425
		-9 Don’t know	4
		-8 Refuse to answer	1
		1 Very rarely (less than one day)	2526
		2 Sometimes (1~2 days)	1985
		3 Often (3~4 days)	1456
		4 Almost always (5~7 days)	1453
w04C150	<Feeling and action for passing one week> -Loneliness which seem to be alone in the world		7425
		-9 Don’t know	4
		-8 Refuse to answer	1
		1 Very rarely (less than one day)	4734
		2 Sometimes (1~2 days)	1958
		3 Often (3~4 days)	569
		4 Almost always (5~7 days)	159
w04C151	<Feeling and action for passing one week> -Feeling that can not get along with at all		7425
		-9 Don’t know	4
		-8 Refuse to answer	1
		1 Very rarely (less than one day)	4811
		2 Sometimes (1~2 days)	1952
		3 Often (3~4 days)	502
		4 Almost always (5~7 days)	155
w04C201	Change clothes, and get.		7486
		1 No, I don't need any help	7273
		3 Yes, I need help to some extent	119
		5 Yes, I need help in every respect	94
w04C202	Washing up / gargle or that has a shampoo		7486
		1 No, I don't need any help	7267
		3 Yes, I need help to some extent	116
		5 Yes, I need help in every respect	103
w04C203	Take a bath or a shower		7486
		1 No, I don't need any help	7166
		3 Yes, I need help to some extent	187
		5 Yes, I need help in every respect	133
w04C204	Eat in food that have prepared		7486
		1 No, I don't need any help	7285
		3 Yes, I need help to some extent	113
		5 Yes, I need help in every respect	88
w04C205	Get out of bed and walk our of the room		7486
		1 No, I don't need any help	7253
		3 Yes, I need help to some extent	130
		5 Yes, I need help in every respect	103
w04C206	To use the bathroom		7486
		1 No, I don't need any help	7286
		3 Yes, I need help to some extent	108
		5 Yes, I need help in every respect	92
w04C207	Do not drop feces and urine and example		7486
		1 No, I don't need any help	7296
		3 Yes, I need help to some extent	99
		5 Yes, I need help in every respect	91
w04C208	Toilette (Meoribitgi, Sontopkkak is back)		7486
		1 No, I don't need any help	7239
		3 Yes, I need help to some extent	151
		5 Yes, I need help in every respect	96
w04C209	Home cleaning/arrangement putting in order/dish washing etc..		7486
		1 No, I don't need any help	6989
		3 Yes, I need help to some extent	282
		5 Yes, I need help in every respect	215
w04C210	Preparing meals		7486
		1 No, I don't need any help	6797
		3 Yes, I need help to some extent	381
		5 Yes, I need help in every respect	308
w04C211	Clothes washed (gun boat to dries and dries)		7486
		1 No, I don't need any help	6788
		3 Yes, I need help to some extent	354
		5 Yes, I need help in every respect	344
w04C212	Near distance going out (do not use transportation)		7486
		1 No, I don't need any help	6995
		3 Yes, I need help to some extent	249
		5 Yes, I need help in every respect	242
w04C213	Going out that use transportation		7486
		1 No, I don't need any help	6939
		3 Yes, I need help to some extent	264
		5 Yes, I need help in every respect	283
w04C214	Marketing at shop		7486
		1 No, I don't need any help	7082
		3 Yes, I need help to some extent	190
		5 Yes, I need help in every respect	214
w04C215	Money government official (pocket money/bankbook/property management etc..)		7486
		1 No, I don't need any help	1
		3 Yes, I need help to some extent	7046
		5 Yes, I need help in every respect	234
			205
w04C216	I call and bunt		7486
		1 No, I don't need any help	7195
		3 Yes, I need help to some extent	150
		5 Yes, I need help in every respect	141
w04C217	To packs and takes medicine		7486
		1 No, I don't need any help	7250
		3 Yes, I need help to some extent	127
		5 Yes, I need help in every respect	109
w04C218_01	The relationship with the nursing attendance who helps the most in order		925
		2 Spouse	298
		3 Mother	10
		4 Father	0
		5 Mother‐in‐law	0
		6 Father‐in‐law	0
		7 1st child	54
		8 2nd child	25
		9 3rd child	18
		10 4th child	24
		11 5th child	7
		12 6th child	6
		13 7th child	3
		14 8th child	0
		15 9th child	0
		16 10th child	0
		27 1st Sibling	1
		28 2nd Sibling	0
		29 3rd Sibling	0
		30 4th Sibling	0
		31 5th Sibling	0
		32 6th Sibling	0
		33 7th Sibling	0
		34 8th Sibling	0
		35 9th Sibling	0
		36 10th Sibling	0
		37 11th Sibling	0
		38 12th Sibling	0
		39 13th Sibling	0
		40 14th Sibling	0
		47 Brother‐in‐law/sister‐in‐law	1
		48 Son-in-law/sister-in-law	67
		49 Grandchild	5
		50 Other relatives	2
		52 Voluntary worker	7
		53 Publicly provided helper	36
		54 Personally hired helper	18
		55 Helper or other non‐relatives	24
		56 No one helped	319
w04C218_02	The relationship with the nursing attendance who helps much secondarilly in order		606
		2 Spouse	31
		3 Mother	0
		4 Father	1
		5 Mother‐in‐law	0
		6 Father‐in‐law	0
		7 1st child	60
		8 2nd child	29
		9 3rd child	20
		10 4th child	7
		11 5th child	7
		12 6th child	1
		13 7th child	2
		14 8th child	0
		15 9th child	1
		16 10th child	0
		27 1st Sibling	0
		28 2nd Sibling	0
		29 3rd Sibling	0
		30 4th Sibling	0
		31 5th Sibling	0
		32 6th Sibling	0
		33 7th Sibling	0
		34 8th Sibling	0
		35 9th Sibling	0
		36 10th Sibling	0
		37 11th Sibling	0
		38 12th Sibling	0
		39 13th Sibling	0
		40 14th Sibling	0
		47 Brother‐in‐law/sister‐in‐law	0
		48 Son-in-law/sister-in-law	32
		49 Grandchild	12
		50 Other relatives	2
		52 Voluntary worker	1
		53 Publicly provided helper	12
		54 Personally hired helper	3
		55 Helper or other non‐relatives	6
		56 No one helped	379
w04C218_03	The relationship with the nursing attendance who helps much thirdly in order		227
		2 Spouse	2
		3 Mother	0
		4 Father	0
		5 Mother‐in‐law	0
		6 Father‐in‐law	0
		7 1st child	7
		8 2nd child	12
		9 3rd child	10
		10 4th child	4
		11 5th child	2
		12 6th child	1
		13 7th child	0
		14 8th child	0
		15 9th child	0
		16 10th child	0
		27 1st Sibling	0
		28 2nd Sibling	0
		29 3rd Sibling	0
		30 4th Sibling	0
		31 5th Sibling	0
		32 6th Sibling	0
		33 7th Sibling	0
		34 8th Sibling	0
		35 9th Sibling	0
		36 10th Sibling	0
		37 11th Sibling	0
		38 12th Sibling	0
		39 13th Sibling	0
		40 14th Sibling	0
		47 Brother‐in‐law/sister‐in‐law	0
		48 Son-in-law/sister-in-law	11
		49 Grandchild	1
		50 Other relatives	0
		52 Voluntary worker	0
		53 Publicly provided helper	2
		54 Personally hired helper	0
		55 Helper or other non‐relatives	0
		56 No one helped	175
w04C218_04	The relationship with the nursing attendance who helps much forthly in order		52
		2 Spouse	0
		3 Mother	0
		4 Father	0
		5 Mother‐in‐law	0
		6 Father‐in‐law	0
		7 1st child	0
		8 2nd child	2
		9 3rd child	2
		10 4th child	5
		11 5th child	0
		12 6th child	0
		13 7th child	0
		14 8th child	0
		15 9th child	0
		16 10th child	0
		27 1st Sibling	0
		28 2nd Sibling	0
		29 3rd Sibling	0
		30 4th Sibling	0
		31 5th Sibling	0
		32 6th Sibling	0
		33 7th Sibling	0
		34 8th Sibling	0
		35 9th Sibling	0
		36 10th Sibling	0
		37 11th Sibling	0
		38 12th Sibling	0
		39 13th Sibling	0
		40 14th Sibling	0
		47 Brother‐in‐law/sister‐in‐law	0
		48 Son-in-law/sister-in-law	2
		49 Grandchild	7
		50 Other relatives	0
		52 Voluntary worker	0
		53 Publicly provided helper	0
		54 Personally hired helper	0
		55 Helper or other non‐relatives	0
		56 No one helped	34
w04C218_05	The relationship with the nursing attendance who helps much fifthly in order		18
		2 Spouse	0
		3 Mother	0
		4 Father	0
		5 Mother‐in‐law	0
		6 Father‐in‐law	0
		7 1st child	1
		8 2nd child	0
		9 3rd child	2
		10 4th child	1
		11 5th child	2
		12 6th child	0
		13 7th child	0
		14 8th child	0
		15 9th child	0
		16 10th child	0
		27 1st Sibling	0
		28 2nd Sibling	0
		29 3rd Sibling	0
		30 4th Sibling	0
		31 5th Sibling	0
		32 6th Sibling	0
		33 7th Sibling	0
		34 8th Sibling	0
		35 9th Sibling	0
		36 10th Sibling	0
		37 11th Sibling	0
		38 12th Sibling	0
		39 13th Sibling	0
		40 14th Sibling	0
		47 Brother‐in‐law/sister‐in‐law	0
		48 Son-in-law/sister-in-law	0
		49 Grandchild	0
		50 Other relatives	0
		52 Voluntary worker	0
		53 Publicly provided helper	1
		54 Personally hired helper	0
		55 Helper or other non‐relatives	0
		56 No one helped	11
w04C219_01	During a month, the number of service days from the nursing attendance who helps the most in order (unit : a day)		606
		-9 Don’t know	1
w04C219_02	During two months, the number of service days from the nursing attendance who helps the most in order (unit : a day)		227
		-9 Don’t know	1
w04C219_03	During three months, the number of service days from the nursing attendance who helps the most in order (unit : a day)		52
w04C219_04	During four months, the number of service days from the nursing attendance who helps the most in order (unit : a day)		18
w04C219_05	During five months, the number of service days from the nursing attendance who helps the most in order (unit : a day)		7
w04C220_01	The average time of service from the nursing attendance who helps the most in order in a day(unit : a hour)		606
		-9 Don’t know	1
w04C220_02	The average time of service from the nursing attendance who helps the most in order in two days(unit : a hour)		227
		-9 Don’t know	1
w04C220_03	The average time of service from the nursing attendance who helps the most in order in three days(unit : a hour)		52
w04C220_04	The average time of service from the nursing attendance who helps the most in order in four days(unit : a hour)		18
w04C220_05	The average time of service from the nursing attendance who helps the most in order in five days(unit : a hour)		7
w04C221_01	paid nursing fee to the nursing attendance who the most in order or not		606
		1 yes	44
		5 no	562
w04C221_02	paid nursing fee to the nursing attendance who helps much secondarilly in order or not		227
		1 yes	8
		5 no	219
w04C221_03	paid nursing fee to the nursing attendance who helps much thirdly in order or not		52
		1 yes	1
		5 no	51
w04C221_04	paid nursing fee to the nursing attendance who helps much fourthly in order or not		18
		1 yes	0
		5 no	18
w04C221_05	paid nursing fee to the nursing attendance who helps much fifthly in order or not		7
		1 yes	0
		5 no	7
w04C222_01	Nursing fee to the nursing attendance who helps the most in order (unit : 10,000 won_Korean currency/ a month)		44
		-9 Don’t know	4
w04C222_02	Nursing fee to the nursing attendance who helps much secondarilly in order (unit : 10,000 won_Korean currency/ a month)		8
w04C222_03	Nursing fee to the nursing attendance who helps much thirdly in order (unit : 10,000 won_Korean currency/ a month)		1
w04C223a	contibuted nursing fee_by myself		49
w04C223b	contibuted nursing fee_by a ralative		49
w04C223c	contibuted nursing fee_by private health insurance supports		49
w04C224m01	posivility of a long term of nursing attendance in the future_(1) spouse		7486
		0 no	2728
		1 yes	4758
w04C224m02	posivility of a long term of nursing attendance in the future_(2) parents		7486
		0 no	7440
		1 yes	46
w04C224m03	posivility of a long term of nursing attendance in the future_(3) a son		7486
		0 no	5466
		1 yes	2020
w04C224m04	posivility of a long term of nursing attendance in the future_(4) a daughter		7486
		0 no	5514
		1 yes	1972
w04C224m05	posivility of a long term of nursing attendance in the future_(5) a son in law/a daughter in law		7486
		0 no	6598
		1 yes	888
w04C224m06	posivility of a long term of nursing attendance in the future_(6) sibling		7486
		0 no	7442
		1 yes	44
w04C224m07	posivility of a long term of nursing attendance in the future_(7) grand children		7486
		0 no	7160
		1 yes	326
w04C224m08	posivility of a long term of nursing attendance in the future_(8) others		7486
		0 no	7474
		1 yes	12
w04C224m09	posivility of a long term of nursing attendance in the future_(9) a volunteer		7486
		0 no	7441
		1 yes	45
w04C224m10	posivility of a long term of nursing attendance in the future_(10) a government volunteer		7486
		0 no	7228
		1 yes	258
w04C224m11	posivility of a long term of nursing attendance in the future_(11) a personally employed nursing attendance		7486
		0 no	7043
		1 yes	443
w04C224m12	posivility of a long term of nursing attendance in the future_(12) no body		7486
		0 no	6728
		1 yes	758
w04C301	Will be National Health Insurance and Medical Aid of a respondent.		7486
		-9 Don’t know	1
		1 National Health Insurance System	7037
		5 Medical Aid System	448
w04C302	Through current (R's or R's family's) employer/ Through community		7037
		-9 Don’t know	3
		1 Through (R’s or R’s family’s) current employer	5016
		5 Through the community	2018
w04C303	(A case of work subscriber) an insured person/protegee.		5016
		1 Insured person	1280
		5 Dependent family member	3736
w04C304	(A case of a local subscriber) a householder.		2018
		1 yes	1149
		5 no	869
w04C305	A person bearing health insurance payment		7037
		1 You	1964
		2 Spouse	1167
		3 Son/daughter	3565
		4 Son-in-law/daughter‐in‐law	259
		5 Other relatives	82
w04C306	The amount of monthly annuities of national health insurance		7037
		-9 Don’t know	2790
		-8 Refuse to answer	9
w04C307	Do not pay national health insurance payment		7037
		-9 Don’t know	10
		1 yes	19
		5 no	7008
w04C308	The periods that do not pay national health insurance payment (unit: GaeWol)).		19
		-9 Don’t know	2
		-8 Refuse to answer	1
w04C309	A medical salary benefit kind.		457
		-9 Don’t know	1
		1 yes	284
		5 no	172
w04C310	Civilian health insurance joining.		7486
		-9 Don’t know	6
		1 yes	2187
		5 no	5293
w04C311	numbers of civilian health insurance that joined (unit: dog)).		2187
		-9 Don’t know	75
		-8 Refuse to answer	4
w04C312	Currently be the sum total of civilian medical care insurance premium joined (/1) crowded unit:).		2187
		-9 Don’t know	114
		-8 Refuse to answer	6
w04C313	The first free health medical examination benefit.		7486
		-9 Don’t know	5
		1 yes	5852
		5 no	1629
w04C314	The reason that does not get from a health medical examination.		1629
		-8 Refuse to answer	1
		1 Wanted to receive the medical checkup, but unable to because I had trouble getting around	271
		2 Did not expect any problem, as I was fine in the previous checkup	365
		3 Too busy, could not have time	294
		4 I could not trust the results	67
		5 I was afraid of the results	84
		6 Even if an illness is detected, no adequate treatment is available	104
		7 Did not see a need	386
		8 I did not know it is free	28
		9 Others	29
w04C315	Others		149
w04C316	Benefit regarding the second free health medical examination.		5852
		-9 Don’t know	4
		1 yes	377
		5 no	5471
w04C317	Own experience we went insane, and having received from a health medical examination.		7486
		-9 Don’t know	4
		1 yes	811
		5 no	6671
w04C318	Frequency (the hospital, the nursing medical treatment hospital, a rest house etc.) (unit: Beon)) 'hospitalized with for one year last'.		7486
		-9 Don’t know	3
w04C319_01	1st health care facility(hospitalization)		1034
		1 General hospital	962
		3 Government-designated nursing hospital	31
		5 Other nursing hospitals	41
w04C319_02	2nd health care facility(hospitalization)		178
		1 General hospital	164
		3 Government-designated nursing hospital	6
		5 Other nursing hospitals	8
w04C319_03	3rd health care facility(hospitalization)		55
		1 General hospital	51
		3 Government-designated nursing hospital	2
		5 Other nursing hospitals	2
w04C319_04	4th health care facility(hospitalization)		18
		1 General hospital	17
		3 Government-designated nursing hospital	1
		5 Other nursing hospitals	0
w04C319_05	5th health care facility(hospitalization)		9
		1 General hospital	9
		3 Government-designated nursing hospital	0
		5 Other nursing hospitals	0
w04C319_06	6th health care facility(hospitalization)		3
		1 General hospital	3
		3 Government-designated nursing hospital	0
		5 Other nursing hospitals	0
w04C320_01	The work number that we were hospitalized with (unit : a day)_1st time		1034
		-9 Don’t know	1
w04C320_02	The work number that we were hospitalized with (unit : a day)_2nd time		178
w04C320_03	The work number that we were hospitalized with (unit : a day)_3rd time		55
w04C320_04	The work number that we were hospitalized with (unit : a day)_4th time		18
w04C320_05	The work number that we were hospitalized with (unit : a day)_5th time		9
w04C320_06	The work number that we were hospitalized with (unit : a day)_6th time		3
w04C321_01	Hospital charge(unit : 10,000 won_Korean currency)_1st time		1034
		-9 Don’t know	86
w04C321_02	Hospital charge(unit : 10,000 won_Korean currency)_2nd time		178
		-9 Don’t know	24
		-8 Refuse to answer	1
w04C321_03	Hospital charge(unit : 10,000 won_Korean currency)_3rd time		55
		-9 Don’t know	5
w04C321_04	Hospital charge(unit : 10,000 won_Korean currency)_4th time		18
		-9 Don’t know	1
w04C321_05	Hospital charge(unit : 10,000 won_Korean currency)_5th time		9
w04C321_06	Hospital charge(unit : 10,000 won_Korean currency)_6th time		3
w04C322_01a	In 1st hospitalization, contibuted hospital charges_(1) by myself		793
w04C322_01b	In 1st hospitalization, contibuted hospital charges_(2) by a relative		793
w04C322_01c	In 1st hospitalization, contibuted hospital charges_(3) by private health insurance supports		793
w04C322_02a	In 2nd hospitalization, contibuted hospital charges_(1) by myself		106
		-9 Don’t know	1
w04C322_02b	In 2nd hospitalization, contibuted hospital charges_(2) by a relative		106
		-9 Don’t know	1
w04C322_02c	In 2nd hospitalization, contibuted hospital charges_(3) by private health insurance supports		106
		-9 Don’t know	1
w04C322_03a	In 3rd hospitalization, contibuted hospital charges_(1) by myself		35
w04C322_03b	In 3rd hospitalization, contibuted hospital charges_(2) by a relative		35
w04C322_03c	In 3rd hospitalization, contibuted hospital charges_(3) by private health insurance supports		35
w04C322_04a	In 4th hospitalization, contibuted hospital charges_(1) by myself		8
w04C322_04b	In 4th hospitalization, contibuted hospital charges_(2) by a relative		8
w04C322_04c	In 4th hospitalization, contibuted hospital charges_(3) by private health insurance supports		8
w04C322_05a	In 5th hospitalization, contibuted hospital charges_(1) by myself		6
w04C322_05b	In 5th hospitalization, contibuted hospital charges_(2) by a relative		6
w04C322_05c	In 5th hospitalization, contibuted hospital charges_(3) by private health insurance supports		6
w04C322_06a	In 6th hospitalization, contibuted hospital charges_(1) by myself		3
w04C322_06b	In 6th hospitalization, contibuted hospital charges_(2) by a relative		3
w04C322_06c	In 6th hospitalization, contibuted hospital charges_(3) by private health insurance supports		3
w04C323_01a1	In 1st hospitalization, the relationship with the nursing attendance who helps the most in order		1034
		2 Spouse	427
		3 Mother	0
		4 Father	5
		5 Mother‐in‐law	0
		6 Father‐in‐law	1
		7 1st child	70
		8 2nd child	56
		9 3rd child	27
		10 4th child	13
		11 5th child	9
		12 6th child	7
		13 7th child	1
		14 8th child	0
		15 9th child	0
		16 10th child	0
		27 1st Sibling	6
		28 2nd Sibling	0
		29 3rd Sibling	4
		30 4th Sibling	2
		31 5th Sibling	1
		32 6th Sibling	0
		33 7th Sibling	0
		34 8th Sibling	0
		35 9th Sibling	0
		36 10th Sibling	0
		37 11th Sibling	0
		38 12th Sibling	0
		39 13th Sibling	0
		40 14th Sibling	0
		47 Brother‐in‐law/sister‐in‐law	1
		48 Son-in-law/sister-in-law	53
		49 Grandchild	7
		50 Other relatives	1
		52 Voluntary worker	3
		53 Publicly provided helper	18
		54 Personally hired helper	93
		55 Helper or other non‐relatives	15
		57 No one helped	214
w04C323_01a2	In 1st hospitalization, the relationship with the nursing attendance who helps much secondarilly in order		105
		2 Spouse	2
		3 Mother	1
		4 Father	0
		5 Mother‐in‐law	0
		6 Father‐in‐law	0
		7 1st child	17
		8 2nd child	24
		9 3rd child	14
		10 4th child	7
		11 5th child	2
		12 6th child	3
		13 7th child	2
		14 8th child	0
		15 9th child	0
		16 10th child	0
		27 1st Sibling	3
		28 2nd Sibling	2
		29 3rd Sibling	0
		30 4th Sibling	0
		31 5th Sibling	0
		32 6th Sibling	0
		33 6th Sibling	0
		34 7th Sibling	0
		35 7th Sibling	0
		36 8th Sibling	0
		37 8th Sibling	0
		38 9th Sibling	0
		39 9th Sibling	0
		40 10th Sibling	0
		47 Brother‐in‐law/sister‐in‐law	0
		48 Son-in-law/sister-in-law	12
		49 Grandchild	4
		50 Other relatives	1
		52 Voluntary worker	0
		53 Publicly provided helper	1
		54 Personally hired helper	10
		55 Helper or other non‐relatives	0
		57 No one helped	0
w04C323_01a3	In 1st hospitalization, The relationship with the nursing attendance who helps much thirdly in order		29
		2 Spouse	2
		3 Mother	0
		4 Father	0
		5 Mother‐in‐law	0
		6 Father‐in‐law	0
		7 1st child	5
		8 2nd child	5
		9 3rd child	7
		10 4th child	2
		11 5th child	1
		12 6th child	1
		13 7th child	0
		14 8th child	0
		15 9th child	0
		16 10th child	0
		27 1st Sibling	0
		28 2nd Sibling	0
		29 3rd Sibling	0
		30 4th Sibling	0
		31 5th Sibling	0
		32 6th Sibling	0
		33 7th Sibling	0
		34 8th Sibling	0
		35 9th Sibling	0
		36 10th Sibling	0
		37 11th Sibling	0
		38 12th Sibling	0
		39 13th Sibling	0
		40 14th Sibling	0
		47 Brother‐in‐law/sister‐in‐law	0
		48 Son-in-law/sister-in-law	4
		49 Grandchild	0
		50 Other relatives	0
		52 Voluntary worker	0
		53 Publicly provided helper	1
		54 Personally hired helper	1
		55 Helper or other non‐relatives	0
		57 No one helped	0
w04C323_01a4	In 1st hospitalization, The relationship with the nursing attendance who helps much fourthly in order		11
		2 Spouse	0
		3 Mother	0
		4 Father	0
		5 Mother‐in‐law	0
		6 Father‐in‐law	0
		7 1st child	1
		8 2nd child	2
		9 3rd child	2
		10 4th child	1
		11 5th child	0
		12 6th child	0
		13 7th child	0
		14 8th child	0
		15 9th child	0
		16 10th child	0
		27 1st Sibling	0
		28 2nd Sibling	0
		29 3rd Sibling	0
		30 4th Sibling	0
		31 5th Sibling	1
		32 6th Sibling	0
		33 7th Sibling	0
		34 8th Sibling	0
		35 9th Sibling	0
		36 10th Sibling	0
		37 11th Sibling	0
		38 12th Sibling	0
		39 13th Sibling	0
		40 14th Sibling	0
		47 Brother‐in‐law/sister‐in‐law	0
		48 Son-in-law/sister-in-law	3
		49 Grandchild	1
		50 Other relatives	0
		52 Voluntary worker	0
		53 Publicly provided helper	0
		54 Personally hired helper	0
		55 Helper or other non‐relatives	0
		57 No one helped	0
w04C323_01a5	In 1st hospitalization, The relationship with the nursing attendance who helps much fifthly in order		3
		2 Spouse	0
		3 Mother	0
		4 Father	0
		5 Mother‐in‐law	0
		6 Father‐in‐law	0
		7 1st child	0
		8 2nd child	0
		9 3rd child	1
		10 4th child	0
		11 5th child	1
		12 6th child	0
		13 7th child	0
		14 8th child	0
		15 9th child	0
		16 10th child	0
		27 1st Sibling	0
		28 2nd Sibling	0
		29 3rd Sibling	0
		30 4th Sibling	0
		31 5th Sibling	0
		32 6th Sibling	0
		33 7th Sibling	0
		34 8th Sibling	0
		35 9th Sibling	0
		36 10th Sibling	0
		37 11th Sibling	0
		38 12th Sibling	0
		39 13th Sibling	0
		40 14th Sibling	0
		47 Brother‐in‐law/sister‐in‐law	0
		48 Son-in-law/sister-in-law	0
		49 Grandchild	0
		50 Other relatives	0
		52 Voluntary worker	0
		53 Publicly provided helper	1
		54 Personally hired helper	0
		55 Helper or other non‐relatives	0
		57 No one helped	0
w04C323_01a6	In 1st hospitalization, The relationship with the nursing attendance who helps much sixthly in order		1
		2 Spouse	0
		3 Mother	0
		4 Father	0
		5 Mother‐in‐law	0
		6 Father‐in‐law	0
		7 1st child	0
		8 2nd child	0
		9 3rd child	0
		10 4th child	0
		11 5th child	0
		12 6th child	1
		13 7th child	0
		14 8th child	0
		15 9th child	0
		16 10th child	0
		27 1st Sibling	0
		28 2nd Sibling	0
		29 3rd Sibling	0
		30 4th Sibling	0
		31 5th Sibling	0
		32 6th Sibling	0
		33 7th Sibling	0
		34 8th Sibling	0
		35 9th Sibling	0
		36 10th Sibling	0
		37 11th Sibling	0
		38 12th Sibling	0
		39 13th Sibling	0
		40 14th Sibling	0
		47 Brother‐in‐law/sister‐in‐law	0
		48 Son-in-law/sister-in-law	0
		49 Grandchild	0
		50 Other relatives	0
		52 Voluntary worker	0
		53 Publicly provided helper	0
		54 Personally hired helper	0
		55 Helper or other non‐relatives	0
		57 No one helped	0
w04C324_01	In 1st hospitalization, the relationship with the nursing attendance_Others		15
w04C323_02a1	In 2nd hospitalization, the relationship with the nursing attendance who helps the most in order		178
		2 Spouse	73
		3 Mother	0
		4 Father	0
		5 Mother‐in‐law	0
		6 Father‐in‐law	0
		7 1st child	13
		8 2nd child	9
		9 3rd child	3
		10 4th child	1
		11 5th child	0
		12 6th child	1
		13 7th child	0
		14 8th child	0
		15 9th child	0
		16 10th child	0
		27 1st Sibling	0
		28 2nd Sibling	0
		29 3rd Sibling	0
		30 4th Sibling	0
		31 5th Sibling	1
		32 6th Sibling	0
		33 7th Sibling	0
		34 8th Sibling	0
		35 9th Sibling	0
		36 10th Sibling	0
		37 11th Sibling	0
		38 12th Sibling	0
		39 13th Sibling	0
		40 14th Sibling	0
		47 Brother‐in‐law/sister‐in‐law	0
		48 Son-in-law/sister-in-law	9
		49 Grandchild	0
		50 Other relatives	0
		52 Voluntary worker	1
		53 Publicly provided helper	0
		54 Personally hired helper	14
		55 Helper or other non‐relatives	2
		57 No one helped	51
w04C323_02a2	In 2nd hospitalization, the relationship with the nursing attendance who helps much secondarilly in order		21
		2 Spouse	2
		3 Mother	0
		4 Father	0
		5 Mother‐in‐law	0
		6 Father‐in‐law	0
		7 1st child	3
		8 2nd child	5
		9 3rd child	5
		10 4th child	2
		11 5th child	1
		12 6th child	0
		13 7th child	1
		14 8th child	0
		15 9th child	0
		16 10th child	0
		27 1st Sibling	0
		28 2nd Sibling	0
		29 3rd Sibling	0
		30 4th Sibling	0
		31 5th Sibling	0
		32 6th Sibling	0
		33 7th Sibling	0
		34 8th Sibling	0
		35 9th Sibling	0
		36 10th Sibling	0
		37 11th Sibling	0
		38 12th Sibling	0
		39 13th Sibling	0
		40 14th Sibling	0
		47 Brother‐in‐law/sister‐in‐law	1
		48 Son-in-law/sister-in-law	1
		49 Grandchild	0
		50 Other relatives	0
		52 Voluntary worker	0
		53 Publicly provided helper	0
		54 Personally hired helper	0
		55 Helper or other non‐relatives	0
		57 No one helped	0
w04C323_02a3	In 2nd hospitalization, The relationship with the nursing attendance who helps much thirdly in order		7
		2 Spouse	1
		3 Mother	0
		4 Father	0
		5 Mother‐in‐law	0
		6 Father‐in‐law	0
		7 1st child	2
		8 2nd child	0
		9 3rd child	1
		10 4th child	1
		11 5th child	0
		12 6th child	1
		13 7th child	0
		14 8th child	0
		15 9th child	0
		16 10th child	0
		27 1st Sibling	0
		28 2nd Sibling	0
		29 3rd Sibling	0
		30 4th Sibling	0
		31 5th Sibling	0
		32 6th Sibling	0
		33 7th Sibling	0
		34 8th Sibling	0
		35 9th Sibling	0
		36 10th Sibling	0
		37 11th Sibling	0
		38 12th Sibling	0
		39 13th Sibling	0
		40 14th Sibling	0
		47 Brother‐in‐law/sister‐in‐law	0
		48 Son-in-law/sister-in-law	1
		49 Grandchild	0
		50 Other relatives	0
		52 Voluntary worker	0
		53 Publicly provided helper	0
		54 Personally hired helper	0
		55 Helper or other non‐relatives	0
		57 No one helped	0
w04C323_02a4	In 2nd hospitalization, The relationship with the nursing attendance who helps much fourthly in order		2
		2 Spouse	0
		3 Mother	0
		4 Father	0
		5 Mother‐in‐law	0
		6 Father‐in‐law	0
		7 1st child	0
		8 2nd child	0
		9 3rd child	0
		10 4th child	0
		11 5th child	0
		12 6th child	0
		13 7th child	0
		14 8th child	0
		15 9th child	0
		16 10th child	0
		27 1st Sibling	0
		28 2nd Sibling	0
		29 3rd Sibling	0
		30 4th Sibling	0
		31 5th Sibling	0
		32 6th Sibling	0
		33 7th Sibling	0
		34 8th Sibling	0
		35 9th Sibling	0
		36 10th Sibling	0
		37 11th Sibling	0
		38 12th Sibling	0
		39 13th Sibling	0
		40 14th Sibling	0
		47 Brother‐in‐law/sister‐in‐law	0
		48 Son-in-law/sister-in-law	2
		49 Grandchild	0
		50 Other relatives	0
		52 Voluntary worker	0
		53 Publicly provided helper	0
		54 Personally hired helper	0
		55 Helper or other non‐relatives	0
		57 No one helped	0
w04C324_02	In 2nd hospitalization, the relationship with the nursing attendance_Others		2
w04C323_03a1	In 3rd hospitalization, the relationship with the nursing attendance who helps the most in order		55
		2 Spouse	23
		3 Mother	0
		4 Father	0
		5 Mother‐in‐law	0
		6 Father‐in‐law	0
		7 1st child	1
		8 2nd child	1
		9 3rd child	1
		10 4th child	0
		11 5th child	0
		12 6th child	1
		13 7th child	0
		14 8th child	0
		15 9th child	0
		16 10th child	0
		27 1st Sibling	0
		28 2nd Sibling	0
		29 3rd Sibling	1
		30 4th Sibling	0
		31 5th Sibling	0
		32 6th Sibling	0
		33 7th Sibling	0
		34 8th Sibling	0
		35 9th Sibling	0
		36 10th Sibling	0
		37 11th Sibling	0
		38 12th Sibling	0
		39 13th Sibling	0
		40 14th Sibling	0
		47 Brother‐in‐law/sister‐in‐law	0
		48 Son-in-law/sister-in-law	4
		49 Grandchild	0
		50 Other relatives	0
		52 Voluntary worker	0
		53 Publicly provided helper	0
		54 Personally hired helper	6
		55 Helper or other non‐relatives	1
		57 No one helped	16
w04C323_03a2	In 3rd hospitalization, the relationship with the nursing attendance who helps much secondarilly in order		6
		2 Spouse	1
		3 Mother	0
		4 Father	0
		5 Mother‐in‐law	0
		6 Father‐in‐law	0
		7 1st child	1
		8 2nd child	0
		9 3rd child	3
		10 4th child	0
		11 5th child	0
		12 6th child	0
		13 7th child	0
		14 8th child	0
		15 9th child	0
		16 10th child	0
		27 1st Sibling	0
		28 2nd Sibling	0
		29 3rd Sibling	0
		30 4th Sibling	0
		31 5th Sibling	0
		32 6th Sibling	0
		33 7th Sibling	0
		34 8th Sibling	0
		35 9th Sibling	0
		36 10th Sibling	0
		37 11th Sibling	0
		38 12th Sibling	0
		39 13th Sibling	0
		40 14th Sibling	0
		47 Brother‐in‐law/sister‐in‐law	0
		48 Son-in-law/sister-in-law	1
		49 Grandchild	0
		50 Other relatives	0
		52 Voluntary worker	0
		53 Publicly provided helper	0
		54 Personally hired helper	0
		55 Helper or other non‐relatives	0
		57 No one helped	0
w04C323_03a3	In 3rd hospitalization, The relationship with the nursing attendance who helps much thirdly in order		3
		2 Spouse	1
		3 Mother	0
		4 Father	0
		5 Mother‐in‐law	0
		6 Father‐in‐law	0
		7 1st child	1
		8 2nd child	1
		9 3rd child	0
		10 4th child	0
		11 5th child	0
		12 6th child	0
		13 7th child	0
		14 8th child	0
		15 9th child	0
		16 10th child	0
		27 1st Sibling	0
		28 2nd Sibling	0
		29 3rd Sibling	0
		30 4th Sibling	0
		31 5th Sibling	0
		32 6th Sibling	0
		33 7th Sibling	0
		34 8th Sibling	0
		35 9th Sibling	0
		36 10th Sibling	0
		37 11th Sibling	0
		38 12th Sibling	0
		39 13th Sibling	0
		40 14th Sibling	0
		47 Brother‐in‐law/sister‐in‐law	0
		48 Son-in-law/sister-in-law	0
		49 Grandchild	0
		50 Other relatives	0
		52 Voluntary worker	0
		53 Publicly provided helper	0
		54 Personally hired helper	0
		55 Helper or other non‐relatives	0
		57 No one helped	0
w04C323_03a4	In 3rd hospitalization, The relationship with the nursing attendance who helps much fourthly in order		1
		2 Spouse	0
		3 Mother	0
		4 Father	0
		5 Mother‐in‐law	0
		6 Father‐in‐law	0
		7 1st child	0
		8 2nd child	0
		9 3rd child	1
		10 4th child	0
		11 5th child	0
		12 6th child	0
		13 7th child	0
		14 8th child	0
		15 9th child	0
		16 10th child	0
		27 1st Sibling	0
		28 2nd Sibling	0
		29 3rd Sibling	0
		30 4th Sibling	0
		31 5th Sibling	0
		32 6th Sibling	0
		33 7th Sibling	0
		34 8th Sibling	0
		35 9th Sibling	0
		36 10th Sibling	0
		37 11th Sibling	0
		38 12th Sibling	0
		39 13th Sibling	0
		40 14th Sibling	0
		47 Brother‐in‐law/sister‐in‐law	0
		48 Son-in-law/sister-in-law	0
		49 Grandchild	0
		50 Other relatives	0
		52 Voluntary worker	0
		53 Publicly provided helper	0
		54 Personally hired helper	0
		55 Helper or other non‐relatives	0
		57 No one helped	0
w04C323_03a5	In 3rd hospitalization, The relationship with the nursing attendance who helps much fifthly in order		1
		2 Spouse	0
		3 Mother	0
		4 Father	0
		5 Mother‐in‐law	0
		6 Father‐in‐law	0
		7 1st child	0
		8 2nd child	0
		9 3rd child	0
		10 4th child	0
		11 5th child	0
		12 6th child	0
		13 7th child	0
		14 8th child	0
		15 9th child	0
		16 10th child	0
		27 1st Sibling	0
		28 2nd Sibling	0
		29 3rd Sibling	0
		30 4th Sibling	0
		31 5th Sibling	0
		32 6th Sibling	0
		33 7th Sibling	0
		34 8th Sibling	0
		35 9th Sibling	0
		36 10th Sibling	0
		37 11th Sibling	0
		38 12th Sibling	0
		39 13th Sibling	0
		40 14th Sibling	0
		47 Brother‐in‐law/sister‐in‐law	0
		48 Son-in-law/sister-in-law	1
		49 Grandchild	0
		50 Other relatives	0
		52 Voluntary worker	0
		53 Publicly provided helper	0
		54 Personally hired helper	0
		55 Helper or other non‐relatives	0
		57 No one helped	0
w04C324_03	In 3rd hospitalization, the relationship with the nursing attendance_Others		1
w04C323_04a1	In 4th hospitalization, the relationship with the nursing attendance who helps the most in order		18
		2 Spouse	7
		3 Mother	0
		4 Father	0
		5 Mother‐in‐law	0
		6 Father‐in‐law	0
		7 1st child	1
		8 2nd child	0
		9 3rd child	0
		10 4th child	0
		11 5th child	0
		12 6th child	1
		13 7th child	0
		14 8th child	0
		15 9th child	0
		16 10th child	0
		27 1st Sibling	0
		28 2nd Sibling	0
		29 3rd Sibling	0
		30 4th Sibling	0
		31 5th Sibling	0
		32 6th Sibling	0
		33 7th Sibling	0
		34 8th Sibling	0
		35 9th Sibling	0
		36 10th Sibling	0
		37 11th Sibling	0
		38 12th Sibling	0
		39 13th Sibling	0
		40 14th Sibling	0
		47 Brother‐in‐law/sister‐in‐law	0
		48 Son-in-law/sister-in-law	1
		49 Grandchild	0
		50 Other relatives	0
		52 Voluntary worker	0
		53 Publicly provided helper	0
		54 Personally hired helper	3
		55 Helper or other non‐relatives	0
		57 No one helped	5
w04C323_04a2	In 4th hospitalization, the relationship with the nursing attendance who helps much secondarilly in order		2
		2 Spouse	0
		3 Mother	0
		4 Father	0
		5 Mother‐in‐law	0
		6 Father‐in‐law	0
		7 1st child	1
		8 2nd child	0
		9 3rd child	0
		10 4th child	0
		11 5th child	0
		12 6th child	0
		13 7th child	0
		14 8th child	0
		15 9th child	0
		16 10th child	0
		27 1st Sibling	0
		28 2nd Sibling	0
		29 3rd Sibling	0
		30 4th Sibling	0
		31 5th Sibling	0
		32 6th Sibling	0
		33 7th Sibling	0
		34 8th Sibling	0
		35 9th Sibling	0
		36 10th Sibling	0
		37 11th Sibling	0
		38 12th Sibling	0
		39 13th Sibling	0
		40 14th Sibling	0
		47 Brother‐in‐law/sister‐in‐law	0
		48 Son-in-law/sister-in-law	1
		49 Grandchild	0
		50 Other relatives	0
		52 Voluntary worker	0
		53 Publicly provided helper	0
		54 Personally hired helper	0
		55 Helper or other non‐relatives	0
		57 No one helped	0
w04C323_04a3	In 4th hospitalization, the relationship with the nursing attendance who helps much thirdly in order		1
		2 Spouse	0
		3 Mother	0
		4 Father	0
		5 Mother‐in‐law	0
		6 Father‐in‐law	0
		7 1st child	0
		8 2nd child	0
		9 3rd child	0
		10 4th child	0
		11 5th child	1
		12 6th child	0
		13 7th child	0
		14 8th child	0
		15 9th child	0
		16 10th child	0
		27 1st Sibling	0
		28 2nd Sibling	0
		29 3rd Sibling	0
		30 4th Sibling	0
		31 5th Sibling	0
		32 6th Sibling	0
		33 7th Sibling	0
		34 8th Sibling	0
		35 9th Sibling	0
		36 10th Sibling	0
		37 11th Sibling	0
		38 12th Sibling	0
		39 13th Sibling	0
		40 14th Sibling	0
		47 Brother‐in‐law/sister‐in‐law	0
		48 Son-in-law/sister-in-law	0
		49 Grandchild	0
		50 Other relatives	0
		52 Voluntary worker	0
		53 Publicly provided helper	0
		54 Personally hired helper	0
		55 Helper or other non‐relatives	0
		57 No one helped	0
w04C323_04a4	In 4th hospitalization, the relationship with the nursing attendance who helps much fourthly in order		1
		2 Spouse	0
		3 Mother	0
		4 Father	0
		5 Mother‐in‐law	0
		6 Father‐in‐law	0
		7 1st child	0
		8 2nd child	1
		9 3rd child	0
		10 4th child	0
		11 5th child	0
		12 6th child	0
		13 7th child	0
		14 8th child	0
		15 9th child	0
		16 10th child	0
		27 1st Sibling	0
		28 2nd Sibling	0
		29 3rd Sibling	0
		30 4th Sibling	0
		31 5th Sibling	0
		32 6th Sibling	0
		33 7th Sibling	0
		34 8th Sibling	0
		35 9th Sibling	0
		36 10th Sibling	0
		37 11th Sibling	0
		38 12th Sibling	0
		39 13th Sibling	0
		40 14th Sibling	0
		47 Brother‐in‐law/sister‐in‐law	0
		48 Son-in-law/sister-in-law	0
		49 Grandchild	0
		50 Other relatives	0
		52 Voluntary worker	0
		53 Publicly provided helper	0
		54 Personally hired helper	0
		55 Helper or other non‐relatives	0
		57 No one helped	0
w04C323_04a5	In 4th hospitalization, the relationship with the nursing attendance who helps much fifthly in order		1
		2 Spouse	0
		3 Mother	0
		4 Father	0
		5 Mother‐in‐law	0
		6 Father‐in‐law	0
		7 1st child	0
		8 2nd child	0
		9 3rd child	0
		10 4th child	0
		11 5th child	0
		12 6th child	0
		13 7th child	0
		14 8th child	0
		15 9th child	0
		16 10th child	0
		27 1st Sibling	0
		28 2nd Sibling	0
		29 3rd Sibling	0
		30 4th Sibling	0
		31 5th Sibling	0
		32 6th Sibling	0
		33 7th Sibling	0
		34 8th Sibling	0
		35 9th Sibling	0
		36 10th Sibling	0
		37 11th Sibling	0
		38 12th Sibling	0
		39 13th Sibling	0
		40 14th Sibling	0
		47 Brother‐in‐law/sister‐in‐law	0
		48 Son-in-law/sister-in-law	1
		49 Grandchild	0
		50 Other relatives	0
		52 Voluntary worker	0
		53 Publicly provided helper	0
		54 Personally hired helper	0
		55 Helper or other non‐relatives	0
		57 No one helped	0
w04C323_05a1	In 5th hospitalization, the relationship with the nursing attendance who helps the most in order		9
		2 Spouse	4
		3 Mother	0
		4 Father	0
		5 Mother‐in‐law	0
		6 Father‐in‐law	0
		7 1st child	0
		8 2nd child	0
		9 3rd child	0
		10 4th child	0
		11 5th child	0
		12 6th child	0
		13 7th child	0
		14 8th child	0
		15 9th child	0
		16 10th child	0
		27 1st Sibling	0
		28 2nd Sibling	0
		29 3rd Sibling	0
		30 4th Sibling	0
		31 5th Sibling	0
		32 6th Sibling	0
		33 7th Sibling	0
		34 8th Sibling	0
		35 9th Sibling	0
		36 10th Sibling	0
		37 11th Sibling	0
		38 12th Sibling	0
[truncated: 862 more rows]

## Sheet: D.Employment
Variable name	Variable explanation	Value	Freq.
w04D001	Currently work.		7486
		1 yes	2965
		5 no	4521
w04D002	Main job		2965
		1 I am employed by another person or a company and receive wages	1328
		2 I am self-employed	1282
		3 I help my family / relative’s business without pay for 18 hours or more per week	323
		4 I help my family / relative’s business without pay for less than 18 hours a week	32
w04D003	A reason of limiting work in round trip _the average of less than 18 hours.		32
		1 Health problems	9
		2 Childcare or housework	4
		3 Attending school	0
		4 Wanted to take a break	3
		5 Not enough work to do	16
		6 Others	0
w04D004	Other reason.		0
w04D005	Job-searching activity.		4553
		1 yes	156
		5 no	4397
w04D006	The respondent's status of labor market		4553
		1 Never had a job before	1933
		3 Currently retired (no intent to work unless circumstances change)	2340
		5 Intend to work if the wage and working conditions meet my expectations and circumstances are good	115
		7 Intend to work if the wage and working conditions meet my expectations	89
		9 Intend to work even if the wage and working conditions are slightly below my expectations	76
w04D007	In last interview, a respondent's job check (job title, type of workplace)		3320
		1 yes	3081
		5 no	239
w04D008	In last interview, a respondent's unemployment check		4166
		1 yes	4103
		5 no	63
w04D009	In last interview, a respondent's employment check(a respondent who changes job mobility)		302
		1 Employed by another person or a company and received wages	104
		3 Self-employed or unpaid family worker	104
		5 Not working at the time of the previous interview	94
w04D010	In last interview, industry of a respondent's workplace (large scale classification)(a respondent who changes job mobility)		208
		1 Agriculture/forestry	40
		2 Fishing	1
		3 Mining and quarrying	1
		4 Manufacturing	31
		5 Electricity, gas, and water supply	2
		6 Construction	18
		7 Wholesale and retail trade	20
		8 Hotels and restaurants	15
		9 Transport	15
		10 Post and telecommunications	0
		11 Financial and insurance activities	3
		12 Real estate and renting and leasing	6
		13 Other activities	56
w04D011	In last interview, industry of a respondent's workplace (medium scale classification)_the manufacturing industry(a respondent who changes job mobility)		31
		1 Manufacture of food products and beverages	10
		2 Manufacture of textiles, wearing apparel, luggage, and footwear	5
		3 Manufacture of metal and machinery materials and products	2
		4 Manufacture of electronic and electric materials and products	2
		5 Manufacture of motor vehicles and transport equipment products	4
		6 Manufacture of other products	8
w04D012	In last interview, industry of a respondent's workplace (medium scale classification)_the wholesale business and retail trade(a respondent who changes job mobility)		20
		1 Sale of motor vehicles	2
		2 Wholesale	1
		3 Retail trade	17
w04D013	In last interview, industry of a respondent's workplace (medium scale classification)_the hotel and restaurant besiness(a respondent who changes job mobility)		15
		1 Hotels	4
		2 Restaurants	11
w04D014	In last interview, industry of a respondent's workplace (large scale classification)_others service business(a respondent who changes job mobility)		56
		1 Business services	7
		2 Public administration, defense, and compulsory social security	7
		3 Education	5
		4 Health and social work	3
		5 Recreation, culture, and sports related services	3
		6 Other community, repair, and personal services	29
		7 Housekeeping services	2
		8 International organizations	0
w04D015	In last interview, a respondent's type of workplace (large scale classification)(a respondent who changes job mobility)		208
		1 Managers	23
		2 (Associate) Professionals	7
		3 Clerks	6
		4 Service workers	20
		5 Sales workers	16
		6 Skilled agricultural, forestry, and fishery workers	35
		7 Craft and related trades workers	18
		8 Equipment, machine operating and assembling workers	20
		9 Elementary workers	63
		10 Career soldiers	0
w04D016	In last interview, a respondent's type of workplace (medium scale classification)_the office clerk(a respondent who changes job mobility)		6
		1 General office clerks	5
		2 Customer services clerks	1
w04D017	In last interview, a respondent's type of workplace (medium scale classification)_the service worker(a respondent who changes job mobility)		20
		1 Personal services related workers	11
		2 Cooking and food service workers	7
		3 Travel and transport related workers	1
		4 Protective service workers	1
w04D018	In last interview, a respondent's type of workplace (medium scale classification)_skilled agricultural and livestock, forestry, fishery workers(a respondent who changes job mobility)		35
		1 Skilled agricultural and livestock workers	35
		2 Skilled forestry workers	0
		3 Skilled fishery workers	0
w04D019	In last interview, a respondent's type of workplace (small scale classification)_the simple labor(a respondent who changes job mobility)		63
		1 Housekeeping, cleaning, and laundry workers	7
		2 Building management and security related workers	3
		3 Delivery, moving, and meter reading workers	0
		4 Sanitation workers	12
		5 Other services related elementary workers	16
		6 Agriculture, forestry, and fishery related elementary workers	6
		7 Manufacturing related elementary workers	10
		8 Mining and construction related elementary workers	8
		9 Transport related elementary workers	1
w04D020	In last interview, respondent's official position or job title(a respondent who changes job mobility)		104
		0 No position or job title	76
		1 Staff member	19
		2 Assistant foreman	0
		3 Foreman	1
		4 Assistant manager	0
		5 Manager	4
		6 Deputy general manager	0
		7 General manager	1
		8 Board member	3
w04D021	In last interview, respondent's employment type(the wage worker)(a respondent who changes job mobility)		104
		1 Regular worker	52
		3 Temporary worker	30
		5 Casual worker	22
w04D022	In last interview, respondent's work time system(the wage worker)(a respondent who changes job mobility)		104
		1 Part time	35
		5 Full time	69
w04D023	In last interview, respondent's official position or job title(the wage worker)		1450
		-8 Refuse to answer	1
		0 No position or job title	918
		1 Staff member	257
		2 Assistant foreman	13
		3 Foreman	50
		4 Assistant manager	27
		5 Manager	59
		6 Deputy general manager	18
		7 General manager	59
		8 Board member	48
w04D024_01	Since last interview, changed respondent's official position or job tilte or not_1st (the wage worker)		1450
		1 yes	34
		5 no	1416
w04D024_02	Since last interview, changed respondent's official position or job title or not_2nd (the wage worker)		34
		1 yes	0
		5 no	34
w04D025_01	Since last interview, changed respondent's official position or job title_1st (the wage worker)		34
		0 No position or job title	0
		1 Staff member	5
		2 Assistant foreman	3
		3 Foreman	7
		4 Assistant manager	1
		5 Manager	3
		6 Deputy general manager	2
		7 General manager	5
		8 Board member	8
w04D025_02	Since last interview, changed respondent's official position or job title_2nd (the wage worker)		0
		0 No position or job title	0
		1 Staff member	0
		2 Assistant foreman	0
		3 Foreman	0
		4 Assistant manager	0
		5 Manager	0
		6 Deputy general manager	0
		7 General manager	0
		8 Board member	0
w04D026_01	Since last interview, the timing of new appointment about an official position or job title(the wage worker)_1st (yyyy/mm)		34
w04D026_01y	Since last interview, the timing of new appointment about an official position or job title(the wage worker)_1st (yyyy)		34
w04D026_01m	Since last interview, the timing of new appointment about an official position or job title(the wage worker)_1st (mm)		34
		-9 Don’t know	1
w04D027_01	Since last interview, changed employment status within workplace or not (the wage worker)_1st		1450
		-8 Refuse to answer	1
		1 yes	19
		5 no	1430
w04D027_02	Since last interview, changed employment status within workplace or not (the wage worker)_2nd		19
		1 yes	3
		5 no	16
w04D027_03	Since last interview, changed employment status within workplace (the wage worker)_3rd		3
		1 yes	0
		5 no	3
w04D028_01	Since last interview, changed employment status within workplace (the wage worker)_1st		19
		1 Regular worker	2
		3 Temporary worker	8
		5 Casual worker	9
w04D028_02	Since last interview, changed employment status within workplace (the wage worker)_2nd		3
		1 Regular worker	2
		3 Temporary worker	1
		5 Casual worker	0
w04D028_03	Since last interview, changed employment status within workplace (the wage worker)_3rd		0
		1 Regular worker	0
		3 Temporary worker	0
		5 Casual worker	0
w04D029_01	Since last interview, the timing of changed an official position or job title(the wage worker)_1st (yyyy/mm)		19
w04D029_01y	Since last interview, the timing of changed an official position or job title(the wage worker)_1st (yyyy)		19
w04D029_01m	Since last interview, the timing of changed an official position or job title(the wage worker)_1st (mm)		19
		-9 Don’t know	5
w04D029_02	Since last interview, the timing of changed an official position or job title(the wage worker)_2nd(yyyy/mm)		3
w04D029_02y	Since last interview, the timing of changed an official position or job title(the wage worker)_2nd (yyyy)		3
w04D029_02m	Since last interview, the timing of changed an official position or job title(the wage worker)_2nd (mm)		3
		-9 Don’t know	2
w04D030_01	Since last interview, changed respondent's work time system or not (the wage worker)_1st		1450
		1 yes	9
		5 no	1441
w04D030_02	Since last interview, changed respondent's work time system or not (the wage worker)_2nd		9
		1 yes	0
		5 no	9
w04D031_01	Since last interview, changed respondent's work time system (the wage worker)_1st		9
		1 Part time	5
		5 Full time	4
w04D031_02	Since last interview, changed respondent's work time system (the wage worker)_2nd		0
		1 Part time	0
		5 Full time	0
w04D032_01	Since last interview, the timing of changed respondents work time system(the wage worker)_1st (yyyy/mm)		9
w04D032_01y	Since last interview, the timing of changed respondents work time system(the wage worker)_1st (yyyy)		9
w04D032_01m	Since last interview, the timing of changed respondents work time system(the wage worker)_1st (mm)		9
		-9 Don’t know	4
w04D701_01	Since last interview, moved a new location within same workplace or not (the wage worker)_1st		1450
		1 yes	38
		5 no	1412
w04D701_02	Since last interview, moved a new location within same workplace or not (the wage worker)_2nd		38
		1 yes	3
		5 no	35
w04D701_03	Since last interview, moved a new location within same workplace or not (the wage worker)_3rd		3
		1 yes	1
		5 no	2
w04D701_04	Since last interview, moved a new location within same workplace or not (the wage worker)_4th		1
		1 yes	0
		5 no	1
w04D702_01	Since last interview, the timing of moved a new location within same workplace(the wage worker)_1st (yyyy/mm)		38
w04D702_01y	Since last interview, the timing of moved a new location within same workplace(the wage worker)_1st (yyyy)		38
w04D702_01m	Since last interview, the timing of moved a new location within same workplace(the wage worker)_1st (mm)		38
w04D702_02	Since last interview, the timing of moved a new location within same workplace(the wage worker)_2nd (yyyy/mm)		3
w04D702_02y	Since last interview, the timing of moved a new location within same workplace(the wage worker)_2nd (yyyy)		3
w04D702_02m	Since last interview, the timing of moved a new location within same workplace(the wage worker)_2nd (mm)		3
w04D702_03	Since last interview, the timing of moved a new location within same workplace(the wage worker)_3rd (yyyy/mm)		1
w04D702_03y	Since last interview, the timing of moved a new location within same workplace(the wage worker)_3rd (yyyy)		1
w04D702_03m	Since last interview, the timing of moved a new location within same workplace(the wage worker)_3rd (mm)		1
w04D703_01	Since last interview, the total number of employees who have worked at a new location of workplace (the wage worker)_1st		38
w04D703_02	Since last interview, the total number of employees who have worked at a new location of workplace (the wage worker)_2nd		3
w04D703_03	Since last interview, the total number of employees who have worked at a new location of workplace (the wage worker)_3rd		1
w04D703_04	Since last interview, the total number of employees who have worked at a new location of workplace (the wage worker)_4th		0
w04D704_01	Since last interview, the number of employees who actually have worked at a new location of workplace (the wage worker)_1st		0
		1 Fewer than 5 people	0
		2 5 to 9 people	0
		3 10 to 29 people	0
		4 30 to 49 people	0
		5 50 to 99 people	0
		6 100 to 299 people	0
		7 300 to 499 people	0
		8 500 to 999 people	0
		9 More than 1,000 people	0
w04D704_02	Since last interview, the number of employees who actually have worked at a new location of workplace (the wage worker)_2nd		0
		1 Fewer than 5 people	0
		2 5 to 9 people	0
		3 10 to 29 people	0
		4 30 to 49 people	0
		5 50 to 99 people	0
		6 100 to 299 people	0
		7 300 to 499 people	0
		8 500 to 999 people	0
		9 More than 1,000 people	0
w04D704_03	Since last interview, the number of employees who actually have worked at a new location of workplace (the wage worker)_3rd		0
		1 Fewer than 5 people	0
		2 5 to 9 people	0
		3 10 to 29 people	0
		4 30 to 49 people	0
		5 50 to 99 people	0
		6 100 to 299 people	0
		7 300 to 499 people	0
		8 500 to 999 people	0
		9 More than 1,000 people	0
w04D704_04	Since last interview, the number of employees who actually have worked at a new location of workplace (the wage worker)_4th		0
		1 Fewer than 5 people	0
		2 5 to 9 people	0
		3 10 to 29 people	0
		4 30 to 49 people	0
		5 50 to 99 people	0
		6 100 to 299 people	0
		7 300 to 499 people	0
		8 500 to 999 people	0
		9 More than 1,000 people	0
w04D033_01	Since last interview, changed employment status within workplace or not (non-wage worker)_1st		1839
		1 yes	60
		5 no	1779
w04D033_02	Since last interview, changed employment status within workplace or not (non-wage worker)_2nd		60
		1 yes	3
		5 no	57
w04D033_03	Since last interview, changed employment status within workplace or not (non-wage worker)_3rd		3
		1 yes	0
		5 no	3
w04D034_01	Since last interview, changed employment status within workplace (non-wage worker)_1st		60
		1 Self-employed (employer) to unpaid family worker	31
		5 Unpaid family worker to self-employed (employer)	29
w04D034_02	Since last interview, changed employment status within workplace (non-wage worker)_2nd		3
		1 Self-employed (employer) to unpaid family worker	2
		5 Unpaid family worker to self-employed (employer)	1
w04D034_03	Since last interview, changed employment status within workplace (non-wage worker)_3rd		0
		1 Self-employed (employer) to unpaid family worker	0
		5 Unpaid family worker to self-employed (employer)	0
w04D035_01	Since last interview, the timing of changed employment status within workplace (non-wage worker)_1st(yyyy/mm)		60
w04D035_01y	Since last interview, the timing of changed employment status within workplace (non-wage worker)_1st(yyyy)		60
w04D035_01m	Since last interview, the timing of changed employment status within workplace (non-wage worker)_1st(mm)		60
		-9 Don’t know	6
w04D035_02	Since last interview, the timing of changed employment status within workplace (non-wage worker)_2nd(yyyy/mm)		3
w04D035_02y	Since last interview, the timing of changed employment status within workplace (non-wage worker)_2nd(yyyy)		3
w04D035_02m	Since last interview, the timing of changed employment status within workplace (non-wage worker)_2nd(mm)		3
		-9 Don’t know	1
w04D711_01	Since last interview, changed a respondent's type of workplace or not (non-wage worker)_1st		3289
		1 yes	45
		5 no	3244
w04D711_02	Since last interview, changed a respondent's type of workplace or not (non-wage worker)_2nd		46
		1 yes	1
		5 no	45
w04D711_03	Since last interview, changed a respondent's type of workplace or not (non-wage worker)_3rd		1
		1 yes	0
		5 no	1
w04D712_01	Since last interview, changed a respondent's type of workplace (large scale classification)_1st		45
		1 Managers	4
		2 (Associate) Professionals	0
		3 Clerks	0
		4 Service workers	4
		5 Sales workers	3
		6 Skilled agricultural, forestry, and fishery workers	5
		7 Craft and related trades workers	6
		8 Equipment, machine operating and assembling workers	2
		9 Elementary workers	21
		10 Career soldiers	0
w04D712_02	Since last interview, changed a respondent's type of workplace (large scale classification)_2nd		1
		1 Managers	0
		2 (Associate) Professionals	0
		3 Clerks	0
		4 Service workers	0
		5 Sales workers	0
		6 Skilled agricultural, forestry, and fishery workers	0
		7 Craft and related trades workers	0
		8 Equipment, machine operating and assembling workers	0
		9 Elementary workers	1
		10 Career soldiers	0
w04D712_03	Since last interview, changed a respondent's type of workplace (large scale classification)_3rd		0
		1 Managers	0
		2 (Associate) Professionals	0
		3 Clerks	0
		4 Service workers	0
		5 Sales workers	0
		6 Skilled agricultural, forestry, and fishery workers	0
		7 Craft and related trades workers	0
		8 Equipment, machine operating and assembling workers	0
		9 Elementary workers	0
		10 Career soldiers	0
w04D713_01	Since last interview, changed a respondent's type of workplace (the office clerk_ medium scale classification)_1st		0
		1 General office clerks	0
		2 Customer services clerks	0
w04D713_02	Since last interview, changed a respondent's type of workplace (the office clerk_ medium scale classification)_2nd		0
		1 General office clerks	0
		2 Customer services clerks	0
w04D713_03	Since last interview, changed a respondent's type of workplace (the office clerk_ medium scale classification)_3rd		0
		1 General office clerks	0
		2 Customer services clerks	0
w04D714_01	Since last interview, changed a respondent's type of workplace (the service worker_ medium scale classification)_1st		4
		1 Personal services related workers	2
		2 Cooking and food service workers	1
		3 Travel and transport related workers	1
		4 Protective service workers	0
w04D714_02	Since last interview, changed a respondent's type of workplace (the service worker_ medium scale classification)_2nd		0
		1 Personal services related workers	0
		2 Cooking and food service workers	0
		3 Travel and transport related workers	0
		4 Protective service workers	0
w04D714_03	Since last interview, changed a respondent's type of workplace (the service worker_ medium scale classification)_3rd		0
		1 Personal services related workers	0
		2 Cooking and food service workers	0
		3 Travel and transport related workers	0
		4 Protective service workers	0
w04D715_01	Since last interview, changed a respondent's type of workplace (skilled agricultural, forestry and fishery worker_medium scale classification)_1st		5
		1 Skilled agricultural and livestock workers	5
		2 Skilled forestry workers	0
		3 Skilled fishery workers	0
w04D715_02	Since last interview, changed a respondent's type of workplace (skilled agricultural, forestry and fishery worker_medium scale classification)_2nd		0
		1 Skilled agricultural and livestock workers	0
		2 Skilled forestry workers	0
		3 Skilled fishery workers	0
w04D715_03	Since last interview, changed a respondent's type of workplace (skilled agricultural, forestry and fishery worker_medium scale classification)_3rd		0
		1 Skilled agricultural and livestock workers	0
		2 Skilled forestry workers	0
		3 Skilled fishery workers	0
w04D716_01	Since last interview, changed a respondent's type of workplace (the simple labor_medium scale classification)_1st		21
		1 Housekeeping, cleaning, and laundry workers	1
		2 Building management and security related workers	4
		3 Delivery, moving, and meter reading workers	0
		4 Sanitation workers	2
		5 Other services related elementary workers	4
		6 Agriculture, forestry, and fishery related elementary workers	1
		7 Manufacturing related elementary workers	1
		8 Mining and construction related elementary workers	8
		9 Transport related elementary workers	0
w04D716_02	Since last interview, changed a respondent's type of workplace (the simple labor_medium scale classification)_2nd		1
		1 Housekeeping, cleaning, and laundry workers	0
		2 Building management and security related workers	0
		3 Delivery, moving, and meter reading workers	0
		4 Sanitation workers	0
		5 Other services related elementary workers	1
		6 Agriculture, forestry, and fishery related elementary workers	0
		7 Manufacturing related elementary workers	0
		8 Mining and construction related elementary workers	0
		9 Transport related elementary workers	0
w04D716_03	Since last interview, changed a respondent's type of workplace (the simple labor_medium scale classification)_3rd		0
		1 Housekeeping, cleaning, and laundry workers	0
		2 Building management and security related workers	0
		3 Delivery, moving, and meter reading workers	0
		4 Sanitation workers	0
		5 Other services related elementary workers	0
		6 Agriculture, forestry, and fishery related elementary workers	0
		7 Manufacturing related elementary workers	0
		8 Mining and construction related elementary workers	0
		9 Transport related elementary workers	0
w04D717_01	Since last interview, the timing of changed a repondent's type of workplace_1st (yyyy/mm)		46
w04D717_01y	Since last interview, the timing of changed a repondent's type of workplace_1st (yyyy)		46
w04D717_01m	Since last interview, the timing of changed a repondent's type of workplace_1st (mm)		46
		-9 Don’t know	6
w04D717_02	Since last interview, the timing of changed a repondent's type of workplace_2nd (yyyy/mm)		1
w04D717_02y	Since last interview, the timing of changed a repondent's type of workplace_2nd (yyyy)		1
w04D717_02m	Since last interview, the timing of changed a repondent's type of workplace_2nd (mm)		1
		-9 Don’t know	1
w04D036	Worked in the same workplace where a respondent worked in last interview or not		3289
		1 yes	2456
		5 no	833
w04D037	In last interview, the time of quitting a job (yyyy/mm)		833
		-9 Don’t know	2
w04D037y	In last interview, the time of quitting a job (yyyy)		833
		-9 Don’t know	2
w04D037m	In last interview, the time of quitting a job (mm)		833
		-9 Don’t know	25
w04D038a1	In last interview, the reason of quitting a job (the wage worker)		490
		1 Bankruptcy, closure, temporary shutdown, etc. of business	51
		2 Layoff, dehiring, voluntary early retirement, etc	12
		3 Contract expired	25
		4 Retirement (at the mandatory retirement age)	65
		5 Too low wage	6
		6 Work was temporary or did not have a good prospect	14
		7 Aptitude, knowledge, and skills did not match well	4
		8 Long working hours/unfavorable working conditions	14
		9 Marriage, childbirth, childcare, care for sick family member, etc	0
		10 Study or military service	8
		11 Found a better job	50
		12 To start up a new business	66
		13 Poor health	123
		14 Wanted to take a break	44
		15 Others	8
w04D038a2	In last interview, the reason of quitting a job (non wage worker)		343
		-8 Refuse to answer	1
		1 Business was slow	104
		2 Work did not have a good prospect	17
		3 Aptitude, knowledge, and skills did not match well	1
		4 Long working hours/unfavorable working conditions	1
		5 Marriage, childbirth, childcare, care for sick family member, etc	1
		6 Moved house	1
		7 Study or military service	7
		8 Found a paid job	15
		9 To start up a new business	18
		10 For unpaid assistance in family business	1
		11 Poor health	110
		12 Wanted to take a break	55
		13 Others	11
w04D039	In last interview, received(or expected) legal retirement benefits or not (the wage worker)		490
		1 Received or expected to receive	81
		5 Not applicable	409
w04D040	In last interview, received(or expected) legal retirement benefits or not (the wage worker)		81
w04D041	In last interview, received(or expected) any payment other or not (the wage worker)		490
		1 Yes	13
		5 No	477
w04D042	In last interview, received(or expected) any payment other or not (the wage worker)		13
		-8 Refuse to answer	2
w04D043	Since last interview, found a new job or not		5032
		1 yes	541
		5 no	4491
w04D044_01	Since last interview, 1st new job_employment statue		541
		1 Employed by another person or a company and received wage	398
		5 Self-employed or unpaid family worker	143
w04D044_02	Since last interview, 2nd new job_employment statue		5
		1 Employed by another person or a company and received wage	5
		5 Self-employed or unpaid family worker	0
w04D045_01	Since last interview, the timing of 1st new job (yyyy/mm)		541
		-9 Don’t know	1
w04D045_01y	Since last interview, the timing of 1st new job (yyyy)		541
		-9 Don’t know	1
w04D045_01m	Since last interview, the timing of 1st new job (mm)		541
		-9 Don’t know	10
w04D045_02	Since last interview, the timing of 2nd new job (yyyy/mm)		5
w04D045_02y	Since last interview, the timing of 2nd new job (yyyy)		5
w04D045_02m	Since last interview, the timing of 2nd new job (mm)		5
w04D046_01	Since last interview, industry of 1st new job (large scale classification)		541
		1 Agriculture/forestry	59
		2 Fishing	4
		3 Mining and quarrying	0
		4 Manufacturing	54
		5 Electricity, gas, and water supply	5
		6 Construction	59
		7 Wholesale and retail trade	51
		8 Hotels and restaurants	46
		9 Transport	27
		10 Post and telecommunications	5
		11 Financial and insurance activities	6
		12 Real estate and renting and leasing	16
		13 Other activities	209
w04D046_02	Since last interview, industry of 2nd new job (large scale classification)		5
		1 Agriculture/forestry	0
		2 Fishing	0
		3 Mining and quarrying	0
		4 Manufacturing	0
		5 Electricity, gas, and water supply	0
		6 Construction	1
		7 Wholesale and retail trade	0
		8 Hotels and restaurants	0
		9 Transport	1
		10 Post and telecommunications	0
		11 Financial and insurance activities	0
		12 Real estate and renting and leasing	0
		13 Other activities	3
w04D047_01	Since last interview, industry of 1st new job (medium scale classification)_the manufacturing industry		54
		1 Manufacture of food products and beverages	9
		2 Manufacture of textiles, wearing apparel, luggage, and footwear	7
		3 Manufacture of metal and machinery materials and products	11
		4 Manufacture of electronic and electric materials and products	6
		5 Manufacture of motor vehicles and transport equipment products	8
		6 Manufacture of other products	13
w04D047_02	Since last interview, industry of 2nd new job (medium scale classification)_the manufacturing industry		0
		1 Manufacture of food products and beverages	0
		2 Manufacture of textiles, wearing apparel, luggage, and footwear	0
		3 Manufacture of metal and machinery materials and products	0
		4 Manufacture of electronic and electric materials and products	0
		5 Manufacture of motor vehicles and transport equipment products	0
		6 Manufacture of other products	0
w04D048_01	Since last interview, industry of 1st new job (medium scale classification)__the wholesale business and retail trade		51
		1 Sale of motor vehicles	4
		2 Wholesale	11
		3 Retail trade	36
w04D048_02	Since last interview, industry of 2nd new job (medium scale classification)__the wholesale business and retail trade		0
		1 Sale of motor vehicles	0
		2 Wholesale	0
		3 Retail trade	0
w04D049_01	Since last interview, industry of 1st new job (medium scale classification)__the hotel and restaurant besinessretail trade		46
		1 Hotels	2
		2 Restaurants	44
w04D049_02	Since last interview, industry of 2nd new job (medium scale classification)__the hotel and restaurant besinessretail trade		0
		1 Hotels	0
		2 Restaurants	0
w04D050_01	Since last interview, industry of 1st new job (large scale classification)__the hotel and restaurant besinessretail trade_others service business		209
		1 Business services	24
		2 Public administration, defense, and compulsory social security	29
		3 Education	18
		4 Health and social work	35
		5 Recreation, culture, and sports related services	9
		6 Other community, repair, and personal services	82
		7 Housekeeping services	12
		8 International organizations	0
w04D050_02	Since last interview, industry of 2nd new job (large scale classification)__the hotel and restaurant besinessretail trade_others service business		3
		1 Business services	1
		2 Public administration, defense, and compulsory social security	0
		3 Education	0
		4 Health and social work	0
		5 Recreation, culture, and sports related services	0
		6 Other community, repair, and personal services	2
		7 Housekeeping services	0
		8 International organizations	0
w04D051_01	Since last interview, the type of 1st new workplace (large scale classification)		541
		1 Managers	30
		2 (Associate) Professionals	21
		3 Clerks	16
		4 Service workers	59
		5 Sales workers	48
		6 Skilled agricultural, forestry, and fishery workers	37
		7 Craft and related trades workers	40
		8 Equipment, machine operating and assembling workers	41
		9 Elementary workers	249
		10 Career soldiers	0
w04D051_02	Since last interview, the type of 2nd new workplace (large scale classification)		5
		1 Managers	1
		2 (Associate) Professionals	0
		3 Clerks	0
		4 Service workers	2
		5 Sales workers	0
		6 Skilled agricultural, forestry, and fishery workers	0
		7 Craft and related trades workers	0
		8 Equipment, machine operating and assembling workers	0
		9 Elementary workers	2
		10 Career soldiers	0
w04D052_01	Since last interview, the type of 1st new workplace (medium scale classification)_the office clerk		16
		1 General office clerks	12
		2 Customer services clerks	4
w04D052_02	Since last interview, the type of 1st new workplace (medium scale classification)_the office clerk		0
		1 General office clerks	0
		2 Customer services clerks	0
w04D053_01	Since last interview, the type of 1st new workplace (medium scale classification)_the service worker		59
		1 Personal services related workers	28
		2 Cooking and food service workers	26
		3 Travel and transport related workers	3
		4 Protective service workers	2
w04D053_02	Since last interview, the type of 2nd new workplace (medium scale classification)_the service worker		2
		1 Personal services related workers	2
		2 Cooking and food service workers	0
		3 Travel and transport related workers	0
		4 Protective service workers	0
w04D054_01	Since last interview, the type of 1st new workplace (medium scale classification)_skilled agricultural, forestry and fishery worker		37
		1 Skilled agricultural and livestock workers	34
		2 Skilled forestry workers	2
		3 Skilled fishery workers	1
w04D054_02	Since last interview, the type of 2nd new workplace (medium scale classification)_skilled agricultural, forestry and fishery worker		0
		1 Skilled agricultural and livestock workers	0
		2 Skilled forestry workers	0
		3 Skilled fishery workers	0
w04D055_01	Since last interview, the type of 1st new workplace (small scale classification)_the simple labor		249
		1 Housekeeping, cleaning, and laundry workers	36
		2 Building management and security related workers	35
		3 Delivery, moving, and meter reading workers	4
		4 Sanitation workers	44
		5 Other services related elementary workers	54
		6 Agriculture, forestry, and fishery related elementary workers	24
		7 Manufacturing related elementary workers	15
		8 Mining and construction related elementary workers	35
		9 Transport related elementary workers	2
w04D055_02	Since last interview, the type of 2nd new workplace (small scale classification)_the simple labor		2
		1 Housekeeping, cleaning, and laundry workers	0
		2 Building management and security related workers	0
		3 Delivery, moving, and meter reading workers	0
		4 Sanitation workers	1
		5 Other services related elementary workers	0
		6 Agriculture, forestry, and fishery related elementary workers	0
		7 Manufacturing related elementary workers	0
		8 Mining and construction related elementary workers	1
		9 Transport related elementary workers	0
w04D056_01	Since last interview, 1st new job(the wage worker)_size of all location of the workplaces		398
		-9 Don’t know	24
w04D056_02	Since last interview, 2nd new job(the wage worker)_size of all location of the workplaces		5
w04D057_01	Since last interview, 1st new job(the wage worker)_actual number of workers		24
		-9 Don’t know	8
		1 Fewer than 5 people	0
		2 5 to 9 people	1
		3 10 to 29 people	2
		4 30 to 49 people	1
		5 50 to 99 people	2
		6 100 to 299 people	4
		7 300 to 499 people	0
		8 500 to 999 people	0
		9 More than 1,000 people	6
w04D057_02	Since last interview, 2nd new job(the wage worker)_actual number of workers		0
		1 Fewer than 5 people	0
		2 5 to 9 people	0
		3 10 to 29 people	0
		4 30 to 49 people	0
		5 50 to 99 people	0
		6 100 to 299 people	0
		7 300 to 499 people	0
		8 500 to 999 people	0
		9 More than 1,000 people	0
w04D721_01	Since last interview, 1st new job(the wage worker)_actual size of all location where a respondent works		398
		-9 Don’t know	17
		-8 Refuse to answer	1
w04D721_02	Since last interview, 2nd new job(the wage worker)_actual size of all location where a respondent works		5
w04D722_01	Since last interview, 1st new job(the wage worker)_actual number of workers		18
		-9 Don’t know	8
		1 Fewer than 5 people	0
		2 5 to 9 people	2
		3 10 to 29 people	1
		4 30 to 49 people	3
		5 50 to 99 people	2
		6 100 to 299 people	0
		7 300 to 499 people	0
		8 500 to 999 people	1
		9 More than 1,000 people	1
w04D722_02	Since last interview, 2nd new job(the wage worker)_actual number of workers		0
		1 Fewer than 5 people	0
		2 5 to 9 people	0
		3 10 to 29 people	0
		4 30 to 49 people	0
		5 50 to 99 people	0
		6 100 to 299 people	0
		7 300 to 499 people	0
		8 500 to 999 people	0
		9 More than 1,000 people	0
w04D058_01	Since last interview, 1st new job_an official position or job title (the wage worker)		398
		-9 Don’t know	1
		0 No position or job title	296
		1 Staff member	66
		2 Assistant foreman	3
		3 Foreman	5
		4 Assistant manager	4
		5 Manager	5
		6 Deputy general manager	0
		7 General manager	7
		8 Board member	11
w04D058_02	Since last interview, 2nd new job_an official position or job title (the wage worker)		5
		0 No position or job title	4
		1 Staff member	0
		2 Assistant foreman	0
		3 Foreman	1
		4 Assistant manager	0
		5 Manager	0
		6 Deputy general manager	0
		7 General manager	0
		8 Board member	0
w04D059_01	Since last interview, 1st new job_an official position or job title within workplace(the wage worker)		398
		1 Regular worker	150
		3 Temporary worker	138
		5 Casual worker	110
w04D059_02	Since last interview, 2nd new job_an official position or job title within workplace(the wage worker)		5
		1 Regular worker	2
		3 Temporary worker	1
		5 Casual worker	2
w04D060_01	Since last interview, 1st new job_work time system(the wage worker)		398
		1 Part time	95
		5 Full time	303
w04D060_02	Since last interview, 2nd new job_work time system(the wage worker)		5
		1 Part time	0
		5 Full time	5
w04D061_01	Since last interview, 1st new job_changed position/job title, employment statues, work time system, work, location or not (the wage worker)		398
		1 yes	3
		5 no	395
w04D061_02	Since last interview, 2nd new job_changed position/job title, employment statues, work time system, work, location or not (the wage worker)		5
		1 yes	1
		5 no	4
w04D062_01_01	Since last interview, 1st new job_1st changed position/job title, employment statues, work time system, work, location or not (the wage worker)_official position or job title		3
		1 yes	0
		5 no	3
w04D062_01_02	Since last interview, 2nd new job_1st changed position/job title, employment statues, work time system, work, location or not (the wage worker)_official position or job title		1
		1 yes	0
		5 no	1
w04D062_02_01	Since last interview, 2nd new job_2nd changed position/job title, employment statues, work time system, work, location or not (the wage worker)_official position or job title		0
		1 yes	0
		5 no	0
w04D063_01_01	Since last interview, 1st new job_1st changed position/job title, employment statues, work time system, work, location (the wage worker)_official position or job title		0
		0 No position or job title	0
		1 Staff member	0
		2 Assistant foreman	0
		3 Foreman	0
		4 Assistant manager	0
		5 Manager	0
		6 Deputy general manager	0
		7 General manager	0
		8 Board member	0
w04D063_02_01	Since last interview, 2nd new job_1st changed position/job title, employment statues, work time system, work, location(the wage worker)_official position or job title		0
		0 No position or job title	0
		1 Staff member	0
		2 Assistant foreman	0
		3 Foreman	0
		4 Assistant manager	0
		5 Manager	0
		6 Deputy general manager	0
		7 General manager	0
		8 Board member	0
w04D065_01_01	Since last interview, 1st new job_1st changed position/job title, employment statues, work time system, work, location or not (the wage worker)_employment statues		3
		1 yes	1
		5 no	2
w04D065_01_02	Since last interview, 1st new job_2nd changed position/job title, employment statues, work time system, work, location or not (the wage worker)_employment statues		1
		1 yes	0
		5 no	1
w04D065_02_01	Since last interview, 2nd new job_1st changed position/job title, employment statues, work time system, work, location or not (the wage worker)_employment statues		1
		1 yes	0
		5 no	1
w04D065_02_02	Since last interview, 2nd new job_2nd changed position/job title, employment statues, work time system, work, location or not (the wage worker)_employment statues		0
		1 yes	0
		5 no	0
w04D066_01_01	Since last interview, 1st new job_1st changed position/job title, employment statues, work time system, work, location (the wage worker)_employment statues		1
		1 Regular worker	1
		3 Temporary worker	0
		5 Casual worker	0
w04D066_01_02	Since last interview, 1st new job_2nd changed position/job title, employment statues, work time system, work, location (the wage worker)_employment statues		0
		1 Regular worker	0
		3 Temporary worker	0
		5 Casual worker	0
w04D066_02_01	Since last interview, 2nd new job_1st changed position/job title, employment statues, work time system, work, location (the wage worker)_employment statues		0
		1 Regular worker	0
		3 Temporary worker	0
		5 Casual worker	0
w04D067_01_01	Since last interview, 1st new job_1st changed position/job title, employment statues, work time system, work, location (the wage worker)_the timing of employment statues(yyyy/mm)		1
w04D067_01_01y	Since last interview, 1st new job_1st changed position/job title, employment statues, work time system, work, location (the wage worker)_the timing of employment statues(yyyy)		1
w04D067_01_01m	Since last interview, 1st new job_1st changed position/job title, employment statues, work time system, work, location (the wage worker)_the timing of employment statues(mm)		1
w04D068_01_01	Since last interview, 1st new job_1st changed position/job title, employment statues, work time system, work, location or not (the wage worker)_work time system		3
		1 yes	0
		5 no	3
w04D068_01_02	Since last interview, 2nd new job_1st changed position/job title, employment statues, work time system, work, location or not (the wage worker)_work time system		1
		1 yes	0
		5 no	1
w04D068_02_01	Since last interview, 2nd new job_2nd changed position/job title, employment statues, work time system, work, location or not (the wage worker)_work time system		0
		1 yes	0
		5 no	0
w04D069_01_01	Since last interview, 1st new job_1st changed position/job title, employment statues, work time system, work, location(the wage worker)_work time system		0
		1 Part time	0
		5 Full time	0
w04D069_02_01	Since last interview, 2nd new job_1st changed position/job title, employment statues, work time system, work, location(the wage worker)_work time system		0
		1 Part time	0
		5 Full time	0
w04D731_01_01	Since last interview, 2nd new job_1st changed position/job title, employment statues, work time system, work, location or not (the wage worker)_internally changed official position or job title		1
		1 yes	0
		5 no	1
w04D731_01_02	Since last interview, 2nd new job_2nd changed position/job title, employment statues, work time system, work, location or not (the wage worker)_internally changed official position or job title		0
		1 yes	0
		5 no	0
w04D733_01_01	Since last interview, 1st new job_1st changed position/job title, employment statues, work time system, work, location (the wage worker)_the total of workers who work at workplace		0
w04D733_02_01	Since last interview, 2nd new job_1st changed position/job title, employment statues, work time system, work, location(the wage worker)_the number of employees at new location of workplace where internally changed official position or job title		0
w04D734_01_01	Since last interview, 1st new job_1st changed position/job title, employment statues, work time system, work, location(the wage worker)_the number of employees at new location of workplace where internally changed official position or job title		0
		1 Fewer than 5 people	0
		2 5 to 9 people	0
		3 10 to 29 people	0
		4 30 to 49 people	0
		5 50 to 99 people	0
		6 100 to 299 people	0
		7 300 to 499 people	0
		8 500 to 999 people	0
		9 More than 1,000 people	0
w04D734_02_01	Since last interview, 2nd new job_1st changed position/job title, employment statues, work time system, work, location(the wage worker)_the number of employees at new location of workplace where internally changed official position or job title		0
		1 Fewer than 5 people	0
		2 5 to 9 people	0
		3 10 to 29 people	0
		4 30 to 49 people	0
		5 50 to 99 people	0
		6 100 to 299 people	0
		7 300 to 499 people	0
		8 500 to 999 people	0
		9 More than 1,000 people	0
w04D071_01	Since last interview, 1st job_ employment statues(the non wage worker)		143
		1 self-employed (employer)	122
		5 Unpaid family worker	21
w04D071_02	Since last interview, 2nd job_ employment statues(the non wage worker)		0
		1 self-employed (employer)	0
		5 Unpaid family worker	0
w04D072_01	Since last interview, 1st new job(non-wage worker)_actual number of workers		143
w04D072_02	Since last interview, 2nd new job(non-wage worker)_actual number of workers		0
w04D073_01	Since last interview, 1st new job(non-wage worker)_the total number of workers		0
		1 Fewer than 5 people	0
		2 5 to 9 people	0
		3 10 to 29 people	0
		4 30 to 49 people	0
		5 50 to 99 people	0
		6 100 to 299 people	0
		7 300 to 499 people	0
		8 500 to 999 people	0
		9 More than 1,000 people	0
w04D073_02	Since last interview, 2nd new job(non-wage worker)_the total number of workers		0
		1 Fewer than 5 people	0
		2 5 to 9 people	0
		3 10 to 29 people	0
		4 30 to 49 people	0
		5 50 to 99 people	0
		6 100 to 299 people	0
		7 300 to 499 people	0
		8 500 to 999 people	0
		9 More than 1,000 people	0
w04D074_01	Since last interview, 1st new job(non wage worker)__the number of workers who are unpaid family		143
w04D074_02	Since last interview, 2nd new job(non wage worker)__the number of workers who are unpaid family		0
w04D075_01	Since last interview, 1st new job(non wage worker)_had a business partner or not		122
		1 yes	4
		5 no	118
w04D075_02	Since last interview, 2nd new job(non wage worker)_had a business partner or not		0
		1 yes	0
		5 no	0
w04D076_01	Since last interview, 1st new job(non wage worker)_the number of a business partner		4
w04D076_02	Since last interview, 2nd new job(non wage worker)_the number of a business partner		0
w04D077_01	Since last interview, 1st new job(non wage worker)_share of ownship (unit : %)		4
w04D077_02	Since last interview, 2nd new job(non wage worker)_share of ownship (unit : %)		0
w04D078_01_01	Since last interview, 1st new job_1st changed position/job title, employment statues, work time system, work, location or not (non wage worker)_ position/job title		143
		1 yes	0
		5 no	143
w04D078_01_02	Since last interview, 2nd new job_1st changed position/job title, employment statues, work time system, work, location or not (non wage worker)_ position/job title		0
		1 yes	0
		5 no	0
w04D078_02_01	Since last interview, 2nd new job_2nd changed position/job title, employment statues, work time system, work, location or not (non wage worker)_ position/job title		0
		1 yes	0
		5 no	0
w04D079_01_01	Since last interview, 1st new job_1st changed position/job title, employment statues, work time system, work, location(non wage worker)_position/job title within the workplace		0
		1 Self-employed (employer) to unpaid family worker	0
		5 Unpaid family worker to self-employed (employer)	0
w04D079_02_01	Since last interview, 2nd new job_1st changed position/job title, employment statues, work time system, work, location(non wage worker)_position/job title within the workplace		0
		1 Self-employed (employer) to unpaid family worker	0
		5 Unpaid family worker to self-employed (employer)	0
w04D741_01_01	Since last interview, 1st new job_1st changed position/job title, employment statues, work time system, work, location or not (non wage worker)_the type of workplace		143
		-8 Refuse to answer	1
		1 yes	0
		5 no	142
w04D741_02	Since last interview, 2nd new job_1st changed position/job title, employment statues, work time system, work, location or not (non wage worker)_the type of workplace		0
		1 yes	0
		5 no	0
w04D741a_02_01	Since last interview, 2nd new job_2nd changed position/job title, employment statues, work time system, work, location or not (non wage worker)_the type of workplace		0
		1 yes	0
		5 no	0
w04D742_01_01	Since last interview, 1st new job_1st changed position/job title, employment statues, work time system, work, location (non wage worker)_the type of workplace		0
		1 Managers	0
		2 (Associate) Professionals	0
		3 Clerks	0
		4 Service workers	0
		5 Sales workers	0
		6 Skilled agricultural, forestry, and fishery workers	0
		7 Craft and related trades workers	0
		8 Equipment, machine operating and assembling workers	0
		9 Elementary workers	0
		10 Career soldiers	0
w04D742_02_01	Since last interview, 2nd new job_1st changed position/job title, employment statues, work time system, work, location (non wage worker)_the type of workplace		0
		1 Managers	0
		2 (Associate) Professionals	0
		3 Clerks	0
		4 Service workers	0
		5 Sales workers	0
		6 Skilled agricultural, forestry, and fishery workers	0
		7 Craft and related trades workers	0
		8 Equipment, machine operating and assembling workers	0
		9 Elementary workers	0
		10 Career soldiers	0
w04D743_01_01	Since last interview, 1st new job_1st changed position/job title, employment statues, work time system, work, location (non wage worker)_the type of workplace(the office clerk )		0
		1 General office clerks	0
		2 Customer services clerks	0
w04D743_02_01	Since last interview, 2nd new job_1st changed position/job title, employment statues, work time system, work, location (non wage worker)_the type of workplace(the office clerk )		0
		1 General office clerks	0
		2 Customer services clerks	0
w04D744_01_01	Since last interview, 1st new job_1st changed position/job title, employment statues, work time system, work, location (non wage worker)_the type of workplace(the service worker )		0
		1 Personal services related workers	0
		2 Cooking and food service workers	0
		3 Travel and transport related workers	0
		4 Protective service workers	0
w04D744_02_01	Since last interview, 2nd new job_1st changed position/job title, employment statues, work time system, work, location (non wage worker)_the type of workplace(the service worker )		0
		1 Personal services related workers	0
		2 Cooking and food service workers	0
		3 Travel and transport related workers	0
		4 Protective service workers	0
w04D745_01_01	Since last interview, 1st new job_1st changed position/job title, employment statues, work time system, work, location (non wage worker)_the type of workplace(skilled agricultural, forestry and fishery worker )		0
		1 Skilled agricultural and livestock workers	0
		2 Skilled forestry workers	0
		3 Skilled fishery workers	0
w04D745_02_01	Since last interview, 2nd new job_1st changed position/job title, employment statues, work time system, work, location (non wage worker)_the type of workplace(skilled agricultural, forestry and fishery worker )		0
		1 Skilled agricultural and livestock workers	0
		2 Skilled forestry workers	0
		3 Skilled fishery workers	0
w04D746_01_01	Since last interview, 1st new job_1st changed position/job title, employment statues, work time system, work, location (non wage worker)_the type of workplace(the simple labor )		0
		1 Housekeeping, cleaning, and laundry workers	0
		2 Building management and security related workers	0
		3 Delivery, moving, and meter reading workers	0
		4 Sanitation workers	0
		5 Other services related elementary workers	0
		6 Agriculture, forestry, and fishery related elementary workers	0
		7 Manufacturing related elementary workers	0
		8 Mining and construction related elementary workers	0
		9 Transport related elementary workers	0
w04D746_02_01	Since last interview, 2nd new job_1st changed position/job title, employment statues, work time system, work, location (non wage worker)_the type of workplace(the simple labor )		0
		1 Housekeeping, cleaning, and laundry workers	0
		2 Building management and security related workers	0
		3 Delivery, moving, and meter reading workers	0
		4 Sanitation workers	0
		5 Other services related elementary workers	0
		6 Agriculture, forestry, and fishery related elementary workers	0
		7 Manufacturing related elementary workers	0
		8 Mining and construction related elementary workers	0
		9 Transport related elementary workers	0
w04D081_01	Since last interview, 1st new job_currently working		541
		1 yes	506
		5 no	35
w04D081_02	Since last interview, 2nd new job_currently working		5
		1 yes	3
		5 no	2
w04D751_01	Since last interview, 1st new job_weekly average of working days (unit : a day)		35
w04D751_02	Since last interview, 2nd new job_weekly average of working days (unit : a day)		2
w04D752_01	Since last interview, 1st new job_weekly average of working hours (unit : an hour)		35
w04D752_02	Since last interview, 1st new job_weekly average of working hours (unit : an hour)		2
w04D753_01	Since last interview, 1st new job_monthly average of wages or income (unit : 10,000 won_Korean currency)		35
w04D753_02	Since last interview, 2nd new job_monthly average of wages or income (unit : 10,000 won_Korean currency)		2
w04D082_01	Since last interview, 1st new job_the time of quitting a job (yyyy/mm)		35
w04D082_01y	Since last interview, 1st new job_the time of quitting a job (yyyy)		35
w04D082_01m	Since last interview, 1st new job_the time of quitting a job (mm)		35
w04D082_02	Since last interview, 2nd new job_the time of quitting a job (yyyy/mm)		2
w04D082_02y	Since last interview, 2nd new job_the time of quitting a job (yyyy)		2
w04D082_02m	Since last interview, 2nd new job_the time of quitting a job (mm)		2
w04D083_01a	Since last interview, 1st job(the wage worker)_the reason of quitting a job		33
		1 Bankruptcy, closure, temporary shutdown, etc., of business	0
		2 Layoff, dehiring, voluntary early retirement, etc	0
		3 Contract expired	15
		4 Retirement (at the mandatory retirement age)	1
		5 Too low wage	2
		6 Work was temporary or did not have a good prospect	0
		7 Aptitude, knowledge, and skills did not match well	2
		8 Long working hours/unfavorable working conditions	0
		9 Marriage, childbirth, childcare, care for sick family member, etc	0
		10 Study or military service	0
		11 Found a better job	2
		12 To start up a new business	0
		13 Poor health	7
		14 Wanted to take a break	2
		15 Others	2
w04D083_01b	Since last interview, 1st job(non wage worker)_the reason of quitting a job		2
		1 Business was slow	1
		2 Work did not have a good prospect	0
		3 Aptitude, knowledge, and skills did not match well	0
		4 Long working hours/unfavorable working conditions	0
		5 Marriage, childbirth, childcare, care for sick family member, etc	0
		6 Moved house	0
		7 Study or military service	0
		8 Found a paid job	0
		9 To start up a new business	0
		10 For unpaid assistance in family business	0
		11 Poor health	0
		12 Wanted to take a break	1
		13 Others	0
w04D083_02a	Since last interview, 2nd job(the wage worker)_the reason of quitting a job		2
		1 Bankruptcy, closure, temporary shutdown, etc., of business	0
		2 Layoff, dehiring, voluntary early retirement, etc	0
		3 Contract expired	2
		4 Retirement (at the mandatory retirement age)	0
		5 Too low wage	0
		6 Work was temporary or did not have a good prospect	0
		7 Aptitude, knowledge, and skills did not match well	0
		8 Long working hours/unfavorable working conditions	0
		9 Marriage, childbirth, childcare, care for sick family member, etc	0
		10 Study or military service	0
		11 Found a better job	0
		12 To start up a new business	0
		13 Poor health	0
		14 Wanted to take a break	0
		15 Others	0
w04D083_02b	Since last interview, 2nd job(the non wage worker)_the reason of quitting a job		0
		1 Business was slow	0
		2 Work did not have a good prospect	0
		3 Aptitude, knowledge, and skills did not match well	0
		4 Long working hours/unfavorable working conditions	0
		5 Marriage, childbirth, childcare, care for sick family member, etc	0
		6 Moved house	0
		7 Study or military service	0
		8 Found a paid job	0
		9 To start up a new business	0
		10 For unpaid assistance in family business	0
		11 Poor health	0
		12 Wanted to take a break	0
		13 Others	0
w04D084_01	Since last interview, 1st job_re-employment after quitting or not		35
		1 yes	5
		5 no	30
w04D084_02	Since last interview, 2nd job_re-employment after quitting or not		2
		1 yes	0
		5 no	2
w04D101	promised employment contract period or not, when a respondent has started current job (new wage worker)		368
		1 Fixed	62
		5 Not fixed	306
w04D102	when a respondent has started current job_promised employment contract period (unit : a month) (new wage worker)		62
w04D103	In current job_experienced renewal employment contract or not (new wage worker)		62
		1 yes	27
		5 no	35
w04D104	In current job_experienced renewal employment contract or not (new wage worker)		306
		1 yes	78
		5 no	228
w04D105	In current job_received of written contract of a work or not (new wage worker)		368
		-9 Don’t know	1
		1 yes	65
		5 no	302
w04D106	In current job_expected keeping the present work or not (new wage worker)		368
		1 yes	276
		5 no	92
w04D107	In current job_expected regarding present work or not (new wage worker)		92
		1 Less than one year	49
		2 One to two years	13
		3 Two to three years	6
		4 More than three years	24
w04D108	In current job_the reason for the answer for D107 (new wage worker)		62
		1 Because the fixed contract period will expire	20
		2 Because typically the contract expires (although there’s no written contract)	5
		3 Because I was hired on the condition that I will resign upon the request of the employer	12
		4 Because the current job / project will be completed	7
		5 Because the person I am replacing will return to work	0
		6 Because I can only work during certain seasons	14
		7 Because I plan to find another job that better suits my job aptitude, ability, and preference	2
		8 Because I will reach the retirement age set by regulations / practice	0
		9 Because of family care responsibility, poor health, etc	1
		10 Others	1
w04D109	Other answers(new wage worker)		1
w04D110	In current job_A source of wages(from employer you currently work or contract company) (new wage worker)		368
		1 Employer	325
		3 Dispatch Company	10
		5 Contract Company	33
w04D111	In current job_the mandatory retirement age of present work or not (new wage worker)		368
		-9 Don’t know	1
		1 yes	29
		5 no	338
w04D112	In current job_ the mandatory retirement age (unit : a age) (new wage worker)		29
		-9 Don’t know	2
w04D113	In current job_The cases where workers retire upon reaching a certain age (new wage worker)		368
		1 yes	23
		5 no	345
w04D114	In current job_Customary retirement age (new wage worker)		23
		-9 Don’t know	5
w04D115	In current job_the position of a supervisor or not wage worker)		1328
		1 yes	219
		5 no	1109
w04D116	In current job_the number of workers who are unber a respondent (the wage worker)		219
		1 fewer than 5 people	56
		2 6~10 people	65
		3 11~15 people	34
		4 16~30 people	26
		5 31~99 people	30
		6 more than 100 people	8
w04D117	In current job_regular work schedule or not (the wage worker)		1328
		1 yes	901
		5 no	427
w04D118	In current job_Working days a week (the wage worker)		1328
		-9 Don’t know	1
w04D119	In current job_Working hours a week (the wage worker)		1328
w04D120	In current job_attitude of working hours (the wage worker)		1328
		1 Too long	201
		3 Appropriate	1110
		5 Too short	17
w04D121	In current job_an agreement_ decreased wage and shoten working hours (the wage worker)		201
		1 yes	32
		5 no	169
w04D122	In current job_the percentage of shorten working hours (the wage worker)		32
w04D123	In current job_acceptance of decreased wage because of shorten working hours (the wage worker)		32
w04D124	In current job_an agreement_ increased wage and long working hours (the wage worker)		17
		1 yes	15
		5 no	2
w04D125	In current job_the percentage of long working hours (the wage worker)		15
w04D126	In current job_expectiation of increased wage because of long working hours (unit : %) (the wage worker)		15
w04D127	In current job_A work holiday regular designation. (the wage worker)		1328
		1 None	205
		2 one day per month	10
		3 2~3 days per month	62
		4 4~5 days per month	395
		5 6~7 days per month	82
		6 More than 8 days per month	574
w04D128	In current job_Days of paid vacation (the wage worker) (unit : a day)		1328
		-9 Don’t know	3
w04D129	In current job_Days of paid sick leave (the wage worker) (unit : a day)		1328
		-9 Don’t know	6
w04D130	In current job_Days of absence by health reasons (the wage worker)(unit : a day/ a year)		993
w04D131	In current job_The methods of wages payment (the wage worker)		1328
		1 Yearly basis	85
		2 Monthly basis	926
		3 Weekly basis	3
		4 Daily basis	240
		5 Hourly basis	33
		6 Contract-based	5
		7 Performance-based (no basic salary)	36
		8 Others	0
w04D132	The other (wages decision method). (the wage worker)		0
w04D133	In current job_Seniority-based wage (the wage worker)		1328
		1 yes	255
		5 no	1073
w04D134	In current job_Monthly salary(after taxes) (the wage worker) (unit : 10,000 won_Korean currency)		1328
		-9 Don’t know	4
		-8 Refuse to answer	5
w04D134_01	[a pre-tax]In current job_Monthly salary (the wage worker) (unit : 10,000 won_Korean currency)		1328
		-9 Don’t know	8
		-8 Refuse to answer	5
w04D135	In current job_Enrollment in National pension system or the Occupational Pension Plan through your current employer (the wage worker)		1328
		1 Yes, enrolled in the National Pension System through the current employer	611
		2 Yes, enrolled in the Occupational Pension Plan (for public servants, teachers and soldiers)	44
		3 Yes, enrolled in the National Pension System through the community	22
		4 No, not enrolled in the National Pension System	651
w04D136	In current job_Enrollment in National Health Insurance through your employer (the wage worker)		1284
		1 Yes, enrolled in the National Health Insurance through the current employer	731
		3 Yes, enrolled in the National Health Insurance, but not through the current employer	67
		5 No, not enrolled in the National Health Insurance	486
w04D137	In current job_Enrollment in Employment Insurance (the wage worker)		1284
		1 yes	699
		5 no	585
w04D138	In current job_Enrollment in Workers’ Insurance (the wage worker)		1284
		1 yes	705
		5 no	579
w04D139	In current job_The kind of retirement plan (the wage worker)		1284
		-9 Don’t know	1
		1 Yes, Retirement Allowance Scheme	456
		2 Yes, Retirement Insurance Scheme	6
		3 Yes, Retirement Pension Scheme	33
		4 No, no retirement plan	788
w04D140	In current job_taken out some money from retirement savings from current workplace or not (the wage worker)		462
		1 yes	52
		5 no	410
w04D141	In current job_the time of taking out some money from retirement savings from current workplace (yyyy/mm) (the wage worker)		52
w04D141y	In current job_the time of taking out some money from retirement savings from current workplace (yyyy) (the wage worker)		52
w04D141m	In current job_the time of taking out some money from retirement savings from current workplace (mm) (the wage worker)		52
		-9 Don’t know	5
w04D142	In current job_The kind of retirement pension scheme (the wage worker)		33
		1 Defined Benefits (DB)	24
		5 Defined Contributions (DC)	9
w04D143	In current job_A meal subsidy (the wage worker)		1328
		1 yes	405
		5 no	923
w04D144	In current job_An education subsidy for children (the wage worker)		1328
		1 yes	152
		5 no	1176
w04D145	In current job_A mortgage for home purchase (the wage worker)		1328
		1 yes	77
		5 no	1251
w04D146	In current job_ Subsidy for lost wages in the case of a union strike (the wage worker)		1328
		-9 Don’t know	1
		1 yes	58
		5 no	1269
w04D147	In current job_provided employer for insurance premium of personal pension or not (the wage worker)		1328
		1 yes	46
		5 no	1282
w04D148	In current job_Labor union of workpalce (the wage worker)		1328
		1 yes	113
		5 no	1215
w04D149	In current job_Labor union of workpalce (the wage worker)		113
		-9 Don’t know	1
		1 yes	75
		5 no	37
w04D150	In current job_Joinning current labor union (the wage worker)		75
		1 yes	61
		5 no	14
w04D151	In current job_Mandatory membership of labor union (the wage worker)		61
		1 yes	46
		5 no	15
w04D152	In current job_The reason that you do not join a labor union. (the wage worker)		14
		1 Not satisfied with union activities	1
		2 Dissuaded by my family, friends, colleagues, etc	0
		3 Dissuaded by my employer	1
		4 Did not feel the need	12
		5 Others	0
w04D153	Other answers(the wage worker)		0
w04D154	In current job_joining a member if labor union existed (the wage worker)		1252
		1 yes	35
		5 no	1217
w04D155	In current job_Requirement of lots of physical effort. (the wage worker)		1328
		1 Strongly agree	260
		2 Agree	596
		3 Disagree	352
		4 Strongly disagree	120
w04D156	In current job_Requirement of lifting heavy loads (the wage worker)		1328
		1 Strongly agree	204
		2 Agree	542
		3 Disagree	444
		4 Strongly disagree	138
w04D157	In current job_Requirement of stooping, kneeling, or crouching (the wage worker)		1328
		1 Strongly agree	226
		2 Agree	582
		3 Disagree	416
		4 Strongly disagree	104
w04D158	In current job_Requirement of a good visual (the wage worker)		1328
		1 Strongly agree	147
		2 Agree	767
		3 Disagree	374
		4 Strongly disagree	40
w04D159	In current job_Requirement of a high concentratio ns and warning (the wage worker)		1328
		1 Strongly agree	187
		2 Agree	765
		3 Disagree	343
		4 Strongly disagree	33
w04D160	In current job_Requirement of a Readership (the wage worker)		1328
		1 Strongly agree	132
		2 Agree	527
		3 Disagree	507
		4 Strongly disagree	162
w04D161	In current job_Requirement of a computer utilization ability (the wage worker)		1328
		1 Strongly agree	71
		2 Agree	285
		3 Disagree	306
		4 Strongly disagree	666
w04D162	In current job_requiring more challenging tasks than usual (the wage worker)		1328
		1 Strongly agree	15
		2 Agree	355
		3 Disagree	700
		4 Strongly disagree	258
w04D163	In current job_importance of seniority in promotion (the wage worker)		1328
		1 Strongly agree	9
		2 Agree	229
		3 Disagree	655
		4 Strongly disagree	435
w04D164	In current job_the mood of protirement for an older worker (the wage worker)		1328
		1 Strongly agree	26
		2 Agree	192
		3 Disagree	694
		4 Strongly disagree	416
w04D165	In current job_The adjustment of wages and work for older workers (the wage worker)		1328
		-9 Don’t know	1
		1 Strongly agree	8
		2 Agree	118
		3 Disagree	712
		4 Strongly disagree	489
w04D166	In current job_The satisfaction of current wages (the wage worker)		1328
		1 Strongly agree	21
		2 Agree	698
		3 Disagree	508
		4 Strongly disagree	101
w04D167	In current job_The job security of the current job (the wage worker)		1328
		1 Strongly agree	42
		2 Agree	715
		3 Disagree	484
		4 Strongly disagree	87
w04D168	In current job_The satisfaction of work environment (the wage worker)		1328
		1 Strongly agree	31
		2 Agree	784
		3 Disagree	439
		4 Strongly disagree	74
w04D169	In current job_The satisfaction of job specification (the wage worker)		1328
		1 Strongly agree	29
		2 Agree	898
		3 Disagree	349
		4 Strongly disagree	52
w04D170	In current job_A lot of stress of current job. (the wage worker)		1328
		1 Strongly agree	43
		2 Agree	713
		3 Disagree	522
		4 Strongly disagree	50
w04D171	In current job_A general satisfaction of the current job. (the wage worker)		1328
		1 Strongly agree	25
		2 Agree	917
		3 Disagree	355
		4 Strongly disagree	31
w04D172	In current job_A level of work considering my educational attainment (the wage worker)		1328
		1 Very low	15
		2 Low	250
		3 Appropriate	1042
		4 High	21
		5 Very high	0
w04D173	In current job_A level of work considering my skills and expertise (the wage worker)		1328
		1 Very low	11
		2 Low	205
		3 Appropriate	1095
		4 High	16
		5 Very high	1
w04D174	In current job_The continuance of current job (the wage worker)		1328
		1 Yes, I plan to continue my current job, as it is	1259
		2 Yes, I plan to continue my current job, but want to increase work load	18
		3 Yes, I plan to continue my current job, but want to add another job	10
		4 Yes, I plan to continue my current job, but want to work less	6
		5 No, I would like to take a different job	16
		6 No, I would like to stop working altogether	19
w04D175	The ideal employment type (the wage worker)		26
		1 Full-time wage worker	14
		3 Part-time wage worker	8
		5 Self-employed	4
w04D176	The ideal offical position or job title (the wage worker)		26
		1 Managers	6
		2 (Associate) Professionals	0
		3 Clerks	3
		4 Service workers	6
		5 Sales workers	2
		6 Skilled agricultural, forestry, and fishery workers	1
		7 Craft and related trades workers	2
		8 Equipment, machine operating and assembling workers	2
		9 Elementary workers	4
		10 Career soldiers	0
w04D177	The minimum wages or salary (the wage worker)		26
w04D178	The plan of retirement age (unit : age) (the wage worker)		1328
		-9 Don’t know	4
w04D179	Other job except main job (the wage worker)		1328
		1 yes	7
		5 no	1321
w04D180	The numbers of job that include a main business (unit : a item) (the wage worker)		7
w04D181	A reason for having other job (the wage worker)		7
		1 To earn more money	6
		2 For my health	0
		3 Because it is the work I wanted to do	0
		4 For self-development	0
		5 To prepare myself when I quit my main job	1
		6 To utilize spare time	0
		7 To help society or other people	0
		8 Others	0
w04D182	Other answer(the wage worker)		0
w04D183	The average of working hours of a side job/part-time job (the wage worker)		7
w04D184	[an after-tax]The average amount of monthly income through work (the wage worker)		7
w04D184_01	[a pre-tax]The average amount of monthly income through work (the wage worker)		7
w04D201	The most important reason for running a business instead of getting a job (new independent businessman)		120
		1 Because I can earn more money	41
		2 Because it is the work I wanted to do	6
		3 Because it gives me more flexibility	46
		4 Because of tax benefits	0
		5 Because I couldn’t get the job I wanted (e.g. inadequate salary, work environment, etc)	9
		6 Because it was difficult to get a paid job	16
		7 Others	2
w04D202	Other reason.(new independent businessman)		2
w04D203	The amount of investment for starting an enterprise (new independent businessman)		120
		-9 Don’t know	3
		-8 Refuse to answer	5
w04D204	The reason_unnecessary for initial expenses (new independent businessman)		52
		1 Because of Nonstore - shopkeeing	18
		2 No charge to take over a store	14
		3 A respondent's own building or land	9
		4 Others	11
w04D205a	The percentage of contribution of initial expenses(new independent businessman)_① Own/spouse's savings		60
w04D205b	The percentage of contribution of initial expenses(new independent businessman)_② Help or borrowings from parents/spouse’s parents,		60
w04D205c	The percentage of contribution of initial expenses(new independent businessman)_③ Help or borrowings from children/grandchildren		60
w04D205d	The percentage of contribution of initial expenses(new independent businessman)_④ Borrowings from relatives/spouse’ relatives,		60
w04D205e	The percentage of contribution of initial expenses(new independent businessman)_⑤ Borrowings from other individuals		60
w04D205f	The percentage of contribution of initial expenses(new independent businessman)_⑥ Partner,		60
w04D205g	The percentage of contribution of initial expenses(new independent businessman)_⑦ Loans from banks and other financial institutions		60
w04D205h	The percentage of contribution of initial expenses(new independent businessman)_⑧ Government subsidy		60
w04D205i	The percentage of contribution of initial expenses(new independent businessman)_⑨ others		60
w04D206	The difficulty of starting an enterprise(new independent businessman)_securing sufficient financing		120
		1 Very difficult	4
		2 Difficult	20
		3 Fair	61
		4 Easy	28
		5 Very easy	7
w04D207	The difficulty of starting an enterprise_securing technology (new independent businessman)		120
		1 Very difficult	0
		2 Difficult	14
		3 Fair	57
		4 Easy	34
		5 Very easy	15
w04D208	The difficulty of starting an enterprise_securing appropriate human resources (new independent businessman)		120
		1 Very difficult	0
		2 Difficult	7
		3 Fair	61
		4 Easy	35
		5 Very easy	17
w04D209	The difficulty of starting an enterprise_administrative procedures (approval, business start-up support, etc.) (new independent businessman)		120
		1 Very difficult	1
		2 Difficult	10
		3 Fair	72
		4 Easy	30
		5 Very easy	7
w04D210	The difficulty of starting an enterprise_choice the industry (new independent businessman)		120
		1 Very difficult	1
		2 Difficult	9
		3 Fair	57
		4 Easy	37
		5 Very easy	16
w04D211	The difficulty of starting an enterprise_choice business location (new independent businessman)		120
		1 Very difficult	4
		2 Difficult	13
		3 Fair	63
		4 Easy	24
		5 Very easy	16
w04D212	In current business_ the amount of monthly sales (unit : 10_000_Korean currency) (independent businessman)		1282
		-9 Don’t know	11
		-8 Refuse to answer	18
w04D213	In current business_ the amount of monthly sales figure (independent businessman)		29
		-9 Don’t know	3
		-8 Refuse to answer	1
		1 Less than one milliion won	5
		2 More than one milliion won and less than three millions won	5
		3 More than three milliions won and less than five millions won	7
		4 More than five milliions won and less than eight millions won	1
		5 More than eight milliions won and less than ten millions won	3
		6 More than ten milliions won and less than thirty millions won	1
		7 More than thirty milliions won and less than fifty millions won	3
		8 More than fifty milliions won and less than one hundred millions won	0
		9 One hundred millions or more	0
w04D214	In current business_ the monthly average of a net profit (unit : 10_000 Korean won) (independent businessman)		1282
		-9 Don’t know	8
		-8 Refuse to answer	11
w04D215	In current business_ the weekly average working days (unit : a day)(independent businessman)		1282
w04D216	In current business_ the weekly average working hours (unit : an hour) (independent businessman)		1282
w04D217	In current business_ regular working hours (unit : an hour) (independent businessman)		1282
		1 yes	471
		5 no	811
w04D218	In current business_ determination of working hours (independent businessman)		811
		1 Working hours were determined given the nature of the business	67
		2 Working hours were determined depending on workloads	686
		3 Working hours were determined depending on sales figures	53
		4 Others	5
w04D219	Specific standard(independent businessman)		5
w04D220	In current business_ attitude of working hours (independent businessman)		1282
		1 Too long	249
		3 Appropriate	1009
		5 Too short	24
w04D221	In current business_an agreement_ decreased wage and reduced working hours (independent businessman)		249
		1 yes	35
		5 no	214
w04D222	In current business_desire of the percentage of reduced working hours (independent businessman)		35
w04D223	In current business_acceptance of decreased wage percentage because of reduced working hours (independent businessman)		35
w04D224	In current business_an agreement_ increased wage and working hours (independent businessman)		24
		1 yes	16
		5 no	8
w04D225	In current business_desire of the percentage of increased working hours (independent businessman)		16
w04D226	In current business_expectiation of increased wage percentage because of increased working hours (unit : %) (independent businessman)		16
w04D227	In current business_ Regularly shceduled-off (independent businessman)		1282
		1 None	509
		2 One day per month	28
		3 2~3 days per month	76
		4 4~5 days per month	420
		5 6~7 days per month	44
		6 More than 8 days per month	205
w04D228	In current business_ Days of absence by reasons on health (independent businessman) (unit : a day/ a year)		1180
w04D229	In current business_Requirement of lots of physical efforts (independent businessman)		1282
		1 Strongly agree	272
		2 Agree	660
		3 Disagree	292
		4 Strongly disagree	58
w04D230	In current business_ Requirement to lift a heavy loads (independent businessman)		1282
		1 Strongly agree	246
		2 Agree	587
		3 Disagree	365
		4 Strongly disagree	84
w04D231	In current business_ Requirement of stooping, kneeling, or crouching (independent businessman)		1282
		1 Strongly agree	247
		2 Agree	632
		3 Disagree	333
		4 Strongly disagree	70
w04D232	In current business_ Requirement of good visual (independent businessman)		1282
		1 Strongly agree	152
		2 Agree	730
		3 Disagree	372
		4 Strongly disagree	28
w04D233	In current business_ Requirement of High concentrations and warning (independent businessman)		1282
		1 Strongly agree	172
		2 Agree	742
		3 Disagree	341
		4 Strongly disagree	27
w04D234	In current business_ Requirement of leadership (new independent businessman)		1282
		1 Strongly agree	143
		2 Agree	595
		3 Disagree	423
		4 Strongly disagree	121
w04D235	In current business_ Requirement of work with computers (independent businessman)		1282
		1 Strongly agree	36
		2 Agree	217
		3 Disagree	322
		4 Strongly disagree	707
w04D236	In current business_ Requirement to do more challenging tasks than usual (independent businessman)		1282
		1 Strongly agree	20
		2 Agree	297
		3 Disagree	711
		4 Strongly disagree	254
w04D237	In current business_ Satisfaction of wages (independent businessman)		1282
		1 Strongly agree	11
		2 Agree	524
		3 Disagree	608
		4 Strongly disagree	139
w04D238	In current business_ Job security of the current job. (independent businessman)		1282
		1 Strongly agree	117
		2 Agree	777
		3 Disagree	331
		4 Strongly disagree	57
w04D239	In current business_ Satisfaction of work environment (independent businessman)		1282
		1 Strongly agree	22
		2 Agree	851
		3 Disagree	372
		4 Strongly disagree	37
w04D240	In current business_ Satisfaction of job specification (independent businessman)		1282
		1 Strongly agree	32
		2 Agree	958
		3 Disagree	271
		4 Strongly disagree	21
w04D241	In current business_ A lot of stress of current job. (independent businessman)		1282
		1 Strongly agree	61
		2 Agree	659
		3 Disagree	523
		4 Strongly disagree	39
w04D242	In current business_ General satisfaction of the current job. (independent businessman)		1282
		1 Strongly agree	21
		2 Agree	943
		3 Disagree	297
		4 Strongly disagree	21
w04D243	In current business_ Considering educational attainment (independent businessman)		1282
		1 Very low	6
		2 Low	189
		3 Appropriate	1074
		4 High	12
		5 Very high	1
w04D244	In current business_ Considering skills and expertise (independent businessman)		1282
		1 Very low	4
		2 Low	136
		3 Appropriate	1118
		4 High	22
		5 Very high	2
w04D245	In current business_ The continuance of current job (independent businessman)		1282
		1 Yes, I plan to continue my current job, as it is	1199
		2 Yes, I plan to continue my current job, but want to increase work load	23
		3 Yes, I plan to continue my current job, but want to add another job	10
		4 Yes, I plan to continue my current job, but want to work less	6
		5 No, I would like to take a different job	13
		6 No, I would like to stop working altogether	31
w04D246	The ideal employment type_ (independent businessman)		23
		1 Full time wage worker	11
		3 Part time wage worker	5
		5 Self‐employed	7
w04D247	The ideal offical position or job title (independent businessman)		23
		1 Managers	5
		2 (Associate) Professionals	1
		3 Clerks	1
		4 Service workers	4
		5 Sales workers	5
		6 Skilled agricultural, forestry, and fishery workers	2
		7 Craft and related trades workers	3
		8 Equipment, machine operating and assembling workers	0
		9 Elementary workers	2
		10 Career soldiers	0
w04D248	The minimum wages or salary (independent businessman)		23
		-8 Refuse to answer	1
w04D249	The plan of retirement age (unit : age) (independent businessman)		1282
w04D250	other job except main job (independent businessman)		1282
		1 yes	22
		5 no	1260
w04D251	The numbers of job that include a main business (unit : a item) (independent businessman)		22
w04D252	A reason for having other job (independent businessman)		22
		1 To earn more money	18
		2 For my health	1
		3 Because it is the work I wanted to do	1
		4 For self-development	1
		5 To utilize spare time	1
		6 To prepare myself when I quit my main job	0
		7 To help society or other people	0
		8 Others	0
w04D253	Other reasons(independent businessman)		0
w04D254	The weekly average of working hours for other job except main job (independent businessman)		22
w04D255	The monthly average of income from other job except main job (independent businessman)		22
w04D301	Reason of working current job (new family worker)		20
		1 Because I can earn more money	10
		2 Because it is the work I wanted to do	0
		3 Because it gives me more flexibility	5
		4 Because I couldn’t get the job I wanted (e.g. salary and work environment)	2
		5 Because it was difficult to get a paid job	3
		6 Others	0
w04D302	Other reasons(new family worker)		0
w04D303	In current business_ The relationship with a representative in workplace (family worker)		323
		-8 Refuse to answer	1
		1 Spouse	306
		2 Parents	1
		3 Parents-in-law	0
		4 Brother/sister	2
		5 Brother-in-law/sister-in-law	0
		6 Children and grandchildren	13
		7 Other relatives	0
		8 Others	0
w04D304	Other relatoinship with a representative I workplace(family worker)		0
w04D305	In current business_ The monthly average of sales last year(family worker) (unit : 10,000 won_Korean currency)		324
		-9 Don’t know	13
		-8 Refuse to answer	3
w04D306	In current business_ The monthly average of sales last year figure (family worker) (unit : 10,000 won_Korean currency)		16
		1 Less than one milliion won	1
		2 More than one milliion won and less than three millions won	6
		3 More than three milliions won and less than five millions won	2
		4 More than five milliions won and less than eight millions won	1
		5 More than eight milliions won and less than ten millions won	3
		6 More than ten milliions won and less than thirty millions won	2
		7 More than thirty milliions won and less than fifty millions won	0
		8 More than fifty milliions won and less than one hundred millions won	1
		9 One hundred millions or more	0
w04D307	In current business_The weekly average of working hours (family worker) (unit : an hour/a week)		324
w04D308	In current business_ regular working hours (family worker)		323
		1 yes	87
		5 no	236
w04D309	In current business_ The methods of wages payment(family worker)		236
		1 Working hours were determined given the nature of the business	11
		2 Working hours were determined depending on workloads	218
		3 Working hours were determined depending on sales figures	7
		4 Others	0
w04D310	The other wages decision methods(family worker)		0
w04D311	In current business_The weekly average of working days (family worker)		324
w04D312	In current business_attitude of working hours (family worker)		323
		1 Too longToo long	92
		3 Appropriate	227
		5 Too short	4
w04D313	In current business_ an agreement shoten working hours(family worker)		92
		1 yes	26
		5 no	66
w04D314	In current business_ the percentage of shorten working hours(family worker)		26
w04D315	In current business_ agreemet long working hours(family worker)		4
		1 yes	0
		5 no	4
w04D316	In current job_the percentage of long working hours (family worker)		0
w04D317	In current business_ Regularly scheduled off-day(family worker)		323
		1 No	191
		2 1 Day per month	8
		3 2 to 3 days per month	16
		4 4 to 5 days per month	82
		5 6 to 7 days per month	4
		6 8 days or more per month	22
w04D318	In current business_ Days of absence by health reasons(family worker) (unit : a day/ a year)		323
w04D319	In current business_ Requirement of lots of physical effort(family worker)		323
		1 Strongly agree	104
		2 Agree	167
		3 Disagree	46
		4 Strongly disagree	6
w04D320	In current business_ Requirement of lifting heavy loads (family worker)		323
		1 Strongly agree	83
		2 Agree	178
		3 Disagree	53
		4 Strongly disagree	9
w04D321	In current business_Requirement of stooping, kneeling, or crouching (family worker)		323
		1 Strongly agree	113
		2 Agree	153
		3 Disagree	49
		4 Strongly disagree	8
w04D322	In current business_ Requires good eyesight(family worker)		323
		1 Strongly agree	18
		2 Agree	182
		3 Disagree	119
		4 Strongly disagree	4
w04D323	In current business_ requirement of good eyesight(family worker)		323
		1 Strongly agree	17
		2 Agree	168
		3 Disagree	125
		4 Strongly disagree	13
w04D324	In current business_ Requirement of intense concentration and attention to details (family worker)		323
		1 Strongly agree	13
		2 Agree	117
		3 Disagree	144
		4 Strongly disagree	49
w04D325	In current business_ Requirement of work with computers(family worker)		323
		1 Strongly agree	3
		2 Agree	29
		3 Disagree	80
		4 Strongly disagree	211
w04D326	In current business_ Requirement of challenging tasks than usual(family worker)		323
		1 Strongly agree	3
		2 Agree	63
		3 Disagree	181
		4 Strongly disagree	76
w04D327	In current business_ Satisfaction of work environment (family worker)		323
		1 Strongly agree	5
		2 Agree	207
		3 Disagree	98
		4 Strongly disagree	13
w04D328	In current business_ Satisfaction of work specification(family worker)		323
		1 Strongly agree	6
		2 Agree	218
		3 Disagree	95
		4 Strongly disagree	4
w04D329	In current business_ stress of the current job.(family worker)		323
		1 Strongly agree	9
		2 Agree	152
		3 Disagree	144
		4 Strongly disagree	18
w04D330	In current business_ General satisfaction of the current job.(family worker)		323
		1 Strongly agree	3
		2 Agree	220
		3 Disagree	92
		4 Strongly disagree	8
w04D331	Contribution to household income (family worker)		323
		1 Very helpful	108
		2 Somewhat helpful	165
		3 Fair	47
		4 Not helpful	3
		5 Not at all helpful	0
w04D332	In current business_ Considering my educational attainment(family worker)		323
		1 Very low	1
		2 Low	41
		3 Appropriate	280
		4 High	1
		5 Very high	0
w04D333	In current business_ Considering my skills and expertise(family worker)		323
		1 Very low	0
		2 Low	34
		3 Appropriate	285
		4 High	4
		5 Very high	0
w04D334	In current business_ The continuance of current job (family worker)		323
		1 Yes, I plan to continue my current job, as it is	300
		2 Yes, I plan to continue my current job, but want to increase work load	6
		3 Yes, I plan to continue my current job, but want to add another job	3
		4 Yes, I plan to continue my current job, but want to work less	3
		5 No, I would like to take a different job	1
		6 No, I would like to stop working altogether	10
w04D335	Ideal employment type (family worker)		4
		1 Full time wage worker	1
		3 Part time wage worker	3
		5 Self-employed	0
w04D336	The ideal offical position or job title (family worker)		4
		1 Managers	0
		2 (Associate) Professionals	0
		3 Clerks	1
		4 Service workers	1
		5 Sales workers	0
		6 Skilled agricultural, forestry, and fishery workers	0
		7 Craft and related trades workers	0
		8 Equipment, machine operating and assembling workers	0
		9 Elementary workers	2
		10 Career soldiers	0
w04D337	The monthly average of minimum wage or income (family worker)		4
w04D338	The plan of retirement age (unit : age) (family worker)		324
		-9 Don’t know	1
w04D339	A side job/part-time job (family worker)		324
		1 yes	4
		5 no	320
w04D340	Numbers of job that include a main business (family worker)		4
w04D341	A reason for having other job (family worker)		4
		1 To earn more money	3
		2 For my health	0
		3 Because it is the work I wanted to do	0
		4 For self-development	0
		5 To utilize spare time	0
		6 To prepare myself when I quit my main job	0
		7 To help society or other people	1
		8 Others	0
w04D342	Other reason(family worker)		0
w04D343	The average of working hours of a side job/part-time job (family worker)		4
w04D344	The average amount of monthly income through work (family worker)		4
w04D401	Job seeking activity last a week for the purpose of earning income(a job seeker/an unemployed person)		4553
		1 yes	85
		5 no	4468
w04D402	Job seeking activity last four week for the purpose of earning income(a job seeker/an unemployed person)		4468
		1 yes	9
		5 no	4459
w04D403	posibility of employment, if a suitable job is existed(a job seeker/an unemployed person)		94
		1 yes	69
		5 no	25
w04D404	willing of employment, if a suitable job is existed(a job seeker/an unemployed person)		4459
		1 yes	417
		5 no	4042
w04D405	The reason of unemployment, even though a suitable job is existed(a job seeker/an unemployed person)		4067
		1 Need to care for a family member	124
		2 Housework	373
		3 No financial need	41
		4 Old age	1665
		5 Poor health	1547
		6 Wish to take a break	130
		7 (After retirement) Do not want to work	179
		8 Others	8
w04D406	Other reason(a job seeker/an unemployed person)		8
w04D407	The reason that limit the work to less than 18 hours per week (a job seeker/an unemployed person)		417
		1 I believe there would be no job that matches my major or professional background	27
		2 I believe there would be no job that meets my desired wage level or working conditions	75
		3 I don’t believe I can find work	61
		4 I don’t have needed skills, education or other capabilities	13
		5 I need to care for a family member	27
		6 Housework	49
		7 Poor health or disability	151
		8 Others	14
w04D408	Other reason(a job seeker/an unemployed person)		14
w04D409	Job seeking activity before last four week for the purpose of earning income(a job seeker/an unemployed person)		417
		1 Yes	7
		5 No	410
w04D409_01	Since last interview, the number of seeking a job(a job seeker)		7
w04D410	A main reason looking for a job (a job seeker)		69
		1 To earn a living	57
		2 Due to the unemployment of spouse / family member	0
		3 To earn pocket money	5
		4 For self‐development	6
		5 To utilize spare time	1
		6 Others	0
w04D411	Other reaseons(a job seeker)		0
w04D412	Since last interview, the starting time of looking for a job (yyyy/mm) (a job seeker)		70
w04D412y	Since last interview, the starting time of looking for a job (yyyy) (a job seeker)		70
w04D412m	Since last interview, the starting time of looking for a job (mm) (a job seeker)		70
		-9 Don’t know	4
w04D412_01	Recently, the starting time of looking for a job (yyyy/mm) (a job seeker)		6
w04D412_01y	Recently, the starting time of looking for a job (yyyy) (a job seeker)		6
w04D412_01m	Recently,Since last interview, the starting time of looking for a job (mm) (a job seeker)		6
w04D413	Since last interview, the ending time of looking for a job (yyyy/mm) (a job seeker)		7
w04D413y	Since last interview, the ending time of looking for a job (yyyy) (a job seeker)		7
w04D413m	Since last interview, the ending time of looking for a job (mm) (a job seeker)		7
w04D414	The weekly average of hours of looking for a job (a job seeker)		76
w04D415	Way of looking for a job(1 ranking). (a job seeker)		76
		1 Search through a public employment agency	16
		2 Search through a private employment agency	9
		3 Search through advertisements in newspapers, TV and billboards	4
		4 Search through the Internet	5
		5 Search through friends, family members, or relatives	42
		6 Others	0
w04D416	Others way of looking for a job(1 ranking)(a job seeker)		0
w04D417	Way of looking for a job(2 ranking). (a job seeker)		76
		1 Search through a public employment agency	15
		2 Search through a private employment agency	12
		3 Search through advertisements in newspapers, TV and billboards	19
		4 Search through the Internet	5
		5 Search through friends, family members, or relatives	21
		6 Others	4
w04D418	Other way of looking for a job(2 ranking) (a job seeker)		4
w04D419	The term of looking for a job, the chance to offering a job (a job seeker)		76
w04D420	The reason of unemployment, even though a respondent was offered a job (a job seeker)		27
		1 Not hired	4
		2 Wage and working conditions were not desirable	15
		3 Expertise, experience, skills, and aptitude did not match well	3
		4 Physically demanding	4
		5 Poor health	1
		6 Housework, childcare, etc	0
		7 Others	0
w04D421	Other reason. (a job seeker)		0
w04D422	The ideal employment type_ (a job seeker)		574
		-9 Don’t know	1
		-8 Refuse to answer	2
		1 Full time wage worker	176
		3 Part time wage worker	318
		5 Self-employed	77
w04D423	The reason of ideal part time job (a job seeker)		318
		1 Childcare and housework	27
		2 Cannot find a full time job	31
		3 Poor health	168
		4 Do not want to work long hours (full time)	92
		5 Others	0
w04D424	Other reason (a job seeker)		0
w04D425	The ideal employment patterns (a job seeker) _ the industry		574
		-8 Refuse to answer	2
		1 Agriculture/forestry	65
		2 Fishing	2
		3 Mining and quarrying	3
		4 Manufacturing	55
		5 Electricity, gas, and water supply	6
		6 Construction	37
		7 Wholesale and retail trade	75
		8 Hotels and restaurants	69
		9 Transport	12
		10 Post and telecommunications	2
		11 Financial and insurance activities	3
		12 Real estate and renting and leasing	10
		13 Other activities	233
w04D426	The ideal offical position or job title (a job seeker)		574
		-8 Refuse to answer	1
		1 Managers	36
		2 (Associate) Professionals	9
		3 Clerks	17
		4 Service workers	83
		5 Sales workers	59
		6 Skilled agricultural, forestry, and fishery workers	45
		7 Craft and related trades workers	39
		8 Equipment, machine operating and assembling workers	18
		9 Elementary workers	267
		10 Career soldiers	0
w04D427	The monthly average of minimum wage or income(a job seeker)		570
w04D428	The shortag of job (a job seeker)		574
		1 Strongly agree	212
		2 Agree	289
		3 Disagree	65
		4 Strongly disagree	8
w04D429	Not enough recruitment information around(a job seeker)		574
		1 Strongly agree	202
		2 Agree	300
		3 Disagree	62
		4 Strongly disagree	10
w04D430	Difficulties in finding jobs: Scholarship, technology, functional weakness. (a job seeker)		574
		1 Strongly agree	139
		2 Agree	259
		3 Disagree	151
		4 Strongly disagree	25
w04D431	Difficulties in finding jobs: Experience shortage (a job seeker)		574
		1 Strongly agree	107
		2 Agree	236
		3 Disagree	199
		4 Strongly disagree	32
w04D432	Difficulties in finding jobs: A few incomes of a job presented. (a job seeker)		574
		1 Strongly agree	123
		2 Agree	343
		3 Disagree	100
		4 Strongly disagree	8
w04D433	Difficulties in finding jobs: Imbalance of environmental work working hour. (a job seeker)		574
		1 Strongly agree	104
		2 Agree	326
		3 Disagree	135
		4 Strongly disagree	9
w04D434	Difficulties in finding jobs: Employment restriction by high age. (a job seeker)		574
		1 Strongly agree	198
		2 Agree	300
		3 Disagree	71
		4 Strongly disagree	5
w04D435	Difficulties in finding jobs: Employment restriction for a woman (respond to a woman only). (a woman job seeker)		333
		-9 Don’t know	1
		1 Strongly agree	63
		2 Agree	156
		3 Disagree	107
		4 Strongly disagree	6
w04D436	The plane of retirement age (unit : age) (a job seeker)		280
		-9 Don’t know	3
w04D501	Since last interview, the time of retirement (yyyy/mm) (a new retiree)		328
		-8 Refuse to answer	1
w04D501y	Since last interview, the time of retirement (yyyy) (a new retiree)		328
		-8 Refuse to answer	1
w04D501m	Since last interview, the time of retirement (mm) (a new retiree)		328
		-9 Don’t know	12
		-8 Refuse to answer	1
w04D502	Retirement reason (1 ranking). (a new retiree)		328
		1 Having enough income to get by	16
		2 Having enough income from spouse	7
		3 Didn’t like to continue to work	35
		4 To spend more time on leisure	13
		5 To do volunteer work or to pursue hobby	26
		6 Poor health	129
		7 Poor health of spouse	11
		8 Poor health of other family members	5
		9 Housework or childcare	8
		10 Could not find another job	27
		11 Mandatory retirement	44
		12 Others	7
w04D503	Other retirement reason (1 ranking). (a new retiree)		7
w04D504	Retirement reason(2 ranking). (a new retiree)		328
		-9 Don’t know	1
		1 Having enough income to get by	15
		2 Having enough income from spouse	3
		3 Didn’t like to continue to work	58
		4 To spend more time on leisure	48
		5 To do volunteer work or to pursue hobby	3
		6 Poor health	29
		7 Poor health of spouse	16
		8 Poor health of other family members	2
		9 Housework or childcare	9
		10 Could not find another job	63
		11 Mandatory retirement	12
		12 Others	69
w04D505	Other retirement reason (2 ranking). (a new retiree)		69
w04D506	had a spouse or not at retirement (a new retiree)		328
		1 yes	268
		5 no	60
w04D507	Labor force status of a spouse at retirement (a new retiree)		268
		1 Employed and receiving wages	54
		2 Running his/her own business	39
		3 Helping family or relative’s business without pay for more than 18 hours a week	6
		4 Helping family or relative’s business without pay for less than 18 hours a week	2
		5 Unemployed and looking for a job	3
		6 Unemployed and not looking for a job	71
		7 Retired	92
		8 Others	1
w04D508	Other Labor force status of a spouse at retirement (a new retiree)		1
w04D509	Satisfaction of retirement. (retiree)		2340
		-8 Refuse to answer	1
		1 Very satisfying	63
		3 Moderately satisfying	1475
		5 Not satisfying	801
w04D510	Comparison of before/after retirement (retiree)		2340
		-8 Refuse to answer	1
		1 Better	136
		3 About the same	1168
		5 Worse	1035
w04D601	Had a paid pastime job currently or not (a new retiree)		4273
		1 Yes	75
		5 No	4198
w04D602	Kind of a paid pastime job		75
		1 Agriculture, forestry, and fishery	33
		2 Collecting waste articles and waste paper for sale	15
		3 Delivery service (Silver delivery service)	2
		4 Simple fabrication activity	10
		5 Others	15
w04D602_01	Others paid pastime job		15
[truncated: 130 more rows]

## Sheet: E.Income
Variable name	Variable explanation	Value	Freq.
w04E001	In last year, earned income or not(wage income)		7486
		1 yes	1481
		5 no	6005
w04E002m01	In last year, earned income (wage income)_2011/01		1481
		0 no	179
		1 yes	1302
w04E002m02	In last year, earned income (wage income)_2011/02		1481
		0 no	177
		1 yes	1304
w04E002m03	In last year, earned income (wage income)_2011/03		1481
		0 no	122
		1 yes	1359
w04E002m04	In last year, earned income (wage income)_2011/04		1481
		0 no	100
		1 yes	1381
w04E002m05	In last year, earned income (wage income)_2011/05		1481
		0 no	102
		1 yes	1379
w04E002m06	In last year, earned income (wage income)_2011/06		1481
		0 no	108
		1 yes	1373
w04E002m07	In last year, earned income (wage income)_2011/07		1481
		0 no	128
		1 yes	1353
w04E002m08	In last year, earned income (wage income)_2011/08		1481
		0 no	134
		1 yes	1347
w04E002m09	In last year, earned income (wage income)_2011/09		1481
		0 no	115
		1 yes	1366
w04E002m10	In last year, earned income (wage income)_2011/10		1481
		0 no	120
		1 yes	1361
w04E002m11	In last year, earned income (wage income)_2011/11		1481
		0 no	144
		1 yes	1337
w04E002m12	In last year, earned income (wage income)_2011/12		1481
		0 no	177
		1 yes	1304
w04E003	In last year, the monthly average amount of wage excluding various costs or taxes (wage income)		1481
		-8 Refuse to answer	4
w04E004	In last year, the total amout of income (wage income)		1477
		1 yes	1467
		5 no	10
w04E004ct	Unfolding Brackect value of w04E004		14
		-8 Refuse to answer	2
		1 Less than six million won	3
		2 About six million won	0
		3 More than six million won and less than twelve million won	1
		4 About twelve million won	3
		5 More than twelve million won and less than twenty four million won	0
		6 About twenty four million won	1
		7 More than twenty four million won and less than sixty million won	1
		8 About sixty million won	0
		9 More than sixty million won and less than one hundred twenty million won	2
		10 About one hundred twenty million won	0
		11 More than one hundred twenty million won	1
w04E010	Income from your own business		7486
		1 yes	835
		5 no	6651
w04E011m01	In last year, earned income (from own business) _2011/01		835
		0 no	37
		1 yes	798
w04E011m02	In last year, earned income (from own business) _2011/02		835
		0 no	37
		1 yes	798
w04E011m03	In last year, earned income (from own business) _2011/03		835
		0 no	30
		1 yes	805
w04E011m04	In last year, earned income (from own business)_2011/04		835
		0 no	31
		1 yes	804
w04E011m05	In last year, earned income (from own business)_2011/05		835
		0 no	31
		1 yes	804
w04E011m06	In last year, earned income (from own business)_2011/06		835
		0 no	33
		1 yes	802
w04E011m07	In last year, earned income (from own business)_2011/07		835
		0 no	36
		1 yes	799
w04E011m08	In last year, earned income (from own business)_2011/08		835
		0 no	37
		1 yes	798
w04E011m09	In last year, earned income (from own business)_2011/09		835
		0 no	30
		1 yes	805
w04E011m10	In last year, earned income (from own business)_2011/10		835
		0 no	32
		1 yes	803
w04E011m11	In last year, earned income (from own business)_2011/11		835
		0 no	34
		1 yes	801
w04E011m12	In last year, earned income (from own business)_2011/12		835
		0 no	35
		1 yes	800
w04E012	In last year, the monthly average amount of wage excluding various costs or taxes (from own business)		835
		-9 Don’t know	2
		-8 Refuse to answer	2
w04E013	In last year, the total amout of income (from own business)		831
		1 yes	826
		5 no	5
w04E013ct	Unfolding Brackect value of w04E013		9
		-8 Refuse to answer	2
		1 Less than six million won	0
		2 About six million won	0
		3 More than six million won and less than twelve million won	0
		4 About twelve million won	1
		5 More than twelve million won and less than twenty four million won	2
		6 About twenty four million won	0
		7 More than twenty four million won and less than sixty million won	2
		8 About sixty million won	0
		9 More than sixty million won and less than one hundred twenty million won	2
		10 About one hundred twenty million won	0
		11 More than one hundred twenty million won	0
w04E019	In last year, earned income or not(agricultural and fisheries business)		7486
		1 yes	487
		5 no	6999
w04E020	In last year, the total amout of income (agricultural and fisheries business)		487
		-9 Don’t know	2
		-8 Refuse to answer	1
w04E020ct	Unfolding Brackect value of w04E020		3
		1 Less than six million won	1
		2 About six million won	0
		3 More than six million won and less than twelve million won	0
		4 About twelve million won	0
		5 More than twelve million won and less than twenty four million won	0
		6 About twenty four million won	0
		7 More than twenty four million won and less than sixty million won	1
		8 About sixty million won	1
		9 More than sixty million won and less than one hundred twenty million won	0
		10 About one hundred twenty million won	0
		11 More than one hundred twenty million won	0
w04E026	In last year, earned income or not (a side job)		7486
		1 yes	128
		5 no	7358
w04E027	In last year, the total amout of income (a side job)		128
		-8 Refuse to answer	1
w04E027ct	Unfolding Brackect value of w04E027		1
		-8 Refuse to answer	1
		1 Less than three million won	0
		2 About three million won	0
		3 More than three million won and less than six million won	0
		4 About six million won	0
		5 More than six million won and less than twelve million won	0
		6 About twelve million won	0
		7 More than twelve million won and less than twenty four million won	0
		8 About twenty four million won	0
		9 More than twenty four million won and less than sixty million won	0
		10 About sixty million won	0
		11 More than sixty million won	0
w04E033	In last year, earned income or not (National Pension System)		7486
		1 Only received monthly benefits	1394
		2 Only received lump-sum benefits	3
		3 Received both	2
		4 No	6087
w04E034m01	In last year, earned income (National Pension System)_2011/01		1396
		0 no	49
		1 yes	1347
w04E034m02	In last year, earned income (National Pension System)_2011/02		1396
		0 no	49
		1 yes	1347
w04E034m03	In last year, earned income (National Pension System)_2011/03		1396
		0 no	45
		1 yes	1351
w04E034m04	In last year, earned income (National Pension System)_2011/04		1396
		0 no	38
		1 yes	1358
w04E034m05	In last year, earned income (National Pension System)_2011/05		1396
		0 no	34
		1 yes	1362
w04E034m06	In last year, earned income (National Pension System)_2011/06		1396
		0 no	28
		1 yes	1368
w04E034m07	In last year, earned income (National Pension System)_2011/07		1396
		0 no	23
		1 yes	1373
w04E034m08	In last year, earned income (National Pension System)_2011/08		1396
		0 no	20
		1 yes	1376
w04E034m09	In last year, earned income (National Pension System)_2011/09		1396
		0 no	16
		1 yes	1380
w04E034m10	In last year, earned income (National Pension System)_2011/10		1396
		0 no	13
		1 yes	1383
w04E034m11	In last year, earned income (National Pension System)_2011/11		1396
		0 no	11
		1 yes	1385
w04E034m12	In last year, earned income (National Pension System)_2011/12		1396
		0 no	5
		1 yes	1391
w04E035	In last year, the monthly average amount of benefits (National Pension System)		1396
		-8 Refuse to answer	1
w04E036	In last year, the lump sum of benefits (National Pension System)		5
w04E037	In last year, check for the total amount of benefits (National Pension System)		1399
		-8 Refuse to answer	1
		1 yes	1397
		5 no	1
w04E037ct	Unfolding Brackect value of w04E037		2
		1 Less than one million two hundreds thousand won	0
		2 About one million two hundreds thousand won	1
		3 More than one million two hundreds thousand won and less than two million four hundreds thousand won	0
		4 About two million four hundreds thousand won	0
		5 More than two million four hundreds thousand won and less than four million eight hundreds thousand won	1
		6 About four million eight hundreds thousand won	0
		7 More than four million eight hundreds thousand won and less than six million won	0
		8 About six million won	0
		9 More than six million won and less than twelve million won	0
		10 About twelve million won	0
		11 More than twelve million won	0
w04E043	The first time of receiving national pension benefit (yyyy/mm)		1399
		-9 Don’t know	25
		-8 Refuse to answer	1
w04E043y	The first time of receiving national pension benefit (yyyy)		1399
		-9 Don’t know	25
		-8 Refuse to answer	1
w04E043m	The first time of receiving national pension benefit (mm)		1399
		-9 Don’t know	287
		-8 Refuse to answer	1
w04E044	In last year, earned income or not(occupational pension)		7486
		1 Only received monthly benefits	272
		2 Only received lump-sum benefits	0
		3 Received both	2
		4 No	7212
w04E045m01	In last year, earned income (occupational pension)_2011/01		274
		0 no	5
		1 yes	269
w04E045m02	In last year, earned income (occupational pension)_2011/02		274
		0 no	5
		1 yes	269
w04E045m03	In last year, earned income (occupational pension)_2011/03		274
		0 no	3
		1 yes	271
w04E045m04	In last year, earned income (occupational pension)_2011/04		274
		0 no	4
		1 yes	270
w04E045m05	In last year, earned income (occupational pension)_2011/05		274
		0 no	3
		1 yes	271
w04E045m06	In last year, earned income (occupational pension)_2011/06		274
		0 no	3
		1 yes	271
w04E045m07	In last year, earned income (occupational pension)_2011/07		274
		0 no	3
		1 yes	271
w04E045m08	In last year, earned income (occupational pension)_2011/08		274
		0 no	3
		1 yes	271
w04E045m09	In last year, earned income (occupational pension)_2011/09		274
		0 no	2
		1 yes	272
w04E045m10	In last year, earned income (occupational pension)_2011/10		274
		0 no	2
		1 yes	272
w04E045m11	In last year, earned income (occupational pension)_2011/11		274
		0 no	1
		1 yes	273
w04E045m12	In last year, earned income (occupational pension)_2011/12		274
		0 no	1
		1 yes	273
w04E046	The monthly average amount of benefits (occupational pension)		274
w04E047	In last year, the lump sum of benefits (occupational pension)		2
w04E048	The total amount of benefits (occupational pension)		274
w04E048ct	Unfolding Brackect value of w04E048		2
		1 Less than three million won	1
		2 About three million won	0
		3 More than three million won and less than six million won	0
		4 About six million won	0
		5 More than six million won and less than twelve million won	0
		6 About twelve million won	0
		7 More than twelve million won and less than twenty four million won	1
		8 About twenty four million won	0
		9 More than twenty four million won and less than sixty million won	0
		10 About sixty million won	0
		11 More than sixty million won	0
w04E054	The first time of receiving occupational pension benefit (yyyy/mm)		276
		-8 Refuse to answer	5
		-9 Don’t know	2
w04E054y	The first time of receiving occupational pension benefit (yyyy)		276
		-8 Refuse to answer	5
		-9 Don’t know	2
w04E054m	The first time of receiving occupational pension benefit (mm)		276
		-8 Refuse to answer	74
		-9 Don’t know	2
w04E055	In last year, earned income or not(a personal pension)		7486
		1 Only received monthly benefits	63
		2 Only received lump-sum benefits	2
		3 Received both	1
		4 No	7420
w04E056m01	In last year, earned income (private pension)_2011/01		63
		0 no	2
		1 yes	61
w04E056m02	In last year, earned income (private pension)_2011/02		63
		0 no	3
		1 yes	60
w04E056m03	In last year, earned income (private pension)_2011/03		63
		0 no	3
		1 yes	60
w04E056m04	In last year, earned income (private pension)_2011/04		63
		0 no	1
		1 yes	62
w04E056m05	In last year, earned income (private pension)_2011/05		63
		0 no	1
		1 yes	62
w04E056m06	In last year, earned income (private pension)_2011/06		63
		0 no	1
		1 yes	62
w04E056m07	In last year, earned income (private pension)_2011/07		63
		0 no	1
		1 yes	62
w04E056m08	In last year, earned income (private pension)_2011/08		63
		0 no	1
		1 yes	62
w04E056m09	In last year, earned income (private pension)_2011/09		63
		0 no	1
		1 yes	62
w04E056m10	In last year, earned income (private pension)_2011/10		63
		0 no	1
		1 yes	62
w04E056m11	In last year, earned income (private pension)_2011/11		63
		0 no	1
		1 yes	62
w04E056m12	In last year, earned income (private pension)_2011/12		63
		0 no	1
		1 yes	62
w04E057	In last year, the monthly average amount of benefits (private pension)		64
w04E058	In last year, the lump sum of benefits (private pension)		3
w04E059	In last year, check for the total amount of benefits (private pension)		65
		1 yes	65
		5 no	0
w04E065	The fist time of receiving private pension benefit (yyyy/mm)		66
		-9 Don’t know	3
w04E065y	The fist time of receiving private pension benefit (yyyy)		66
		-9 Don’t know	3
w04E065m	The fist time of receiving private pension benefit (mm)		66
		-9 Don’t know	19
w04E066	Continuence of private pension as long as you live		65
		1 yes	63
		5 no	2
w04E067	The term of continuence of private pension in the future (unit : a year)		2
w04E068	The method of private pension payment after a respondent death		65
		-9 Don’t know	2
		1 Stop	25
		2 Stay the same	30
		3 Continue at a reduced level	8
		4 Others	0
w04E070m01	In last year, earned income or not(unemployment compensation)		7486
		0 no	7482
		1 yes	4
w04E070m02	In last year, earned income or not(Worker's Compensation )		7486
		0 no	7473
		1 yes	13
w04E070m03	In last year, earned income or not(National Basic Living lSecurity Scheme)		7486
		0 no	7221
		1 yes	265
w04E070m04	In last year, earned income or not(Veteran Benefits)		7486
		0 no	7328
		1 yes	158
w04E070m05	In last year, earned income or not(other social welfare benefits)		7486
		0 no	6471
		1 yes	1015
w04E070m06	In last year, earned income or not(nothing)		7486
		0 no	1355
		1 yes	6131
w04E071	In last year, received case of unemployment compensation		4
		1 Only received monthly benefits	4
		5 Received both	0
w04E072m01	In last year, earned income (unemployment compensation)_2011/01		4
		0 no	4
		1 yes	0
w04E072m02	In last year, earned income (unemployment compensation)_2011/02		4
		0 no	4
		1 yes	0
w04E072m03	In last year, earned income (unemployment compensation)_2011/03		4
		0 no	3
		1 yes	1
w04E072m04	In last year, earned income (unemployment compensation)_2011/04		4
		0 no	3
		1 yes	1
w04E072m05	In last year, earned income (unemployment compensation)_2011/05		4
		0 no	2
		1 yes	2
w04E072m06	In last year, earned income (unemployment compensation)_2011/06		4
		0 no	2
		1 yes	2
w04E072m07	In last year, earned income (unemployment compensation)_2011/07		4
		0 no	2
		1 yes	2
w04E072m08	In last year, earned income (unemployment compensation)_2011/08		4
		0 no	3
		1 yes	1
w04E072m09	In last year, earned income (unemployment compensation)_2011/09		4
		0 no	1
		1 yes	3
w04E072m10	In last year, earned income (unemployment compensation)_2011/10		4
		0 no	1
		1 yes	3
w04E072m11	In last year, earned income (unemployment compensation)_2011/11		4
		0 no	1
		1 yes	3
w04E072m12	In last year, earned income (unemployment compensation)_2011/12		4
		0 no	1
		1 yes	3
w04E073	In last year, the monthly average amount of benefits (unemployment compensation)		4
w04E075	In last year, check for the total amount of benefits (unemployment compensation)		4
		1 yes	4
		5 no	0
w04E081	In last year, received case of Worker's Compensation		13
		1 Only received monthly benefits	13
		2 Only received lump-sum benefits	0
		3 Received both	0
w04E082m01	In last year, earned income (Worker's Compensation)_2011/01		13
		0 no	0
		1 yes	13
w04E082m02	In last year, earned income (Worker's Compensation)_2011/02		13
		0 no	0
		1 yes	13
w04E082m03	In last year, earned income (Worker's Compensation)_2011/03		13
		0 no	0
		1 yes	13
w04E082m04	In last year, earned income (Worker's Compensation)_2011/04		13
		0 no	0
		1 yes	13
w04E082m05	In last year, earned income (Worker's Compensation)_2011/05		13
		0 no	0
		1 yes	13
w04E082m06	In last year, earned income (Worker's Compensation)_2011/06		13
		0 no	0
		1 yes	13
w04E082m07	In last year, earned income (Worker's Compensation)_2011/07		13
		0 no	1
		1 yes	12
w04E082m08	In last year, earned income (Worker's Compensation)_2011/08		13
		0 no	1
		1 yes	12
w04E082m09	In last year, earned income (Worker's Compensation)_2011/09		13
		0 no	1
		1 yes	12
w04E082m10	In last year, earned income (Worker's Compensation)_2011/10		13
		0 no	1
		1 yes	12
w04E082m11	In last year, earned income (Worker's Compensation)_2011/11		13
		0 no	1
		1 yes	12
w04E082m12	In last year, earned income (Worker's Compensation)_2011/12		13
		0 no	1
		1 yes	12
w04E083	In last year, the monthly average amount of benefits (Worker's Compensation)		13
w04E085	In last year, check for the total amount of benefits (Worker's Compensation)		13
		1 yes	13
		5 no	0
w04E091m01	In last year, earned income (National Basic Living lSecurity Scheme)_2011/01		265
		0 no	4
		1 yes	261
w04E091m02	In last year, earned income (National Basic Living lSecurity Scheme)_2011/02		265
		0 no	4
		1 yes	261
w04E091m03	In last year, earned income (National Basic Living lSecurity Scheme)_2011/03		265
		0 no	4
		1 yes	261
w04E091m04	In last year, earned income (National Basic Living lSecurity Scheme)_2011/04		265
		0 no	4
		1 yes	261
w04E091m05	In last year, earned income (National Basic Living lSecurity Scheme)_2011/05		265
		0 no	4
		1 yes	261
w04E091m06	In last year, earned income (National Basic Living lSecurity Scheme)_2011/06		265
		0 no	1
		1 yes	264
w04E091m07	In last year, earned income (National Basic Living lSecurity Scheme)_2011/07		265
		0 no	1
		1 yes	264
w04E091m08	In last year, earned income (National Basic Living lSecurity Scheme)_2011/08		265
		0 no	1
		1 yes	264
w04E091m09	In last year, earned income (National Basic Living lSecurity Scheme)_2011/09		265
		0 no	1
		1 yes	264
w04E091m10	In last year, earned income (National Basic Living lSecurity Scheme)_2011/10		265
		0 no	1
		1 yes	264
w04E091m11	In last year, earned income (National Basic Living lSecurity Scheme)_2011/11		265
		0 no	1
		1 yes	264
w04E091m12	In last year, earned income (National Basic Living lSecurity Scheme)_2011/12		265
		0 no	1
		1 yes	264
w04E092	In last year, the monthly average amount of benefits (National Basic Living lSecurity Scheme)		265
w04E093	In last year, check for the total amount of benefits (National Basic Living lSecurity Scheme)		265
		1 yes	265
		5 no	0
w04E099	The first time of receiving National Basic Living lSecurity Scheme benefit (yyyy/mm)		265
		-9 Don’t know	11
w04E099y	The first time of receiving National Basic Living lSecurity Scheme benefit (yyyy)		265
		-9 Don’t know	11
w04E099m	The first time of receiving National Basic Living lSecurity Scheme benefit (mm)		265
		-9 Don’t know	83
w04E100	In last year, received case of Veteran Benefits		158
		1 Only received monthly benefits	158
		2 Only received lump-sum benefits	0
		3 Received both	0
w04E101m01	In last year, earned income (Veteran Benefits)_2011/01		158
		0 no	2
		1 yes	156
w04E101m02	In last year, earned income (Veteran Benefits)_2011/02		158
		0 no	2
		1 yes	156
w04E101m03	In last year, earned income (Veteran Benefits)_2011/03		158
		0 no	2
		1 yes	156
w04E101m04	In last year, earned income (Veteran Benefits)_2011/04		158
		0 no	1
		1 yes	157
w04E101m05	In last year, earned income (Veteran Benefits)_2011/05		158
		0 no	1
		1 yes	157
w04E101m06	In last year, earned income (Veteran Benefits)_2011/06		158
		0 no	1
		1 yes	157
w04E101m07	In last year, earned income (Veteran Benefits)_2011/07		158
		0 no	1
		1 yes	157
w04E101m08	In last year, earned income (Veteran Benefits)_2011/08		158
		0 no	1
		1 yes	157
w04E101m09	In last year, earned income (Veteran Benefits)_2011/09		158
		0 no	1
		1 yes	157
w04E101m10	In last year, earned income (Veteran Benefits)_2011/10		158
		0 no	1
		1 yes	157
w04E101m11	In last year, earned income (Veteran Benefits)_2011/11		158
		0 no	1
		1 yes	157
w04E101m12	In last year, earned income (Veteran Benefits)_2011/12		158
		0 no	0
		1 yes	158
w04E102	In last year, the monthly average amount of benefits (Veteran Benefits)		158
		-9 Don’t know	1
w04E104	In last year, check for the total amount of benefits (Veteran Benefits)		158
		-9 Don’t know	1
		1 yes	157
		5 no	0
w04E104ct	Unfolding Brackect value of w04E104		1
		1 Less than one million two hundreds thousand won	0
		2 About one million two hundreds thousand won	1
		3 More than one million two hundreds thousand won and less than two million four hundreds thousand won	0
		4 About two million four hundreds thousand won	0
		5 More than two million four hundreds thousand won and less than four million eight hundreds thousand won	0
		6 About four million eight hundreds thousand won	0
		7 More than four million eight hundreds thousand won and less than six million won	0
		8 About six million won	0
		9 More than six million won and less than twelve million won	0
		10 About twelve million won	0
		11 More than twelve million won	0
w04E110	The first time of receiving Veteran Benefits benefit (yyyy/mm)		158
		-9 Don’t know	3
w04E110y	The first time of receiving Veteran Benefits benefit (yyyy)		158
		-9 Don’t know	3
w04E110m	The first time of receiving Veteran Benefits benefit (mm)		158
		-9 Don’t know	55
w04E111m01	In last year, earned income (others)_2011/01		1015
		0 no	11
		1 yes	1004
w04E111m02	In last year, earned income (others)_2011/02		1015
		0 no	13
		1 yes	1002
w04E111m03	In last year, earned income (others)_2011/03		1015
		0 no	11
		1 yes	1004
w04E111m04	In last year, earned income (others)_2011/04		1015
		0 no	9
		1 yes	1006
w04E111m05	In last year, earned income (others)_2011/05		1015
		0 no	9
		1 yes	1006
w04E111m06	In last year, earned income (others)_2011/06		1015
		0 no	8
		1 yes	1007
w04E111m07	In last year, earned income (others)_2011/07		1015
		0 no	7
		1 yes	1008
w04E111m08	In last year, earned income (others)_2011/08		1015
		0 no	6
		1 yes	1009
w04E111m09	In last year, earned income (others)_2011/09		1015
		0 no	5
		1 yes	1010
w04E111m10	In last year, earned income (others)_2011/10		1015
		0 no	4
		1 yes	1011
w04E111m11	In last year, earned income (others)_2011/11		1015
		0 no	5
		1 yes	1010
w04E111m12	In last year, earned income (others)_2011/12		1015
		0 no	6
		1 yes	1009
w04E112	In last year, earned income or not(others wage)		1015
w04E113	In last year, earned income or not(others wage)		1015
		1 yes	1015
		5 no	0
w04E119	In last year, earned income or not		7486
		1 yes	103
		5 no	7383
w04E120	In last year, the total amount of other income		103
		-8 Refuse to answer	2
w04E120ct	Unfolding Brackect value of w04E120		2
		-8 Refuse to answer	1
		1 Less than one million two hundreds thousand won	0
		2 About one million two hundreds thousand won	0
		3 More than one million two hundreds thousand won and less than two million four hundreds thousand won	0
		4 About two million four hundreds thousand won	0
		5 More than two million four hundreds thousand won and less than four million eight hundreds thousand won	0
		6 About four million eight hundreds thousand won	0
		7 More than four million eight hundreds thousand won and less than six million won	1
		8 About six million won	0
		9 More than six million won and less than twelve million won	0
		10 About twelve million won	0
		11 More than twelve million won	0
w04E126	In last year, the total amount of household memebers' income		7486
		-9 Don’t know	39
		-8 Refuse to answer	12
w04E126ct	Unfolding Brackect value of w04Ea126		51
		-9 Don’t know	14
		-8 Refuse to answer	3
		1 Less than ten million won	9
		2 About ten million won	2
		3 More than ten million won and less than twenty million won	1
		4 About twenty million won	5
		5 More than twenty million won and less than thirty million won	0
		6 About thirty million won	6
		7 More than thirty million won and less than fifty million won	3
		8 About fifty million won	0
		9 More than fifty million won and less than one hundred million won	8
		10 About one hundred million won	0
		11 More than one hundred million won	0
w04E201	In last year, the monthly average amount of living cost (unit : 10,000 won_Korean currency)		4647
		-9 Don’t know	9
		-8 Refuse to answer	1
w04E201ct	Unfolding Brackect value of w04E201		10
		-9 Don’t know	9
		-8 Refuse to answer	1
		1 Less than five hundreds thousand won	0
		2 About five hundreds thousand won	0
		3 More than five hundreds thousand won and less than one million won	0
		4 About one million won	0
		5 More than one million won and less than two million won	0
		6 About two million won	0
		7 More than two million won and less than three million won	0
		8 About three million won	0
		9 More than three million won and less than six million won	0
		10 About six million won	0
		11 More than six million won	0
w04E207	In last year, the monthly average amount of expenditure on food (unit : 10,000 won_Korean currency)		4647
		-9 Don’t know	13
		-8 Refuse to answer	2
w04E207ct	Unfolding Brackect value of w04E207		15
		-9 Don’t know	11
		-8 Refuse to answer	2
		1 Less than one hundred thousand won	0
		2 About one hundred thousand won	0
		3 More than one hundred thousand won and less than three hundreds thousand won	0
		4 About three hundreds thousand won	2
		5 More than three hundreds thousand won and less than four hundreds thousand won	0
		6 About four hundreds thousand won	0
		7 More than four hundreds thousand won and less than six hundreds thousand won	0
		8 About six hundreds thousand won	0
		9 More than six hundreds thousand won and less than one million won	0
		10 About one million won	0
		11 More than one million won	0
w04E213	In last year, the monthly average amount of expenditure on dining out (unit : 10,000 won_Korean currency)		4647
		-9 Don’t know	11
		-8 Refuse to answer	2
w04E213ct	Unfolding Brackect value of w04E213		13
		-9 Don’t know	11
		-8 Refuse to answer	1
		1 Less than fifty thousand won	0
		2 About fifty thousand won	0
		3 More than fifty thousand won and less than one hundred thousand won	0
		4 About one hundred thousand won	0
		5 More than one hundred thousand won and less than two hundreds thousand won	0
		6 About two hundreds thousand won	1
		7 More than two hundreds thousand won and three hundreds thousand won	0
		8 About three hundreds thousand won	0
		9 More than three hundreds thousand won and less than five hundreds thousand won	0
		10 About five hundreds thousand won	0
		11 More than five hundreds thousand won	0
w04E219	In last year, the monthly average amount of expenditure on public education (unit : 10,000 won_Korean currency)		4647
		-9 Don’t know	19
		-8 Refuse to answer	1
w04E219ct	Unfolding Brackect value of w04E219		20
		-9 Don’t know	15
		-8 Refuse to answer	1
		1 Less than fifty thousand won	0
		2 About fifty thousand won	0
		3 More than fifty thousand won and less than one hundred thousand won	0
		4 About one hundred thousand won	0
		5 More than one hundred thousand won and less than three hundreds thousand won	0
		6 About three hundreds thousand won	3
		7 More than three hundreds thousand won and less than five hundreds thousand won	0
		8 About five hundreds thousand won	1
		9 More than five hundreds thousand won and less than one million won	0
		10 About one million won	0
		11 More than one million won	0
w04E225	In last year, the monthly average amount of expenditure on private education (unit : 10,000 won_Korean currency)		4647
		-9 Don’t know	16
		-8 Refuse to answer	1
w04E225ct	Unfolding Brackect value of w04E225		17
		-9 Don’t know	12
		-8 Refuse to answer	1
		1 Less than one hundred thousand won	0
		2 About one hundred thousand won	0
		3 More than one hundred thousand won and less than two hundreds thousand won	1
		4 About two hundreds thousand won	0
		5 More than two hundreds thousand won and less than five hundreds thousand won	1
		6 About five hundreds thousand won	1
		7 More than five hundreds thousand won and less than one million won	0
		8 About one million won	0
		9 More than one million won and less than two million won	1
		10 About two million won	0
		11 About two million won	0
w04E231	In last year, the monthly average amount of expenditure on housing (unit : 10,000 won_Korean currency)		4647
		-9 Don’t know	11
		-8 Refuse to answer	1
w04E231ct	Unfolding Brackect value of w04E231		12
		-9 Don’t know	9
		-8 Refuse to answer	1
		1 Less than fifty thousand won	0
		2 About fifty thousand won	0
		3 More than fifty thousand won and less than one hundred thousand won	0
		4 About one hundred thousand won	1
		5 More than one hundred thousand won and less than two hundreds thousand won	0
		6 About two hundreds thousand won	1
		7 More than two hundreds thousand won and less than five hundreds thousand won	0
		8 About five hundreds thousand won	0
		9 More than five hundreds thousand won and less than one million won	0
		10 About one million won	0
		11 More than one million won	0
w04E237	In last year, the monthly average amount of medical expenditure (unit : 10,000 won_Korean currency)		4647
		-9 Don’t know	10
		-8 Refuse to answer	1
w04E237ct	Unfolding Brackect value of w04E237		11
		-9 Don’t know	9
		-8 Refuse to answer	1
		1 Less than fifty thousand won	0
		2 About fifty thousand won	0
		3 More than fifty thousand won and less than one hundred thousand won	0
		4 About one hundred thousand won	1
		5 More than one hundred thousand won and less than two hundreds thousand won	0
		6 About two hundreds thousand won	0
		7 More than two hundreds thousand won and less than five hundreds thousand won	0
		8 About five hundreds thousand won	0
		9 More than five hundreds thousand won and less than one million won	0
		10 About one million won	0
		11 More than one million won	0
w04E243	In last year, the monthly average amount of expenditure on clothing (unit : 10,000 won_Korean currency)		4647
		-9 Don’t know	11
		-8 Refuse to answer	1
w04E243ct	Unfolding Brackect value of w04E243		12
		-9 Don’t know	10
		-8 Refuse to answer	1
		1 Less than fifty thousand won	0
		2 About fifty thousand won	1
		3 More than fifty thousand won and less than one hundred thousand won	0
		4 About one hundred thousand won	0
		5 More than one hundred thousand won and less than two hundreds thousand won	0
		6 About two hundreds thousand won	0
		7 More than two hundreds thousand won and three hundreds thousand won	0
		8 About three hundreds thousand won	0
		9 More than three hundreds thousand won and less than five hundreds thousand won	0
		10 About five hundreds thousand won	0
		11 More than five hundreds thousand won	0
w04E249a01	The coverable method for a shortage of living cost_1st		1033
		-8 Refuse to answer	1
		1 Used bank loans or overdrafts	76
		2 Relied on cash advances	19
		3 Borrowed money from relatives	209
		4 Borrowed money from friends and neighbors	85
		5 Used private loans	0
		6 Sold property or raised house rent	18
		7 Reduced housing costs	8
		8 Cancelled savings, deposits or installment savings	459
		9 Sold financial assets including stocks and bonds	2
		10 Sold the car, durables or valuables such as gold and silver	1
		11 Others	155
w04E249a02	The coverable method for a shortage of living cost_2nd		1030
		-8 Refuse to answer	0
		1 Used bank loans or overdrafts	59
		2 Relied on cash advances	12
		3 Borrowed money from relatives	71
		4 Borrowed money from friends and neighbors	81
		5 Used private loans	0
		6 Sold property or raised house rent	14
		7 Reduced housing costs	5
		8 Cancelled savings, deposits or installment savings	38
		9 Sold financial assets including stocks and bonds	0
		10 Sold the car, durables or valuables such as gold and silver	3
		11 Others	23
		12 Others	724
w04E249a03	The coverable method for a shortage of living cost_3rd		309
		-8 Refuse to answer	0
		1 Used bank loans or overdrafts	26
		2 Relied on cash advances	9
		3 Borrowed money from relatives	42
		4 Borrowed money from friends and neighbors	14
		5 Used private loans	1
		6 Sold property or raised house rent	4
		7 Reduced housing costs	6
		8 Cancelled savings, deposits or installment savings	4
		9 Sold financial assets including stocks and bonds	0
		10 Sold the car, durables or valuables such as gold and silver	2
		11 Others	0
		12 Nothing	201
w04E250a01	Other coverable method_1st		155
w04E250a02	Other coverable method_2nd		23
w04E250a03	Other coverable method_3rd		12
w04E251	In last year, the monthly average amount of saving (including general savings, installment savings, insurance, personal pension, private savings club)		4647
		-9 Don’t know	20
		-8 Refuse to answer	13
w04E251ct	Unfolding Brackect value of w04E251		33
		-9 Don’t know	13
		-8 Refuse to answer	4
		1 Less than two hundreds thousands won	2
		2 About two hundreds thousands won	1
		3 More than two hundreds thousands won and less than five hundreds thousands won	2
		4 About five hundreds thousands won	4
		5 More than five hundreds thousands won and less than one million won	0
		6 About one million won	3
		7 More than one million won and less than two million won	1
		8 About two million won	0
		9 More than two million won and less than five million won	1
		10 About five million won	0
		11 More than five million won	2
w04Ea_resp	A person knowing incomes during the answer objects the best or not		7486
		0 no	2839
		1 yes	4647
w04Eb_resp	A household total Income information source or not		7486
		0 no	2839
		1 yes	4647

## Sheet: F.Asset&Debts
Variable name	Variable explanation	Value	Freq.
w04F001	The tenure type of the house		7486
		1 Own house (house owned by R or R’s relative)	6133
		2 Deposit-based rental house without monthly rent (i.e., JEON-SE)	649
		3 Monthly rental house with a deposit (i.e., JEON‐WOL‐SE)	567
		4 Monthly rental house without a deposit (i.e., WOL‐SE)	93
		5 Others	44
w04F002	Other form		44
w04F301	Since previous interview, change of the tenure type of the house (an own house)		311
		1 yes	311
		5 no	0
w04F003	A deed of a residential house. (an own house)		6133
		-9 Don’t know	2
		1 Yes, R's name (including joint ownership)	3110
		2 No, other's name – spouse	2158
		3 No, other's name - (grand)children	697
		4 No, other's name - other family members	132
		5 No, other's name - other persons	34
w04F004	Numbers of persons listed on residential house deed (an own house)		3110
w04F302	The percentage of a respondent's shares about a residential house (an own house)		81
w04F005	Residential house's present value (an own house)		6133
		-9 Don’t know	156
		-8 Refuse to answer	21
w04F005ct	Unfolding Brackect value of w04F005		177
		-9 Don’t know	45
		-8 Refuse to answer	11
		1 Less than ten million won	3
		2 About ten million won	1
		3 More than ten million won and less than fifty million won	12
		4 About fifty million won	12
		5 More than fifty million won and less than one hundred million won	26
		6 About one hundred million won	10
		7 More than one hundred million won and less than five hundreds million won	52
		8 About five hundreds million won	4
		9 More than five hundreds million won and less than one billion won	0
		10 About one billion won	0
		11 More than one billion won	1
w04F011	The amount of loan or indebtedness to purchase the house (an own house)		6133
		-9 Don’t know	55
		-8 Refuse to answer	22
w04F012m01	Leasing on a deposit basis (an own house)		6133
		0 no	5839
		1 yes	294
w04F012m02	Leasing on a secured monthly basis (an own house)		6133
		0 no	5696
		1 yes	437
w04F012m03	Leasing on a monthly rent basis (an own house)		6133
		0 no	6064
		1 yes	69
w04F012m04	Not leasing (an own house)		6133
		0 no	751
		1 yes	5382
w04F013	The total amount of safety deposit received(an own house)_the lease of a house on a deposit basis		294
		-9 Don’t know	3
		-8 Refuse to answer	3
w04F013ct	Unfolding Brackect value of w04F013		6
		-8 Refuse to answer	2
		1 Less than ten million won	0
		2 About ten million won	0
		3 More than ten million won and less than thirty million won	0
		4 About thirty million won	0
		5 More than thirty million won and less than fifty million won	0
		6 About fifty million won	1
		7 More than fifty million won and less than one hundred million won	0
		8 About one hundred million won	1
		9 More than one hundred million won and less than three hundreds million won	2
		10 About three hundreds million won	0
		11 More than three hundreds million won	0
w04F019	The total amount of safety deposit received(an own house)_monthly rent with safety deposit		437
		-8 Refuse to answer	3
w04F019ct	Unfolding Brackect value of w04F019		3
		-8 Refuse to answer	1
		1 Less than three million won	0
		2 About three million won	0
		3 More than three million won and less than five million won	0
		4 About five million won	1
		5 More than five million won and less than ten million won	0
		6 About ten million won	0
		7 More than ten million won and less than fifty million won	1
		8 About fifty million won	0
		9 More than fifty million won and less than one hundred million won	0
		10 About one hundreds million won	0
		11 More than one hundreds million won	0
w04F025	The monthly average amount of rental income received (an own house)		504
		-9 Don’t know	1
		-8 Refuse to answer	2
w04F025ct	Unfolding Brackect value of w04F025		3
		-8 Refuse to answer	1
		1 Less than one hundred thousand won	0
		2 About one hundred thousand won	0
		3 More than one hundred thousand won less than three hundreds thousand won	0
		4 About three hundreds thousand won	0
		5 More than three hundreds thousand won less than five hundreds thousand won	0
		6 About five hundreds thousand won	0
		7 More than five hundreds thousand won less than one million won	0
		8 About one million won	1
		9 More than one million won less than three million won	0
		10 About three million won	1
		11 More than three million won	0
w04F303	A deed of a residential house. (the lease of a house on a deposit basis)		649
		1 Yes, R's name (including joint ownership)	354
		2 No, other's name – spouse	194
		3 No, other's name - (grand)children	81
		4 No, other's name - other family members	16
		5 No, other's name - other persons	4
w04F304	Numbers of persons listed on residential house deed (the lease of a house on a deposit basis)		354
w04F031	The total amount of JEON-SE deposit you make for the current residence (the lease of a house on a deposit basis)		649
		-9 Don’t know	17
		-8 Refuse to answer	11
w04F031ct	Unfolding Brackect value of w04F031		28
		-9 Don’t know	6
		-8 Refuse to answer	3
		1 Less than ten million won	2
		2 About ten million won	1
		3 More than ten million won and less than thirty million won	1
		4 About thirty million won	3
		5 More than thirty million won and less than fifty million won	0
		6 About fifty million won	4
		7 More than fifty million won and less than one hundred million won	3
		8 About one hundred million won	0
		9 More than one hundred million won and less than three hundreds million won	5
		10 About three hundreds million won	0
		11 More than three hundreds million won	0
w04F305	A deed of a residential house. (monthly rent)		567
		1 Yes, R's name (including joint ownership)	339
		2 No, other's name – spouse	161
		3 No, other's name - (grand)children	41
		4 No, other's name - other family members	21
		5 No, other's name - other persons	5
w04F306	Numbers of persons listed on residential house deed (monthly rent)		339
w04F037	The total amount of safety deposit received (monthly rent)		567
		-9 Don’t know	16
		-8 Refuse to answer	1
w04F037ct	Unfolding Brackect value of w04F037		17
		-9 Don’t know	12
		-8 Refuse to answer	1
		1 Less than three million won	0
		2 About three million won	0
		3 More than three million won and less than five million won	0
		4 About five million won	2
		5 More than five million won and less than ten million won	0
		6 About ten million won	1
		7 More than ten million won and less than thirty million won	0
		8 About thirty million won	0
		9 More than thirty million won and less than sixty million won	0
		10 About sixty million won	0
		11 More than sixty million won	1
w04F043	The amount of monthly rental pay		660
		-9 Don’t know	8
		-8 Refuse to answer	2
w04F043ct	Unfolding Brackect value of w04F043		10
		-9 Don’t know	5
		-8 Refuse to answer	2
		1 Less than one hundred thousand won	1
		2 About one hundred thousand won	1
		3 More than one hundred thousand won less than three hundreds thousand won	0
		4 About three hundreds thousand won	1
		5 More than three hundreds thousand won less than five hundreds thousand won	0
		6 About five hundreds thousand won	0
		7 More than five hundreds thousand won less than one million won	0
		8 About one million won	0
		9 More than one million won less than three million won	0
		10 About three million won	0
		11 More than three million won	0
w04F307	Where to spend the magin that changed the price of a respondent property assets, since previous interveiw		209
		-8 Refuse to answer	3
		1 Invested in financial assets or savings accounts	24
		2 Invested in other business	33
		3 Used for living expenses	89
		4 Transfer	19
		5 Others	41
w04F308	Others		41
w04F049	Had a real estate such as estate and land or not (except currently residental home)		7486
		-8 Refuse to answer	11
		1 yes	1854
		5 no	5621
w04F050	The total amount of real estate, such as estate and land (except currently residental home)		1854
		-9 Don’t know	50
		-8 Refuse to answer	20
w04F050ct	Unfolding Brackect value of w04F050		70
		-9 Don’t know	11
		-8 Refuse to answer	8
		1 Less than ten million won	0
		2 About ten million won	1
		3 More than ten million won and less than fifty million won	4
		4 About fifty million won	8
		5 More than fifty million won and less than one hundred million won	9
		6 About one hundred million won	6
		7 More than one hundred million won and less than five hundreds million won	20
		8 About five hundreds million won	2
		9 More than five hundreds million won and less than one billion won	1
		10 About one billion won	0
		11 More than one billion won	0
w04F056	Leasing a house, building, field or land other than your current residence (except currently residental home)		1854
		1 yes	253
		5 no	1601
w04F057	The total amount of leasing property by real estate (except currently residental home)		253
		-9 Don’t know	151
w04F057ct	Unfolding Brackect value of w04F057		151
		-9 Don’t know	151
		1 Less than ten million won	0
		2 About ten million won	0
		3 More than ten million won and less than thirty million won	0
		4 About thirty million won	0
		5 More than thirty million won and less than fifty million won	0
		6 About fifty million won	0
		7 More than fifty million won and less than one hundred million won	0
		8 About one hundred million won	0
		9 More than one hundred million won and less than three hundreds million won	0
		10 About three hundreds million won	0
		11 More than three hundreds million won	0
w04F063	had incomes from all properties including current residence or not (such as monthly rent or land rent)		1854
		-9 Don’t know	1
		-8 Refuse to answer	1
		1 yes	231
		5 no	1621
w04F064	Incomes from all properties including current residence (such as monthly rent or land rent)		231
		-9 Don’t know	2
		-8 Refuse to answer	2
w04F064ct	Unfolding Brackect value of w04F064		4
		1 Less than ten million won	2
		2 About ten million won	1
		3 More than ten million won and less than thirty million won	1
		4 About thirty million won	0
		5 More than thirty million won and less than fifty million won	0
		6 About fifty million won	0
		7 More than fifty million won and less than one hundred million won	0
		8 About one hundred million won	0
		9 More than one hundred million won and less than three hundreds million won	0
		10 About three hundreds million won	0
		11 More than three hundreds million won	0
			0
w04F070	Renting a house, building, field or land security deposit other than your current residence		7486
		-8 Refuse to answer	12
		1 yes	198
		5 no	7276
w04F071	The total amount of security deposit		198
		-8 Refuse to answer	2
w04F071ct	Unfolding Brackect value of w04F071		2
		-8 Refuse to answer	1
		1 Less than ten million won	0
		2 About ten million won	0
		3 More than ten million won and less than thirty million won	0
		4 About thirty million won	0
		5 More than thirty million won and less than fifty million won	0
		6 About fifty million won	0
		7 More than fifty million won and less than one hundred million won	0
		8 About one hundred million won	0
		9 More than one hundred million won and less than three hundreds million won	0
		10 About three hundreds million won	0
		11 More than three hundreds million won	1
w04F077	Owning part or all of a business or farm		7486
		-8 Refuse to answer	11
		1 yes	35
		5 no	7440
w04F078	The asset value of business or farm (unit : 10,000 won_Korean currency)		35
		-9 Don’t know	3
w04F078ct	Unfolding Brackect value of w04F078		3
		1 Less than ten million won	0
		2 About ten million won	0
		3 More than ten million won and less than fifty million won	0
		4 About fifty million won	0
		5 More than fifty million won and less than one hundred million won	0
		6 About one hundred million won	1
		7 More than one hundred million won and less than three hundreds million won	1
		8 About three hundreds million won	0
		9 More than three hundreds million won and less than five hundreds million won	1
		10 About five hundreds million won	0
		11 More than five hundreds million won	0
w04F309	The main reason why price of real estate was changed		613
		-8 Refuse to answer	17
		1 Sold and invested in financial assets or savings accounts	18
		2 Sold and invested in currently occupied property	40
		3 Sold and invested in other business	24
		4 Sold and used for living expenses	145
		5 Property price fell	249
		6 rate of return to investment changed	46
		7 Others	74
w04f310	Other reasons		74
w04F084	Cash in hand or in checking accounts more than fifty thousand won (10,000 won_Korean currency)		7486
		-8 Refuse to answer	12
		1 yes	3466
		5 no	4008
w04F085	The total amount of financial asset such as all cash and checking accounts (unit : 10,000_Korean currency)		3466
		-9 Don’t know	28
		-8 Refuse to answer	37
w04F085ct	Unfolding Brackect value of w04F085		65
		-9 Don’t know	4
		-8 Refuse to answer	10
		1 Less than one million won	1
		2 About one million won	0
		3 More than one million won and less than five million won	1
		4 About five million won	1
		5 More than five million won and less than ten million won	2
		6 About ten million won	3
		7 More than ten million won and less than fifty million won	20
		8 About fifty million won	11
		9 More than fifty million won and less than one hundred million won	5
		10 About one hundreds million won	2
		11 More than one hundreds million won	5
w04F091	Had financial assets possession or not (savings deposit).		7486
		-8 Refuse to answer	16
		1 yes	664
		5 no	6806
w04F092	The total amount of financial assets (savings deposit) (unit : 10,000 won_Korean currency)		664
		-9 Don’t know	5
		-8 Refuse to answer	13
w04F092ct	Unfolding Brackect value of w04F092		18
		-9 Don’t know	1
		-8 Refuse to answer	6
		1 Less than five million won	2
		2 About five million won	0
		3 More than five million won and less than ten million won	0
		4 About ten million won	0
		5 More than ten million won and less than fifty million won	5
		6 About fifty million won	1
		7 More than fifty million won and less than one hundred million won	0
		8 About one hundred million won	0
		9 More than one hundred million won and less than three hundreds million won	2
		10 About three hundreds million won	1
		11 More than three hundreds million won	0
w04F098	Had financial assets possession such as stocks/trust or not		7486
		-8 Refuse to answer	9
		1 yes	71
		5 no	7406
w04F099	The total amount of stocks/trust (unit : 10,000 won_Korean currency)		71
		-9 Don’t know	2
w04F099ct	Unfolding Brackect value of w04F099		2
		1 Less than five million won	0
		2 About five million won	0
		3 More than five million won and less than ten million won	0
		4 About ten million won	0
		5 More than ten million won and less than fifty million won	2
		6 About fifty million won	0
		7 More than fifty million won and less than one hundred million won	0
		8 About one hundred million won	0
		9 More than one hundred million won and less than three hundreds million won	0
		10 About three hundreds million won	0
		11 More than three hundreds million won	0
w04F105	Had financial assets possession or not ( corporate, monicipal, government, or foreign bond).		7486
		-8 Refuse to answer	9
		1 yes	2
		5 no	7475
w04F106	The total amount of bond (unit : 10,000 won_Korean currency)		2
w04F112	Financial assets possession (term insurance, whole life insurance, pension insurance).		7486
		-8 Refuse to answer	8
		1 yes	341
		5 no	7137
w04F113	Numbers of term insurance		341
w04F114_01	The monthly amount of premium for 1st term insurance (unit : 10,000_Koran currency)		181
		-9 Don’t know	3
w04F114_02	The monthly amount of premium for 2nd term insurance (unit : 10,000_Koran currency)		50
		-9 Don’t know	1
w04F114_03	The monthly amount of premium for 3rd term insurance (unit : 10,000_Koran currency)		13
w04F114_04	The monthly amount of premium for 4th term insurance (unit : 10,000_Koran currency)		2
w04F115_01	The payment period for 1st term insurance		181
		1 Monthly	177
		2 Twice a year (every 6 months)	0
		3 Once a year	2
		4 Single payment (full payment)	2
w04F115_02	The payment period for 2nd term insurance		50
		1 Monthly	50
		2 Twice a year (every 6 months)	0
		3 Once a year	0
		4 Single payment (full payment)	0
w04F115_03	The payment period for 3rd term insurance		13
		1 Monthly	12
		2 Twice a year (every 6 months)	0
		3 Once a year	0
		4 Single payment (full payment)	1
w04F115_04	The payment period for 4th term insurance		2
		1 Monthly	2
		2 Twice a year (every 6 months)	0
		3 Once a year	0
		4 Single payment (full payment)	0
w04F117_01	The time of sign up for 1st term insurance (yyyy/mm)		181
		-9 Don’t know	18
		-8 Refuse to answer	1
w04F117_01y	The time of sign up for 1st term insurance (yyyy)		181
		-9 Don’t know	18
		-8 Refuse to answer	1
w04F117_01m	The time of sign up for 1st term insurance (mm)		181
		-9 Don’t know	63
		-8 Refuse to answer	1
w04F117_02	The time of sign up for 2nd term insurance (yyyy/mm)		50
		-9 Don’t know	6
w04F117_02y	The time of sign up for 2nd term insurance (yyyy)		50
		-9 Don’t know	6
w04F117_02m	The time of sign up for 2nd term insurance (mm)		50
		-9 Don’t know	18
w04F117_03	The time of sign up for 3rd term insurance (yyyy/mm)		13
		-9 Don’t know	2
w04F117_03y	The time of sign up for 3rd term insurance (yyyy)		13
		-9 Don’t know	2
w04F117_03m	The time of sign up for 3rd term insurance (mm)		13
		-9 Don’t know	6
w04F117_04	The time of sign up for 4th term insurance (yyyy/mm)		2
		-8 Refuse to answer	1
w04F117_04y	The time of sign up for 4th term insurance (yyyy)		2
		-8 Refuse to answer	1
w04F117_04m	The time of sign up for 4th term insurance (mm)		2
		-9 Don’t know	1
		-8 Refuse to answer	1
w04F118	Numbers of whole life insurance		341
w04F119_01	The monthly amount of premium for 1st whole life insurance (unit : 10,000_Koran currency)		132
		-8 Refuse to answer	1
w04F119_02	The monthly amount of premium for 2nd whole life insurance (unit : 10,000_Koran currency)		3
w04F120_01	The payment period for 1st whole life insurance		132
		1 Monthly	127
		2 Twice a year (every 6 months)	1
		3 Once a year	2
		4 Single payment (full payment)	2
w04F120_02	The payment period for 2nd whole life insurance		3
		1 Monthly	3
		2 Twice a year (every 6 months)	0
		3 Once a year	0
		4 Single payment (full payment)	0
w04F122_01	The time of sign up for 1st whole life insurance (yyyy/mm)		132
		-9 Don’t know	21
w04F122_01y	The time of sign up for 1st whole life insurance (yyyy)		132
		-9 Don’t know	21
w04F122_01m	The time of sign up for 1st whole life insurance (mm)		132
		-9 Don’t know	56
w04F122_02	The time of sign up for 2nd whole life insurance (yyyy/mm)		3
		-9 Don’t know	1
w04F122_02y	The time of sign up for 2nd whole life insurance (yyyy)		3
		-9 Don’t know	1
w04F122_02m	The time of sign up for 2nd whole life insurance (mm)		3
		-9 Don’t know	2
w04F123_01	The face Value of the 1st whole life insurance (unit : 10,000 won_Korean currency)		132
		-9 Don’t know	17
		-8 Refuse to answer	1
w04F123_02	The face Value of the 2nd whole life insurance (unit : 10,000 won_Korean currency)		3
w04F124	Numbers of pension insurance		341
w04F125_01	The face Value of the 1st pension insurance (unit : 10,000 won_Korean currency)		86
		-9 Don’t know	2
w04F125_02	The face Value of the 2nd pension insurance (unit : 10,000 won_Korean currency)		4
w04F125_03	The face Value of the 3rd pension insurance (unit : 10,000 won_Korean currency)		1
w04F126_01	The payment period for 1st pension insurance		86
		1 Monthly	80
		2 Twice a year (every 6 months)	0
		3 Once a year	1
		4 Single payment (full payment)	5
w04F126_02	The payment period for 2nd pension insurance		4
		1 Monthly	4
		2 Twice a year (every 6 months)	0
		3 Once a year	0
		4 Single payment (full payment)	0
w04F126_03	The payment period for 3rd pension insurance		1
		1 Monthly	1
		2 Twice a year (every 6 months)	0
		3 Once a year	0
		4 Single payment (full payment)	0
w04F128_01	The time of sign up for 1st pension insurance (yyyy/mm)		86
		-9 Don’t know	6
w04F128_01y	The time of sign up for 1st pension insurance (yyyy)		86
		-9 Don’t know	6
w04F128_01m	The time of sign up for 1st pension insurance (mm)		86
		-9 Don’t know	41
w04F128_02	The time of sign up for 2nd pension insurance (yyyy/mm)		4
w04F128_02y	The time of sign up for 2nd pension insurance (yyyy)		4
w04F128_02m	The time of sign up for 2nd pension insurance (mm)		4
		-9 Don’t know	3
w04F128_03	The time of sign up for 3rd pension insurance (yyyy/mm)		1
w04F128_03y	The time of sign up for 3rd pension insurance (yyyy)		1
w04F128_03m	The time of sign up for 3rd pension insurance (mm)		1
		-9 Don’t know	1
w04F129_01	Age that receive benefits from the 1st pension insurance. (unit : age)		86
		-9 Don’t know	5
w04F129_02	Age that receive benefits from the 2nd pension insurance. (unit : age)		4
w04F129_03	Age that receive benefits from the 3rd pension insurance. (unit : age)		1
w04F130_01	The monthly average of benefits from 1st pension insurance (unit : 10,000 won_Korean currency)		86
		-9 Don’t know	15
w04F130_02	The monthly average of benefits from 2nd pension insurance (unit : 10,000 won_Korean currency)		4
		-9 Don’t know	1
w04F130_03	The monthly average of benefits from 3rd pension insurance (unit : 10,000 won_Korean currency)		1
w04F138	lent money to another person or not		7486
		-8 Refuse to answer	8
		1 yes	8
		5 no	7470
w04F139	The total amount of lending money to another person (unit : 10,000 won_Korean currency)		8
w04F145	joined any private savings club(Gye) or not		7486
		-8 Refuse to answer	7
		1 yes	7
		5 no	7472
w04F146	The total amount of any private savings club(Gye) (unit : 10,000 won_Korean currency)		7
w04F152	The amount of any private savings club(Gye) which still owe in the future		7
w04F158	Other financial assets		7486
		1 yes	0
		5 no	7486
w04F166	In last year, the total amount of interest from the financial assest		3688
		-9 Don’t know	52
		-8 Refuse to answer	15
w04F166ct	Unfolding Brackect value of w04F166		67
		-9 Don’t know	28
		-8 Refuse to answer	7
		1 Less than five hundreds thousand won	15
		2 About five hundreds thousand won	6
		3 More than five hundreds thousand won less than one million won	2
		4 About one million won	4
		5 More than one million won less than three million won	3
		6 About three million won	1
		7 More than three million won and less than five million won	1
		8 About five million won	0
		9 More than five million won and less than ten million won	0
		10 About ten million won	0
		11 More than ten million won	0
w04F311	The main reason why financial assets is changed		652
		-8 Refuse to answer	12
		1 Sold and invested in financial assets or savings accounts	6
		2 Sold and invested in property	33
		3 Sold and invested in other business	16
		4 Sold and used for living expenses	496
		5 Rate of return fell	29
		6 Transfer	47
		7 Others	13
w04F312	Other reasons		13
w04F172	Had own a transportation or not		7486
		-8 Refuse to answer	3
		1 yes	1610
		5 no	5873
w04F173	The total worth of a transportation (unit : 10,000 won_Korean currency)		1610
		-9 Don’t know	33
		-8 Refuse to answer	2
w04F173ct	Unfolding Brackect value of w04F173		35
		-9 Don’t know	22
		1 Less than five million won	1
		2 About five million won	1
		3 More than five million won and less than ten million won	6
		4 About ten million won	1
		5 More than ten million won and less than thirty million won	0
		6 About thirty million won	1
		7 More than thiirty million won and less than fifty million won	0
		8 About fifty million won	1
		9 More than fifty million won and less than one hundred million won	1
		10 About one hundred million won	0
		11 More than one hundred million won	1
w04F179	Other assets		7486
		-8 Refuse to answer	3
		1 yes	244
		5 no	7239
w04F180	The total worth of other assets (unit : 10,000 won_Korean currency)		244
		-9 Don’t know	5
w04F180ct			5
		-9 Don’t know	4
		1 Less than five million won	0
		2 About five million won	0
		3 More than five million won and less than ten million won	0
		4 About ten million won	0
		5 More than ten million won and less than thirty million won	0
		6 About thirty million won	0
		7 More than thiirty million won and less than fifty million won	0
		8 About fifty million won	0
		9 More than fifty million won and less than one hundred million won	0
		10 About one hundred million won	0
		11 More than one hundred million won	1
w04F186	Received money or property in the form of 'inheritance/trust fund/insurance conferment etc. and donation' or not		7486
		-8 Refuse to answer	4
		1 yes	228
		5 no	7254
w04F187	An largest amount of inheritance/donation form		228
		1 Insurance money	0
		2 Pension benefits	2
		3 Property	215
		4 Cash or financial assets	11
		5 Others	0
w04F189	A source of inheritance/donation.		228
		1 Spouse	89
		2 Mother	10
		3 Father	123
		4 Mother-in-law	0
		5 Father-in-law	3
		6 Brother/sister	1
		7 Brother-in-law/sister-in-law	0
		8 Son/daughter	0
		9 Son-in-law/sister-in-law	0
		10 Grandchild	0
		11 Other relatives	0
		12 Other individuals	2
w04F190	The time of receiving theinheritance/donation (yyyy/mm)		228
		-9 Don’t know	6
w04F190y	The time of receiving theinheritance/donation (yyyy)		228
		-9 Don’t know	6
w04F190m	The time of receiving the inheritance/donation (mm)		228
		-9 Don’t know	66
w04F191	The worth of the inheritance/donation (unit : 10,000 won_Korean currency)		228
		-9 Don’t know	5
w04F191ct	Unfolding Brackect value of w04F191		5
		-9 Don’t know	0
		1 Less than ten million won	1
		2 About ten million won	0
		3 More than ten million won and less than thirty million won	0
		4 About thirty million won	2
		5 More than thirty million won and less than fifty million won	0
		6 About fifty million won	0
		7 More than fifty million won and less than one hundred million won	1
		8 About one hundred million won	1
		9 More than one hundred million won and less than three hundreds million won	0
		10 About three hundreds million won	0
		11 More than three hundreds million won	0
w04F313	The current worth of the inheritance/donation (unit : 10,000 won_Korean currency)		228
		-9 Don’t know	15
		-8 Refuse to answer	1
w04F313ct	Unfolding Brackect value of w04F313		16
		-9 Don’t know	1
		1 Less than ten million won	0
		2 About ten million won	0
		3 More than ten million won and less than thirty million won	1
		4 About thirty million won	3
		5 More than thirty million won and less than fifty million won	1
		6 About fifty million won	2
		7 More than fifty million won and less than one hundred million won	8
		8 About one hundred million won	0
		9 More than one hundred million won and less than three hundreds million won	0
		10 About three hundreds million won	0
		11 More than three hundreds million won	0
[truncated: 69 more rows]

## Sheet: G.Expectations&life Satisfacti
Variable name	Variable explanation	Value	Freq.
[truncated: 447 more rows]

## Sheet: Exit
Variable name	Variable explanation	Value	Freq.
[truncated: 1,163 more rows]
